# Supplementary material for: A Multi-Omics Analysis Pipeline for the Metabolic Pathway Reconstruction in the Orphan Species Quercus ilex
Source: Front Plant Sci. 2018 Jul 11;9:935. doi: 10.3389/fpls.2018.00935 (PMC6050436; doi:10.3389/fpls.2018.00935)
Supplement: TABLE S1 — Metabolite features. [file Table_1.XLSX]

## Sheet: Table S1 | Metabolite_features
TABLE S1
	Metabolite	m/z	RT
1	Pyruvic acid	147, 217, 133	11.59
2	L-Glutamic acid	246, 147, 128	25.23
3	Glucose	319, 205, 147	31.35
4	Alanine	116, 190, 75	12.13
5	Succinic acid	147, 247, 75	18.4
6	Aspartic acid	232, 218, 147	23.32
7	L-Serine	204, 218, 147	19.74
8	L(+)-Ascorbic acid	332, 147, 205	32.13
9	L-Phenylalanine	218, 192, 266	25.25
10	Urea	147, 189, 171	16.82
11	Sucrose	361, 217, 437	43.56
12	Glucose-6-phosphate	387, 299, 357	39.08
13	Glycerol	205, 218, 133	17.6
14	Fructose	217, 437, 147	29.33
15	Fumaric acid	156, 147, 232	23.19
16	Leucine	158, 147, 232	17.39
17	Galactose	319, 205, 147	31.2
18	myo-Inositol	305, 318, 217	31.65
19	L-Proline	142, 147, 75	17.87
20	Malic acid	147, 233, 245	22.7
21	Asparagine	231, 116, 132	26.24
22	Citric acid	273, 147, 347	29.5
23	Glycolic acid	147, 205, 177	11.21
24	Valine	144, 218, 75	15.78
25	D-Cellobiose	204, 361, 217	44.79
26	Lactic acid	147, 117, 191	10.69
27	L-Threonine	218, 291, 117	20.38
28	Gluconic acid	292, 319, 147	33.31
29	Maltose	361, 204, 217	44.89
30	Oxalic acid	147, 133, 220	13.35
31	Sorbose	217, 307, 103	31.08
32	Palmitic acid	313, 117, 129	33.5
33	Glyceric acid	292, 147, 189	19.03
34	Arabinose	307, 217, 103	26.34
35	D(-)-Quinic acid	345, 255, 147	30.37
36	Xylulose	205, 147, 263	26.62
37	D-(+)-Galacturonic acid	217, 204, 292	39.8
38	4-Aminobutyric acid (GABA)	174, 304, 147	23.37
39	Mannitol	319, 205, 217	31.91
40	L-Isoleucine	158, 147, 218	17.94
41	cis-Aconitic acid	147, 229, 375	27.69
42	L-Rhamnose	204, 319, 220	33.96
43	Oleic acid	339, 129, 117	36.6
44	Sorbitol	319, 147, 217	32.05
45	Salicylic acid	267, 370, 193	27.97
46	Glucaric acid	333, 292, 305	33.63
47	Galactaric acid	217, 204, 292	39.8
48	Galactonic acid	205, 275, 147	30.89
49	Maleic acid	147, 245, 75	18.19
50	Gallic acid	458, 281, 443	32.17
51	Stearic acid	341, 117, 129	37.03
52	Linoleic Acid	294, 263, 109	18.36
53	Ribonic acid	292, 217, 147	28.39
54	D-Erythrose	147, 201, 117	21.49
55	Maltotriose	361, 204, 217	44.19
56	Pyroglutamic acid	156, 147, 232	23.19
57	Melibiose	204, 217, 147	44.27
58	Catechin	368, 355, 204	46.1
69	Viburnitol	217, 191, 204	32.5
60	Epigallocatechin	456, 355, 345	46.65
61	Tridecane	112, 98, 85	9.82
62	Anthraquinone	369, 267, 204	46.26
