# Supplementary material for: A Multi-Omics Analysis Pipeline for the Metabolic Pathway Reconstruction in the Orphan Species Quercus ilex
Source: Front Plant Sci. 2018 Jul 11;9:935. doi: 10.3389/fpls.2018.00935 (PMC6050436; doi:10.3389/fpls.2018.00935)
Supplement: TABLE S2 — GC-MS metabolomic data. Mean values of normalized peak areas, as well as SD (standard deviation) and CV% (percentage of coefficient of variation) were determined for replicates of the metabolite extract. [file Table_2.XLSX]

## Sheet: S2 | Metabolites
Table S2 | GC-MS metabolomic data
Asigned to/Identified	RT (min)	m/z1	m/z2	m/z3	KEGG	Formule	Exact mass (Da)	Replicate 1	Replicate 2	Replicate 3
Pyruvic acid	11.59	147	217	133	C00022	C3H4O3	88.016	0.0702701	0.0821229	0.0572319
L-Glutamic acid	25.23	246	147	128	C00025	C5H9NO4	147.053	5.15366	4.62565	4.45036
Glucose	31.35	319	205	147	C00031	C6H12O6	180.063	28.3902	36.3095	38.5882
Alanine	12.13	116	190	75	C00041	C3H7NO2	89.0477	2.9811	3.25533	2.69259
Succinic acid	18.4	147	247	75	C00042	C4H6O4	118.027	0.984345	0.889389	0.765054
Aspartic acid	23.32	232	218	147	C00049	C4H7NO4	133.037	11.272	10.1012	8.56906
L-Serine	19.74	204	218	147	C00065	C3H7NO3	105.043	0.982169	0.740937	0.847608
L(+)-Ascorbic acid	32.13	332	147	205	C00072	C6H8O6	176.032	0.712356	0.969282	0.799697
L-Phenylalanine	25.25	218	192	266	C00079	C9H11NO2	165.079	0.215892	0.288896	0.25179
Urea	16.82	147	189	171	C00086	CH4N2O	60.0324	0.0382944	0.0731963	0.0604772
Sucrose	43.56	361	217	437	C00089	C12H22O11	342.116	25.659	25.1354	27.5236
Glucose-6-phosphate	39.08	387	299	357	C00092	C6H13O9P	260.03	0.16176	0.20552	0.171444
Glycerol	17.6	205	218	133	C00116	C3H9O6P	172.014	1.16026	1.48993	1.20767
Fructose	29.33	217	437	147	C00095	C6H12O6	180.063	0.418612	0.660374	0.521782
Fumaric acid	23.19	156	147	232	C00122	C4H4O4	116.011	0.648634	0.42459	0.461242
Leucine	17.39	158	147	232	C00123	C6H13NO2	131.095	0.169677	0.342322	0.192026
Galactose	31.2	319	205	147	C00124	C6H12O6	180.063	4.00084	4.65771	4.14214
myo-Inositol	31.65	305	318	217	C00137	C6H12O6	180.063	20.2915	21.6881	19.4583
L-Proline	17.87	142	147	75	C00148	C5H9NO2	115.063	0.774307	0.731947	0.738713
Malic acid	22.7	147	233	245	C00149	C4H6O5	134.022	41.8141	40.024	40.4457
Asparagine	26.24	231	116	132	C00152	C4H8N2O3	132.054	2.09333	2.33298	2.30329
Citric acid	29.5	273	147	347	C00158	C6H8O7	192.027	16.2198	16.8363	16.4067
Glycolic acid	11.21	147	205	177	C00160	C2H4O3	76.016	0.258262	0.302275	0.232198
Valine	15.78	144	218	75	C00183	C5H11NO2	117.079	1.18287	1.51521	1.30501
D-Cellobiose	44.79	204	361	217	C00185	C12H22O11	342.116	0.227318	0.356106	0.33243
Lactic acid	10.69	147	117	191	C00186	C3H6O3	90.0317	2.54491	2.20973	2.49196
L-Threonine	20.38	218	291	117	C00188	C4H9NO3	119.058	0.170476	0.253541	0.1945
Gluconic acid	33.3073	292	319	147	C00198	C6H10O6	178.048	0.113412	0.107739	0.112038
Maltose	44.89	361	204	217	C00208	C12H22O11	342.116	3.52455	1.60932	2.29739
Oxalic acid	13.35	147	133	220	C00209	C2H2O4	89.9953	0.590373	0.535822	0.632803
Sorbose	31.08	217	307	103	C00247	C6H12O6	180.063	12.8321	13.4158	12.9906
Palmitic acid	33.5	313	117	129	C00249	C16H32O2	256.24	0.860092	0.875116	0.839719
Glyceric acid	19.03	292	147	189	C00258	C3H6O4	106.027	0.105899	0.240746	0.201885
Arabinose	26.34	307	217	103	C00259	C5H10O5	150.053	0.094271	0.106152	0.087184
D(-)-Quinic acid	30.37	345	255	147	C00296	C7H12O6	192.063	26.6612	27.0069	26.7629
Xylulose	26.62	205	147	263	C00310	C5H10O5	150.053	0.0341224	0.0450483	0.0310724
D-(+)-Galacturonic acid	39.8	217	204	292	C00333	C6H10O7	194.043	3.15532	2.19462	2.25899
4-Aminobutyric acid (GABA)	23.37	174	304	147	C00334	C4H9NO2	103.063	6.4051	5.49809	6.12603
Mannitol	31.91	319	205	217	C00392	C6H14O6	182.172	0.391053	0.379004	0.383956
L-Isoleucine	17.94	158	147	218	C00407	C5H9NO2	115.063	0.329548	0.577041	0.398908
cis-Aconitic acid	27.69	147	229	375	C00417	C6H6O6	174.016	0.301074	0.238194	0.279189
L-Rhamnose	33.96	204	319	220	C00507	C6H12O5	164.069	7.98965	7.05673	7.31977
Oleic acid	36.6	339	129	117	C00712	C18H34O2	282.256	1.64623	1.66712	1.62471
Sorbitol	32.05	319	147	217	C00794	C6H14O6	182.079	0.125521	0.109738	0.1161
Salicylic acid	27.97	267	370	193	C00805	C7H6O3	138.032	0.0933461	0.0824412	0.0810302
Glucaric acid	33.63	333	292	305	C00818	C6H10O8	210.038	0.123004	0.141001	0.141412
Galactaric acid	39.8	217	204	292	C00879	C6H10O8	210.038	0.371944	0.306182	0.327423
Galactonic acid	30.89	205	275	147	C00880	C6H12O7	196.058	1.36868	1.79125	1.37272
Maleic acid	18.19	147	245	75	C01384	C4H4O4	116.011	3.74736	2.80047	2.39087
Gallic acid	32.17	458	281	443	C01424	C7H6O5	170.022	2.72449	2.24936	2.31193
Stearic acid	37.0349	341	117	129	C01530	C18H36O2	284.272	0.463732	0.489639	0.566996
Linoleic Acid	18.36	294	263	109	C01595	C18H32O2	280.24	19.3283	17.2895	16.2627
Ribonic acid	28.39	292	217	147	C01685	C5H10O6	166.048	0.264769	0.251542	0.231406
D-Erythrose	21.49	147	201	117	C01796	C4H8O4	120.042	0.0499275	0.0522763	0.0508896
Maltotriose	44.19	361	204	217	C01835	C18H32O16	504.169	0.602299	1.03025	0.71458
Pyroglutamic acid	23.19	156	147	232	C01879	C5H7NO3	129.043	1.27035	1.06053	1.07671
Melibiose	44.27	204	217	147	C05402	C12H22O11	342.116	0.742736	0.540652	0.767383
Catechin	46.1	368	355	204	C06562	C15H14O6	290.079	12.3953	9.05104	9.97594
Viburnitol	32.5	217	191	204	C08259	C6H12O5	164.069	16.8784	18.6016	17.8559
Epigallocatechin	46.65	456	355	345	C12136	C15H14O7	306.074	1.47245	2.24719	2.07395
Tridecane	9.82	112	98	85	C13834	C13H28	184.219	2.77574	2.71184	4.39699
Anthraquinone	46.26	369	267	204	C16207	C14H8O2	208.052	0.158621	0.334113	0.272586

## Sheet: Statistical analysis
Mean values of normalized peak areas, as well as SD (standard deviation) and CV% (percentage of coefficient of variation) were determined for replicates of the metabolite extract.
Asigned to/Identified	Replicate 1	Replicate 2	Replicate 3	mean	SD	CV%	CV%= (SD/mean)*100
Pyruvic acid	0.0702701	0.0821229	0.0572319	0.069875	0.0124502	17.8178
L-Glutamic acid	5.15366	4.62565	4.45036	4.74322	0.366096	7.71829
Glucose	28.3902	36.3095	38.5882	34.4293	5.35268	15.5469
Alanine	2.9811	3.25533	2.69259	2.97634	0.281401	9.45461
Succinic acid	0.984345	0.889389	0.765054	0.879596	0.109973	12.5027
Aspartic acid	11.272	10.1012	8.56906	9.98076	1.35551	13.5812
L-Serine	0.982169	0.740937	0.847608	0.856905	0.120884	14.1071
L(+)-Ascorbic acid	0.712356	0.969282	0.799697	0.827112	0.130638	15.7945
L-Phenylalanine	0.215892	0.288896	0.25179	0.252193	0.0365039	14.4746
Urea	0.0382944	0.0731963	0.0604772	0.0573226	0.0176635	30.8142
Sucrose	25.659	25.1354	27.5236	26.106	1.25528	4.80841
Glucose-6-phosphate	0.16176	0.20552	0.171444	0.179575	0.0229855	12.8
Glycerol	1.16026	1.48993	1.20767	1.28595	0.178228	13.8596
Fructose	0.418612	0.660374	0.521782	0.533589	0.121313	22.7353
Fumaric acid	0.648634	0.42459	0.461242	0.511489	0.120177	23.4955
Leucine	0.169677	0.342322	0.192026	0.234675	0.0938921	40.0094
Galactose	4.00084	4.65771	4.14214	4.2669	0.345752	8.10314
myo-Inositol	20.2915	21.6881	19.4583	20.4793	1.1267	5.50165
L-Proline	0.774307	0.731947	0.738713	0.748322	0.0227562	3.04096
Malic acid	41.8141	40.024	40.4457	40.7613	0.935846	2.29592
Asparagine	2.09333	2.33298	2.30329	2.2432	0.130636	5.82366
Citric acid	16.2198	16.8363	16.4067	16.4876	0.316128	1.91737
Glycolic acid	0.258262	0.302275	0.232198	0.264245	0.0354196	13.4041
Valine	1.18287	1.51521	1.30501	1.33436	0.168099	12.5977
D-Cellobiose	0.227318	0.356106	0.33243	0.305285	0.0685508	22.4547
Lactic acid	2.54491	2.20973	2.49196	2.41553	0.180184	7.45938
L-Threonine	0.170476	0.253541	0.1945	0.206173	0.0427451	20.7327
Gluconic acid	0.113412	0.107739	0.112038	0.111063	0.00295958	2.66478
Maltose	3.52455	1.60932	2.29739	2.47708	0.970177	39.1661
Oxalic acid	0.590373	0.535822	0.632803	0.586332	0.0486166	8.29165
Sorbose	12.8321	13.4158	12.9906	13.0795	0.301851	2.30781
Palmitic acid	0.860092	0.875116	0.839719	0.858309	0.0177662	2.06991
Glyceric acid	0.105899	0.240746	0.201885	0.182844	0.0694108	37.9619
Arabinose	0.094271	0.106152	0.087184	0.0958691	0.0095846	9.99759
D(-)-Quinic acid	26.6612	27.0069	26.7629	26.8103	0.177699	0.662801
Xylulose	0.0341224	0.0450483	0.0310724	0.0367477	0.00734851	19.9972
D-(+)-Galacturonic acid	3.15532	2.19462	2.25899	2.53631	0.537045	21.1743
4-Aminobutyric acid (GABA)	6.4051	5.49809	6.12603	6.00974	0.46455	7.72995
Mannitol	0.391053	0.379004	0.383956	0.384671	0.0060564	1.57444
L-Isoleucine	0.329548	0.577041	0.398908	0.435166	0.127668	29.3378
cis-Aconitic acid	0.301074	0.238194	0.279189	0.272819	0.0319199	11.7
L-Rhamnose	7.98965	7.05673	7.31977	7.45538	0.481014	6.4519
Oleic acid	1.64623	1.66712	1.62471	1.64602	0.0212029	1.28813
Sorbitol	0.125521	0.109738	0.1161	0.11712	0.00794074	6.78002
Salicylic acid	0.0933461	0.0824412	0.0810302	0.0856058	0.00674029	7.87364
Glucaric acid	0.123004	0.141001	0.141412	0.135139	0.0105108	7.77778
Galactaric acid	0.371944	0.306182	0.327423	0.335183	0.033561	10.0127
Galactonic acid	1.36868	1.79125	1.37272	1.51088	0.242815	16.0711
Maleic acid	3.74736	2.80047	2.39087	2.97957	0.695757	23.351
Gallic acid	2.72449	2.24936	2.31193	2.42859	0.258156	10.6299
Stearic acid	0.463732	0.489639	0.566996	0.506789	0.0537257	10.6012
Linoleic Acid	19.3283	17.2895	16.2627	17.6268	1.56039	8.85237
Ribonic acid	0.264769	0.251542	0.231406	0.249239	0.0168003	6.74063
D-Erythrose	0.0499275	0.0522763	0.0508896	0.0510311	0.00118078	2.31384
Maltotriose	0.602299	1.03025	0.71458	0.782377	0.221885	28.3604
Pyroglutamic acid	1.27035	1.06053	1.07671	1.13586	0.116749	10.2785
Melibiose	0.742736	0.540652	0.767383	0.683591	0.1244	18.198
Catechin	12.3953	9.05104	9.97594	10.4741	1.7269	16.4874
Viburnitol	16.8784	18.6016	17.8559	17.7786	0.864225	4.86103
Epigallocatechin	1.47245	2.24719	2.07395	1.9312	0.406619	21.0553
Tridecane	2.77574	2.71184	4.39699	3.29486	0.955011	28.9849
Anthraquinone	0.158621	0.334113	0.272586	0.255107	0.0890419	34.9038
	Range of CV%	0.7 - 40.0
	CV% mean	13.6994
