# Supplementary material for: A Multi-Omics Analysis Pipeline for the Metabolic Pathway Reconstruction in the Orphan Species Quercus ilex
Source: Front Plant Sci. 2018 Jul 11;9:935. doi: 10.3389/fpls.2018.00935 (PMC6050436; doi:10.3389/fpls.2018.00935)
Supplement: TABLE S3 — KEGG pathways with metabolites, proteins, and transcripts. [file Table_3.XLSX]

## Sheet: Table S3 | KEGG_pathways
TABLE S3
	Metabolic pathway (Arabidopsis thaliana (thale cress))	Metabolites (KEGG IDs)	Nº Metabolites	Nº Proteins	Nº Transcripts
Environmental adaptation	Circadian rhythm (ath04712)			2	2
	Plant-pathogen interaction (ath04626)			2	10
Transport and catabolism	Autophagy - other (ath04136)	L-Alanine (C00041)	1	2	3
	Endocytosis (ath04144)			1	4
	Peroxisome (ath04146)			5	20
	Phagosome (ath04145)			1	3
Signal transduction	Phosphatidylinositol signaling system (ath04070)	myo-Inositol (C00137)	1	3	24
	Plant hormone signal transduction (ath04075)	Salicylate (C00805)	1	3	7
	MAPK signaling pathway (ath04016)			6	12
Membrane transport	ABC transporters (ath02010)	L-Glutamate (C00025) D-Glucose (C00031) L-Alanine (C00041) L-Aspartate (C00049) L-Serine (C00065) L-Phenylalanine (C00079) Urea (C00086) Sucrose (C00089) D-Fructose (C00095) Glycerol (C00116) L-Leucine (C00123) myo-Inositol (C00137) L-Proline (C00148) L-Valine (C00183) Cellobiose (C00185) L-Threonine (C00188) Maltose (C00208) L-Arabinose (C00259) D-Galacturonate (C00333) Mannitol (C00392) L-Isole…	24		1
Replication and repair	Base excision repair (ath03410)				9
	DNA replication (ath03030)				4
	Homologous recombination (ath03440)			2	4
	Mismatch repair (ath03430)				2
	Non-homologous end-joining (ath03450)				2
	Nucleotide excision repair (ath03420)			1	5
Folding, sorting and degradation	Proteasome (ath03050)			1	1
	Protein export (ath03060)				2
	Protein processing in endoplasmic reticulum (ath04141)			2	10
	RNA degradation (ath03018)			1	7
	SNARE interactions in vesicular transport (ath04130)
	Sulfur relay system (ath04122)				6
	Ubiquitin mediated proteolysis (ath04120)			1	5
Translation	Aminoacyl-tRNA biosynthesis (ath00970)	L-Glutamate (C00025) L-Alanine (C00041) L-Aspartate (C00049) L-Serine (C00065) L-Phenylalanine (C00079) L-Leucine (C00123) L-Proline (C00148) L-Asparagine (C00152) L-Valine (C00183) L-Threonine (C00188) L-Isoleucine (C00407)	11	4	23
	mRNA surveillance pathway (ath03015)			1	6
	Ribosome (ath03010)
	Ribosome biogenesis in eukaryotes (ath03008)			2	4
	RNA transport (ath03013)				4
Transcription	Basal transcription factors (ath03022)				3
	RNA polymerase (ath03020)			1	1
	Spliceosome (ath03040)			1	2
Biosynthesis of other secondary metabolites	Anthocyanin biosynthesis (ath00942)			4	2
	Caffeine metabolism (ath00232)			1	3
	Flavone and flavonol biosynthesis (ath00944)			6	2
	Flavonoid biosynthesis (ath00941)	Catechin (C06562) Epigallocatechin (C12136)	2	7	13
	Glucosinolate biosynthesis (ath00966)	L-Phenylalanine (C00079) L-Leucine (C00123) L-Valine (C00183) L-Isoleucine (C00407)	4	1	6
	Indole alkaloid biosynthesis (ath00901)	D-Glucose (C00031)	1	9	2
	Isoquinoline alkaloid biosynthesis (ath00950)			2	7
	Monobactam biosynthesis (ath00261)			1	7
	Phenylpropanoid biosynthesis (ath00940)	L-Phenylalanine (C00079) Gallate (C00627)	2	7	17
	Stilbenoid, diarylheptanoid and gingerol biosynthesis (ath00945)			1	4
	Tropane, piperidine and pyridine alkaloid biosynthesis (ath00960)	L-Phenylalanine (C00079) L-Isoleucine (C00407)	2	2	7
Metabolism of terpenoids and polyketides	Brassinosteroid biosynthesis (ath00905)			1	2
	Carotenoid biosynthesis (ath00906)			5	16
	Diterpenoid biosynthesis (ath00904)			11	7
	Sesquiterpenoid and triterpenoid biosynthesis (ath00909)			5	15
	Zeatin biosynthesis (ath00908)			4	4
Glycan biosynthesis and metabolism	Glycosaminoglycan degradation (ath00531)			1	4
	Glycosphingolipid biosynthesis - ganglio series (ath00604)			1	2
	Glycosphingolipid biosynthesis - globo and isoglobo series (ath00603)			1	3
	Glycosphingolipid biosynthesis - lacto and neolacto series (ath00601)	L-Serine (C00065)	1	3	1
	Glycosylphosphatidylinositol (GPI)-anchor biosynthesis (ath00563)
	N-Glycan biosynthesis (ath00510)			3	25
	Other glycan degradation (ath00511)			1	7
	Other types of O-glycan biosynthesis (ath00514)			2	2
Metabolism of other amino acids	beta-Alanine metabolism (ath00410)	L-Phenylalanine (C00079) 4-Aminobutanoate (GABA) (C00334)	2	5	18
	Cyanoamino acid metabolism (ath00460)	L-Aspartate (C00049) L-Serine (C00065) L-Phenylalanine (C00079) L-Asparagine (C00152) L-Valine (C00183) L-Isoleucine (C00407)	6	5	12
	Glutathione metabolism (ath00480)	L-Glutamate (C00025) Ascorbate (C00072) Pyroglutamic acid (C01879)	3	10	18
	Phosphonate and phosphinate metabolism (ath00440)	Pyruvate (C00022)	1	2	3
	Selenocompound metabolism (ath00450)			3	11
	Taurine and hypotaurine metabolism (ath00430)	Pyruvate (C00022) L-Alanine (C00041)	2	1	5
Nucleotide metabolism	Purine metabolism (ath00230)	Urea (C00086)	1	13	49
	Pyrimidine metabolism (ath00240)	Urea (C00086)	1	4	30
Amino acid metabolism	Alanine, aspartate and glutamate metabolism (ath00250)	Pyruvate (C00022) L-Glutamate (C00025) L-Alanine (C00041) Succinate (C00042) L-Aspartate (C00049) Fumarate (C00122) L-Asparagine (C00152) Citrate (C00158) 4-Aminobutanoate (GABA) (C00334)	9	9	27
	Arginine and proline metabolism (ath00330)	Pyruvate (C00022) L-Glutamate (C00025) Urea (C00086) L-Proline (C00148) 4-Aminobutanoate (GABA) (C00334)	5	7	23
	Arginine biosynthesis (ath00220)	L-Glutamate (C00025) L-Aspartate (C00049) Urea (C00086) Fumarate (C00122)	4	8	20
	Cysteine and methionine metabolism (ath00270)	Pyruvate (C00022) L-Alanine (C00041) L-Aspartate (C00049) L-Serine (C00065)	4	10	37
	Glycine, serine and threonine metabolism (ath00260)	Pyruvate (C00022) L-Aspartate (C00049) L-Serine (C00065) L-Threonine (C00188) Glycerate (C00258)	5	11	31
	Histidine metabolism (ath00340)	L-Glutamate (C00025) L-Aspartate (C00049)	2	4	14
	Lysine biosynthesis (ath00300)	L-Aspartate (C00049)	1	10	8
	Lysine degradation (ath00310)			2	11
	Phenylalanine metabolism (ath00360)	Pyruvate (C00022) Succinate (C00042) L-Phenylalanine (C00079) Fumarate (C00122) Salicylate (C00805)	5	4	14
	Phenylalanine, tyrosine and tryptophan biosynthesis (ath00400)	L-Phenylalanine (C00079) Quinate (C00296)	2	4	21
	Tryptophan metabolism (ath00380)			4	15
	Tyrosine metabolism (ath00350)	Pyruvate (C00022) Succinate (C00042) Fumarate (C00122) Maleate (C01384)	4	3	15
	Valine, leucine and isoleucine biosynthesis (ath00290)	Pyruvate (C00022) L-Leucine (C00123) L-Valine (C00183) L-Threonine (C00188) L-Isoleucine (C00407)	5	4	9
	Valine, leucine and isoleucine degradation (ath00280)	L-Leucine (C00123) L-Valine (C00183) L-Isoleucine (C00407)	3	4	21
Lipid metabolism	alpha-Linolenic acid metabolism (ath00592)			4	17
	Arachidonic acid metabolism (ath00590)			1	10
	Biosynthesis of unsaturated fatty acids (ath01040)	Palmitic acid (C00249) Oleic acid (C00712) Stearic acid (C01530) Linoleic acid (C01595)	4	3	13
	Cutin, suberine and wax biosynthesis (ath00073)	Palmitic acid (C00249) Oleic acid (C00712)	2		5
	Ether lipid metabolism (ath00565)	_		1	8
	Fatty acid biosynthesis (ath00061)	Palmitic acid (C00249) Oleic acid (C00712) Stearic acid (C01530)	3	4	15
	Fatty acid degradation (ath00071)	Palmitic acid (C00249)	1	5	13
	Fatty acid elongation (ath00062)	Palmitic acid (C00249)	1	2	8
	Glycerolipid metabolism (ath00561)	Glycerol (C00116) D-Glycerate (C00258)	2	5	27
	Glycerophospholipid metabolism (ath00564)			2	32
	Linoleic acid metabolism (ath00591)	Linoleic acid (C01595)	1	1	6
	Sphingolipid metabolism (ath00600)			2	11
	Steroid biosynthesis (ath00100)				19
	Synthesis and degradation of ketone bodies (ath00072)				3
Energy metabolism	Carbon fixation in photosynthetic organisms (ath00710)	Pyruvate (C00022) L-Alanine (C00041) L-Aspartate (C00049) Malate (C00149)	4	20	23
	Nitrogen metabolism (ath00910)	L-Glutamate (C00025)	1	6	14
	Oxidative phosphorylation (ath00190)			5	8
	Photosynthesis - antenna proteins (ath00196)
	Photosynthesis (ath00195)			3	4
	Sulfur metabolism (ath00920)	Succinate (C00042) L-Serine (C00065)	2	1	14
Carbohydrate metabolism	Amino sugar and nucleotide sugar metabolism (ath00520)	D-Glucose (C00031) L-Arabinose (C00259) D-Galacturonate (C00333)	3	12	38
	Ascorbate and aldarate metabolism (ath00053)	Pyruvate (C00022) Ascorbate (C00072) Inositol (C00137) L-Arabinose (C00259) D-Galacturonate (C00333) Glucarate (C00818) Galactarate (C00879)	7	9	19
	Butanoate metabolism (ath00650)	Pyruvate (C00022) L-Glutamate (C00025) Succinate (C00042) Fumarate (C00122) GABA (C00334) Maleate (C01384)	6	2	9
	C5-Branched dibasic acid metabolism (ath00660)	Pyruvate (C00022) L-Glutamate (C00025) Aconitate (C00417)	3	2	4
	Citrate cycle (TCA cycle) (ath00020)	Pyruvate (C00022) Succinate (C00042) Fumarate (C00122) Malate (C00149) Citrate (C00158) Aconitate (C00417)	6	9	16
	Fructose and mannose metabolism (ath00051)	D-Fructose (C00095) L-Lactate (C00186) L-Sorbose (C00247) Mannitol (C00392) L-Rhamnose (C00507) D-Sorbitol (C00794)	6	8	22
	Galactose metabolism (ath00052)	D-Glucose (C00031) Sucrose (C00089) D-Fructose (C00095) Glycerol (C00116) D-Galactose (C00124) myo-Inositol (C00137) D-Sorbitol (C00794) D-Galactonate (C00880) Melibiose (C05402)	9	9	15
	Glycolysis / Gluconeogenesis (ath00010)	Pyruvate (C00022) D-Glucose (C00031) L-Lactate (C00186)	3	20	30
	Glyoxylate and dicarboxylate metabolism (ath00630)	Pyruvate (C00022) L-Glutamate (C00025) Succinate (C00042) L-Serine (C00065) Malate (C00149) Citrate (C00158) Glycolate (C00160) Oxalate (C00209) Glycerate (C00258) Aconitate (C00417)	10	16	27
	Inositol phosphate metabolism (ath00562)	Succinate (C00042) Fumarate (C00122)	2	5	29
	Pentose and glucuronate interconversions (ath00040)	Pyruvate (C00022) L-Arabinose (C00259) D-Xylulose (C00310) D-Galacturonate (C00333)	4	7	12
	Pentose phosphate pathway (ath00030)	Pyruvate (C00022) D-Glucose (C00031) Gluconolactone (C00198) Glycerate (C00258)	4	10	17
	Propanoate metabolism (ath00640)	Succinate (C00042) L-Lactate (C00186)	2	4	15
	Pyruvate metabolism (ath00620)	Pyruvate (C00022) Succinate (C00042) Fumarate (C00122) Malate (C00149) L-Lactate (C00186)	5	17	26
	Starch and sucrose metabolism (ath00500)	D-Glucose (C00031) Sucrose (C00089) D-Glucose 6-phosphate (C00092) D-Fructose (C00095) Cellobiose (C00185) Maltose (C00208)	6	18	26
Global and overview maps	2-Oxocarboxylic acid metabolism (ath01210)	Pyruvate (C00022) L-Glutamate (C00025) L-Aspartate (C00049) L-Phenylalanine (C00079) L-Leucine (C00123) Citrate (C00158) L-Valine (C00183) L-Isoleucine (C00407) Aconitate (C00417)	9	10	27
	Biosynthesis of amino acids (ath01230)	Pyruvate (C00022) L-Glutamate (C00025) L-Alanine (C00041) L-Aspartate (C00049) L-Serine (C00065) L-Phenylalanine (C00079) L-Leucine (C00123) L-Proline (C00148) L-Asparagine (C00152) Citrate (C00158) L-Valine (C00183) L-Threonine (C00188) L-Isoleucine (C00407)	13	34	99
	Biosynthesis of secondary metabolites (ath01110)	_	25	100	382
	Carbon metabolism (ath01200)	Pyruvate (C00022) L-Glutamate (C00025) L-Alanine (C00041) Succinate (C00042) L-Aspartate (C00049) L-Serine (C00065) Fumarate (C00122) Malate (C00149) Citrate (C00158) Glycolate (C00160) Gluconolactone (C00198)) D-Glycerate (C00258)	12	49	88
	Fatty acid metabolism (ath01212)	Hexadecanoic acid (C00249)	1	6	30
	Metabolic pathways (ath01100)	_	43	160	658
Endocrine and metabolic diseases	AGE-RAGE signaling pathway in diabetic complications (ath04933)	D-Glucose (C00031)	1	1	2
Metabolism of cofactors and vitamins	Biotin metabolism (ath00780)	Urea (C00086)	1	2	13
	Folate biosynthesis (ath00790)	_		1	18
	Lipoic acid metabolism (ath00785)	_			2
	Nicotinate and nicotinamide metabolism (ath00760)	Pyruvate (C00022) Succinate (C00042) L-Aspartate (C00049) Fumarate (C00122) Maleate (C01384)	6	4	11
	One carbon pool by folate (ath00670)	_		19	12
	Pantothenate and CoA biosynthesis (ath00770)	Pyruvate (C00022) L-Aspartate (C00049) L-Valine (C00183)	3	2	13
	Porphyrin and chlorophyll metabolism (ath00860)	L-Glutamate (C00025) L-Threonine (C00188)	2	8	28
	Riboflavin metabolism (ath00740)	_		1	10
	Thiamine metabolism (ath00730)	Pyruvate (C00022)	1	1	10
	Ubiquinone and other terpenoid-quinone biosynthesis (ath00130)	_		1	23
	Vitamin B6 metabolism (ath00750)	Pyruvate (C00022)	1	3	8
Metabolism of terpenoids and polyketides	Monoterpenoid biosynthesis (ath00902)	_		10	4
	Terpenoid backbone biosynthesis (ath00900)	Pyruvate (C00022)	1	2	27
Drug resistance: Antimicrobial	Vancomycin resistance (ath01502)	Pyruvate (C00022) L-Alanine (C00041) L-Serine (C00065)	3		1
		Pathways (With_General)	70	115	124
		Pathways (No_General)	64	109	118
		Pathways (1met/prot/tran)	18	28	8
		Pathways (2met/prot/tran)	13	19	11
		Pathways (3met/prot/tran)	8	9	6
		Pathways (>3met/prot/tran)	25	53	93
		Gaps	63	18	9
			Metabolites	Proteins	Transcripts	Quercus ilex	Theoric (Arabidopsis)
		KEGG Pathways	64	109	123	123	127
