# Supplementary material for: A Multi-Omics Analysis Pipeline for the Metabolic Pathway Reconstruction in the Orphan Species Quercus ilex
Source: Front Plant Sci. 2018 Jul 11;9:935. doi: 10.3389/fpls.2018.00935 (PMC6050436; doi:10.3389/fpls.2018.00935)
Supplement: TABLE S7 — Comparison of in silico proteomes. [file Table_7.XLSX]

## Sheet: Table S7 | Comparison Species 
Table S7 | Comparison of in silico proteomes
Protein databases (Uniprot Proteomes)	Number of proteins in DB	Q. ilex blasted transcripts	% of Q. ilex transcripts
Oryza sativa subsp. Japonica	39947	48724	77.7991
Arabidopsis thaliana	39179	53644	85.655
Populus trichocarpa	44466	57440	91.7162
Eucalyptus grandis	44150	55392	88.4461
Total annotated sequences in Q. ilex transcriptome = 62628
Blastx (e-value 10^-10)
