# Supplementary material for: A Multi-Omics Analysis Pipeline for the Metabolic Pathway Reconstruction in the Orphan Species Quercus ilex
Source: Front Plant Sci. 2018 Jul 11;9:935. doi: 10.3389/fpls.2018.00935 (PMC6050436; doi:10.3389/fpls.2018.00935)
Supplement: TABLE S8 — Shotgun LC-MS/MS proteomic data. Mean values of normalized peak areas, as well as SD (standard deviation) and CV% (percentage of coefficient of variation) were determined for replicates of protein extract (Jorge et al., 2005, 2006). The area values correspond to replicate 1 (0.6 μg of protein), replicate 2 (0.8 μg of protein), and replicate 3 (1 μg of protein). [file Table_8.XLSX]

## Sheet: S8 | Proteins
Table S8 | Shotgun LC-MS/MS proteomic data*
Description	Sum PEP Score	Coverage	Number of Peptides	Number of PSMs	Number of Unique Peptides	Number of Protein Groups	Number of AAs	MW in kDa	calc pI	Replicate 1	Replicate 2	Replicate 3	emPAI	Score Sequest HT	Number of Peptides Sequest HT
Q9M612 NACA_PINTA	22.7524	93.617	5	20	5	1	94	10.282	4.68	6.6	3.6	12	24.119	67.664	5
Q70XZ6 ATPB_AMBTC	36.9667	88.4615	8	48	7	1	104	11.148	7.25	45	29	69	50.795	132.139	8
P09044 G3PB_TOBAC	13.6709	80	5	12	1	1	70	7.301	11.4	21	0	37	9	30.6498	5
P93376 ACT6_TOBAC	28.5903	75	8	30	4	1	156	17.445	5.39	5.7	8.7	16	9	89.7864	8
Q40281 RCA_MALDO	49.0689	74.8092	11	54	8	1	131	14.527	5.12	28	20	27	38.811	173.868	11
P13744 11SB_CUCMA	40.5997	71.831	7	100	7	1	142	15.668	8.32	4000	4900	3700	14.849	315.069	7
P25857 G3PB_ARATH	26.5784	71.5909	6	22	1	1	88	9.36	9.73	2.9	4	0	18.307	57.7599	6
Q01587 RCA_CUCSA	26.8318	70.2128	5	31	2	1	94	10.09	8.68	2.3	1	3.1	20.544	85.7189	5
Q9C5U3 PRS8A_ARATH	7.94534	69.863	3	6	2	1	73	7.963	5.73	0	0	0.26	2.981	15.0625	3
P04776 GLYG1_SOYBN	118.196	68.8787	26	396	26	1	437	50.245	7.3	1300	1100	1600	52.367	1148	26
P53536 PHSL_VICFA	22.5567	67.5497	7	15	1	1	151	17.661	9.22	0	12	5.5	6.743	29.6648	7
Q9LEI9 ENO2_HEVBR	129.099	66.6667	26	129	12	1	447	48.27	6.89	12	19	23	30.623	405.956	26
Q9SQT8 DHQSD_ARATH	22.6853	65.8915	6	14	3	1	129	13.561	5.91	2.5	0	3.1	6.499	41.9182	6
Q29Q26 AKR2B_ARATH	13.2955	64.9351	3	9	3	1	77	8.023	4.72	1.2	4.3	5.2	3.642	26.811	3
Q5M729 ODP23_ARATH	29.2873	64.1221	7	22	1	1	131	13.862	4.7	0.17	0	0	9	68.0533	7
P37890 CBP1_ORYSJ	7.68403	63.8889	3	4	3	1	72	8.264	5.87	0.19	0	2.5	4.623	7.43544	3
F4IW47 TKTC2_ARATH	11.8095	63.7681	4	10	4	1	69	7.506	6	10	25	11	5.31	25.6185	4
Q9XF89 CB5_ARATH	14.0951	63.75	4	13	1	1	80	9.044	4.75	5.9	11	9.4	4.179	27.5843	4
P93259 1433_MESCR	23.1137	62.8866	5	18	1	1	97	10.771	6.29	2	1.7	0	13.678	51.9995	5
P32289 GLNA_VIGAC	18.0631	62.5	3	12	3	1	80	8.701	5.31	20	27	35	16.783	49.8522	3
Q5E924 G3PP2_ARATH	11.1225	61.9718	4	21	2	1	71	7.31	9.55	10	3.4	0	5.813	30.9856	4
Q9S7C0 HSP7O_ARATH	9.96227	61.9718	3	7	3	1	71	8.042	6.05	1.6	2.4	3.2	9	9.31393	3
Q96372 CDC48_CAPAN	19.0801	61.9469	8	22	1	1	113	12.388	5.26	0	0	0	5.31	47.6165	8
O49074 RCA_SOLPN	20.681	61.9048	6	18	2	1	84	9.522	5.15	9.6	7	9.4	9	51.152	6
Q42699 METE_CATRO	49.4625	61.7117	12	45	1	1	222	23.99	9.83	0.89	0	0	5.813	130.856	12
O82662 SUCB_ARATH	19.6727	61.5385	6	16	1	1	91	9.944	10.08	0	0.13	0.94	6.499	37.5751	6
Q02980 RBS_MALSP	21.7652	59.6154	7	42	2	1	104	12.145	8.27	250	0	83	5.31	83.1467	7
E1U332 ALL12_OLEEU	24.0822	58.7786	6	21	4	1	131	13.978	9.09	8.5	9.5	17	4.337	43.3264	6
Q9LZG0 ADK2_ARATH	13.0245	58.1633	4	7	1	1	98	10.357	7.08	0	5.3	0	9	18.0256	4
P19446 MDHG_CITLA	18.3977	57.9832	6	16	1	1	119	12.661	6.64	1.1	0	0	4.623	38.7796	6
Q9SMH2 TLP1_CASSA	21.793	57.3529	6	24	6	1	136	14.218	8.62	34	28	34	4.995	60.587	6
Q5NQ65 EFTU_ZYMMO	15.2965	56.8627	4	10	4	1	102	11.098	4.51	1.1	1.1	2.7	3.217	31.2172	4
Q9SQT8 DHQSD_ARATH	9.62441	56.7901	3	8	1	1	81	8.71	8.51	1.3	1.2	0	4.623	25.4512	3
P18260 ATPAM_HELAN	56.6715	56.1983	14	49	13	1	242	26.426	8.32	16	18	26	10.288	146.211	14
P09189 HSP7C_PETHY	56.4238	55.9184	12	71	5	1	245	26.654	5.69	4.6	1.7	3.8	14.849	185.238	12
Q43621 GSHRC_PEA	13.797	55.5556	4	7	1	1	108	11.832	5.06	0	0	5	1.783	21.2517	4
Q6Z7B0 BIP1_ORYSJ	10.0879	55.2632	4	14	2	1	76	8.607	9.09	0	0.41	0.42	9	35.5759	4
E1U332 ALL12_OLEEU	9.86418	54.6392	3	8	3	1	97	11.204	5	12	3.6	53	5.31	19.1034	3
Q9SJQ9 ALFC6_ARATH	107.693	54.3119	24	126	22	1	545	59.595	7.9	60	54	160	11.496	421.777	24
Q9SN86 MDHP_ARATH	22.1553	53.75	4	16	2	1	80	8.585	4.72	0.92	1	8.9	55.234	48.7044	4
P29685 ATPBM_HEVBR	14.3597	53.6	3	16	1	1	125	13.579	4.55	4.6	9.8	7.5	3.642	56.3703	3
Q93VR4 ML423_ARATH	29.9511	53.2895	9	28	1	1	152	17.133	6.79	0.26	0.25	0.67	6.197	62.6119	9
Q9XJ35 CLPR1_ARATH	8.91783	53.2468	3	7	3	1	77	8.664	5.48	0.37	1	1.3	2.162	20.4433	3
P48690 RBL_CASSA	159.617	53.2075	25	277	25	1	530	58.861	7.09	540	450	1100	65.287	750.216	25
P17614 ATPBM_NICPL	138.712	52.4709	23	141	20	1	688	75.285	7.46	42	47	85	9	431.81	23
Q84WV1 TCPG_ARATH	18.1088	52.381	5	15	2	1	105	11.377	6.04	3.6	2.8	8.5	4.623	38.449	5
P46523 CLPA_BRANA	12.7653	52.381	3	11	3	1	84	9.819	6.79	3.4	4	5.7	5.31	30.7669	3
P02582 ACT1_MAIZE	22.3732	52.3256	6	20	1	1	86	9.049	7.12	0.12	0	0	12.895	40.0921	6
Q07346 DCE_PETHY	9.14334	52.0548	2	4	1	1	73	8.293	4.83	0	1	0	4.623	10.3224	2
Q05046 CH62_CUCMA	148.347	51.9231	36	128	35	1	728	78.445	7.72	18	15	27	10.7	374.773	36
Q9ZSQ4 PGMC_POPTN	65.676	51.6667	17	56	16	1	480	52.003	6.37	6.9	11	18	5.529	167.248	17
Q9LNB6 HSOP1_ARATH	23.6331	51.4706	7	17	4	1	136	14.81	8.31	2.1	1.5	1.4	5.579	45.5023	7
Q42896 SCRK2_SOLLC	58.6486	51.3298	14	46	6	1	376	41.259	5.74	16	17	18	4.623	147.787	14
Q43848 TKTC_SOLTU	22.775	50.6944	7	24	7	1	144	16.077	6.54	20	9.5	17	5.31	57.2481	7
Q9SDX3 UGPA_MUSAC	86.1302	50.6616	22	73	22	1	529	59.65	8.84	20	20	28	4.908	198.658	22
Q42971 ENO_ORYSJ	155.295	50.5102	26	146	16	1	588	64.967	8.43	13	10	15	16.013	448.649	26
P46644 AAT3_ARATH	37.4568	50.2024	10	30	1	1	247	26.896	7.58	4	8.4	8.2	4.412	86.0817	10
Q9FRL8 DHAR2_ARATH	11.4662	50	3	7	3	1	74	8.055	4.75	14	0	19	5.31	21.0836	3
B9SL58 PURA2_RICCO	11.2819	49.4253	3	9	3	1	87	9.2	8.54	18	3.8	18	2.728	18.085	3
Q7FAH2 G3PC2_ORYSJ	31.4407	49.2958	4	35	2	1	142	14.791	8.43	16	20	21	12.335	103.874	4
P38661 PDIA6_MEDSA	14.9453	49.2754	4	10	4	1	69	7.713	5.99	1.7	3.4	3.5	9	25.6022	4
P49317 CATA3_NICPL	139.397	49.2308	26	138	23	1	650	74.835	7.94	68	70	190	10.159	373.23	26
Q42962 PGKY_TOBAC	138.202	49.0132	27	134	20	1	608	66.421	9.22	87	99	130	9.564	379.508	27
Q40281 RCA_MALDO	18.0676	48.75	4	17	4	1	80	8.972	4.93	4.8	0.82	1.6	9	44.4447	4
Q7X999 RCA2_LARTR	22.8018	48.5207	5	31	3	1	169	18.515	9.31	38	20	15	6.499	75.6348	5
Q39836 GBLP_SOYBN	21.7674	48.2234	6	13	4	1	197	21.688	7.36	8.7	5.1	14	2.455	41.3586	6
Q7X999 RCA2_LARTR	48.5726	48.169	13	52	7	1	355	38.748	7.77	80	100	140	5.31	138.056	13
P46518 LEA14_GOSHI	54.4518	48.105	12	34	12	1	343	38.735	4.88	6.2	3.7	10	6.079	96.1814	12
P83373 MDHM_FRAAN	77.8186	47.9769	16	67	4	1	519	55.415	8.84	19	23	32	4.843	222.758	16
Q9C9C4 ENO1_ARATH	14.4777	47.5524	4	11	4	1	143	14.965	7.97	3.5	1.4	4	1.31	40.91	4
P42055 VDAC1_SOLTU	18.5983	47.3282	3	15	1	1	131	13.885	6.95	4.4	0.48	0.82	4.623	48.0385	3
Q9M8R9 RRAA1_ARATH	8.36607	46.9697	3	6	3	1	66	7.095	8.21	7.5	4.5	2.8	2.981	14.1333	3
Q38798 CALX2_ARATH	15.1328	46.9136	4	12	2	1	81	9.197	5.25	2.6	1.2	1.1	4.179	30.6095	4
A3C6D7 ACT2_ORYSJ	25.9624	46.5517	6	26	1	1	174	19.189	4.94	2.8	1.6	2.7	5.579	83.4161	6
Q9ZSQ4 PGMC_POPTN	38.6795	46.4135	9	34	1	1	237	26.959	6.21	1.7	2.2	2.2	4.275	88.1513	9
Q9LHA8 MD37C_ARATH	174.12	46.3787	37	227	7	1	787	87.064	5.57	8.7	7.7	16	23.041	619.579	37
Q9STH1 HSOP3_ARATH	18.1235	46.0674	5	13	3	1	178	20.216	5.14	0.37	0.1	0.19	2.162	31.9873	5
P41095 RLA0_ORYSJ	17.6002	45.9459	4	15	1	1	111	11.58	4.63	6	6.1	2	30.623	45.0632	4
P55737 HS902_ARATH	11.982	45.6311	4	11	1	1	103	11.497	4.97	0.34	0.81	1.3	2.728	22.6031	4
Q42669 ACOC_CUCMC	5.60462	45.4545	2	4	1	1	88	9.984	5.01	0	0	0.58	1.154	11.1315	2
P08926 RUBA_PEA	107.882	45.2316	28	87	27	1	734	78.998	8.19	12	11	18	6.386	228.509	28
Q42662 METE_PLESU	14.4777	45.122	3	11	2	1	82	8.834	10.58	26	14	50	3.642	44.2606	3
P42654 1433B_VICFA	46.4529	45.0172	13	47	9	1	291	33.351	4.94	9.3	9.4	7.9	4.78	118.84	13
Q08080 HSP7S_SPIOL	17.7255	45	4	15	1	1	120	13.007	5.19	4.2	8.6	5.6	3.217	49.627	4
P19866 G3PA_SPIOL	86.1703	44.9168	20	66	6	1	541	58.666	9.13	16	14	21	5.579	194.899	20
Q9LNB6 HSOP1_ARATH	10.324	44.8276	4	8	1	1	87	9.5	6.67	3.8	0	0	2.728	23.7271	4
Q84WV1 TCPG_ARATH	17.6405	44.7853	7	15	4	1	163	18.397	5.19	2	0.94	2.5	2.831	36.1352	7
Q9M0E2 RL282_ARATH	26.9163	44.7059	8	24	7	1	170	18.953	10.68	1.5	3.6	3.4	4.878	45.615	8
P27322 HSP72_SOLLC	160.514	44.686	35	209	8	1	828	91.095	5.63	7.1	9.5	34	13.196	572.983	35
Q43317 CYSK_CITLA	7.05929	44.3299	3	5	1	1	97	9.998	6.52	0	0	0	2.162	17.4224	3
P83373 MDHM_FRAAN	62.3868	43.6364	15	55	3	1	550	59.785	9.07	6.6	5.7	11	2.621	175.601	15
Q01899 HSP7M_PHAVU	121.557	43.4682	32	119	29	1	865	93.921	8.48	15	13	15	4.878	341.775	32
Q42699 METE_CATRO	147.276	43.3857	33	125	14	1	892	99.35	9.01	21	29	38	5.677	344.329	33
F4HQD4 HSP7P_ARATH	9.71895	43.299	4	11	4	1	97	10.69	8.76	2.8	2.1	3	2.728	30.5289	4
Q43497 MDAR_SOLLC	10.167	42.9752	4	9	4	1	121	13.197	9.99	3	3.6	1.6	1.783	19.4449	4
U3KRF2 DHQS_ACTCH	8.35859	42.8571	3	6	1	1	119	12.8	9.63	0	1.3	1.2	1.371	17.299	3
Q42961 PGKH_TOBAC	97.5528	42.8571	24	85	16	1	658	71.028	9.39	36	31	46	4.259	253.388	24
P34921 G3PC_DIACA	98.3332	42.8312	19	119	8	1	551	60.756	8.44	68	49	63	8.345	294.255	19
P48495 TPIS_PETHY	61.3031	42.7553	13	53	10	1	421	46.72	8.7	28	12	34	7.031	151.039	13
O65398 GLX1_ARATH	49.5933	42.4749	10	56	4	1	299	34.075	8.56	42	51	49	4.623	167.272	10
O04895 BADH_AMAHP	7.97376	42.3529	3	5	3	1	85	9.486	4.93	6.1	6.6	5.3	2.981	12.1983	3
Q9M462 GLGS_BRANA	71.8319	42.1708	21	64	21	1	562	61.734	8.51	8.9	15	14	2.981	165.488	21
P22953 MD37E_ARATH	157.07	42.1245	35	215	5	1	819	91.298	6.23	4.1	4.2	8.7	13.307	595.874	35
P46510 CAHX_FLABI	9.91047	42.029	2	9	1	1	69	7.662	9.29	4.5	0	7.2	4.623	30.1432	2
Q944P7 AMPL2_ARATH	90.8437	41.9837	22	83	22	1	736	79.043	8.44	15	16	17	3.108	270.086	22
P33629 TBA_PRUDU	67.3356	41.9753	20	53	11	1	567	63.094	5.82	14	12	22	6.197	139.35	20
P54774 CDC48_SOYBN	107.497	41.911	31	88	24	1	921	102.545	5.86	16	23	43	5.7	221.046	31
P42759 ERD10_ARATH	75.2001	41.6901	21	60	18	1	710	83.975	6.16	3.5	8.1	6.1	4.712	141.995	21
Q9FSF0 MDH_TOBAC	83.5795	41.4953	18	76	18	1	535	58.645	7.9	47	62	62	9	245.325	18
Q9S7C0 HSP7O_ARATH	12.0841	41.4286	3	10	3	1	70	7.986	9.48	3.1	2.9	3.7	9	22.2356	3
O81155 CYSKP_SOLTU	45.4507	41.4258	13	29	12	1	519	56.065	9.28	4.4	2.5	9.4	1.656	84.0875	13
Q42699 METE_CATRO	34.5894	41.3265	7	31	3	1	196	20.984	6.2	4.4	8.2	9	4.179	104.795	7
O82013 HSP21_SOLPE	26.0616	41.2903	4	17	4	1	155	17.71	9.42	8.1	6	4.5	6.743	47.2034	4
Q42896 SCRK2_SOLLC	31.4706	41.129	8	25	1	1	248	27.469	6.35	12	8.3	5.8	4.179	76.4439	8
O49996 1433D_TOBAC	15.5034	41.0959	4	13	1	1	73	8.218	5.41	1.5	0.67	1.9	5.813	33.9163	4
Q9SK66 NDUA9_ARATH	9.11445	41.0256	2	4	2	1	78	8.372	4.78	1.3	0.88	2.1	2.162	13.1132	2
P43644 DNJH_ATRNU	15.8971	40.8537	6	14	3	1	164	17.431	8.02	2.5	2	2.9	2.511	38.4952	6
Q9SIF2 HS905_ARATH	11.0422	40.7407	4	8	4	1	108	12.493	9.64	2	1.4	1.7	1.683	20.7608	4
Q03685 BIP5_TOBAC	150.831	40.7151	35	129	18	1	867	96.894	5.5	20	24	42	9.471	371.615	35
P27141 CAHC_TOBAC	14.6962	40.6977	3	12	3	1	86	9.503	9.23	8.1	5.9	4.9	5.813	43.5405	3
Q9LZG0 ADK2_ARATH	18.1644	40.5797	5	15	5	1	207	23.415	6.86	8.5	3.2	11	2.162	35.9846	5
E1U332 ALL12_OLEEU	27.8904	40.5556	6	22	3	1	180	19.743	7.55	11	7.9	5.5	4.623	48.4937	6
Q39165 OLEO2_ARATH	10.4568	40.5405	4	11	4	1	74	8.27	7.25	2.5	4.2	2.4	3.642	24.4118	4
P31168 COR47_ARATH	28.0274	40.3846	6	23	1	1	208	23.309	8.44	0	0	0	9	67.6794	6
Q96451 1433B_SOYBN	13.87	40.3509	3	12	1	1	114	12.789	5.1	0.56	0	0.61	2.162	36.8598	3
Q9STF2 PTA16_ARATH	16.937	40.2844	5	13	2	1	211	22.37	10.05	1.3	0.22	1.6	1.424	37.1102	5
O80934 Y2766_ARATH	8.78188	40.1786	3	6	2	1	112	12.339	5.24	1.4	1.3	2	1.683	20.2854	3
Q655S1 FTSH2_ORYSJ	6.26433	40	2	5	2	1	90	9.556	6.55	0.41	1.6	0.64	1.683	8.47574	2
P46525 CS120_WHEAT	66.2902	39.9632	14	52	9	1	543	61.725	8.18	5.4	16	29	5.529	139.057	14
Q9LEJ0 ENO1_HEVBR	13.9014	39.604	3	13	2	1	101	10.507	5.99	11	6.7	16	3.642	39.962	3
Q56WD9 THIK2_ARATH	78.8119	39.6022	13	68	12	1	553	59.315	8	12	17	22	4.946	209.497	13
Q43116 PDI_RICCO	83.4507	39.5973	27	71	23	1	596	66.37	5.17	23	23	44	4.703	170.797	27
Q84P52 GATP3_SOLLC	9.52525	39.4118	3	6	2	1	170	18.269	6.89	0	23	13	0.778	20.3678	3
O64407 AMYB_VIGUN	91.2389	39.36	17	81	17	1	625	70.7	6.33	52	31	62	5.31	238.558	17
P28723 FTHS_SPIOL	6.21861	39.1753	2	3	1	1	97	9.942	7.34	0	0	2.5	2.162	7.32726	2
Q9SY97 LHCA3_ARATH	12.5866	39	3	11	3	1	100	11.017	5.95	4.7	7.4	12	3.642	29.8931	3
Q69QQ6 HSP82_ORYSJ	18.763	38.9937	5	17	4	1	159	17.639	7.03	4.1	3.7	3.9	4.623	39.2444	5
Q8RWG8 RBP1B_ARATH	49.2042	38.835	12	35	12	1	309	34.763	4.92	3	3.9	3.2	7.733	101.063	12
Q40459 PSBO_TOBAC	79.5518	38.8211	17	92	17	1	492	53.396	8.95	160	56	200	5.136	268.479	17
Q95661 HS21C_SOLLC	62.474	38.764	13	64	13	1	356	40.66	8.19	22	32	45	7.111	194.179	13
P46519 LEA14_SOYBN	38.086	38.75	7	31	4	1	240	26.091	7.08	26	24	15	9	93.2958	7
Q43644 NDUS1_SOLTU	13.473	38.6207	4	9	3	1	145	15.708	4.88	1.5	0	3	2.594	14.3982	4
Q8RU27 UPTG2_SOLTU	56.7376	38.5845	14	40	4	1	438	49.465	6.25	2.3	0.94	1.1	5.31	89.0971	14
P49210 RL9_ORYSJ	43.4453	38.5714	10	39	5	1	280	32.231	9.1	3.4	2.8	3.7	5.494	124.777	10
Q9SQT8 DHQSD_ARATH	16.3097	38.5093	5	11	2	1	161	17.526	6.92	2.6	6.3	5.6	3.642	21.3644	5
O82531 PSB1_PETHY	39.3521	38.3202	9	33	9	1	381	42.298	7.81	15	15	24	2.511	107.143	9
O24653 GDI2_ARATH	5.89622	38.2716	2	4	1	1	81	8.823	9.29	1.9	0	0	1.512	17.6255	2
Q9SSK5 MLP43_ARATH	26.1283	38.2671	9	26	8	1	277	30.94	8.62	9	6.3	14	2.34	70.4451	9
Q9ASR1 EF2_ARATH	144.754	38.2381	32	130	32	1	1067	119.396	6.7	32	16	56	5.072	382.698	32
Q9SYT0 ANXD1_ARATH	71.3088	38.1579	20	62	20	1	456	52.438	6.76	9.4	11	12	6.356	142.186	20
P08927 RUBB_PEA	101.02	38.1531	26	90	6	1	823	89.737	8.65	14	17	37	2.914	275.905	26
Q39613 CYPH_CATRO	63.4537	38.141	9	95	7	1	312	34.329	9.41	42	37	24	7.913	303.315	9
Q01781 SAHH_PETCR	50.1771	38.1048	16	34	8	1	496	54.337	6.28	18	13	28	3.642	89.686	16
Q9MAK9 PS10B_ARATH	14.0493	38.0597	4	10	1	1	134	15.116	6.95	0	0	0	1.783	26.7297	4
Q5E924 G3PP2_ARATH	11.5799	38.0282	5	13	3	1	142	15.82	5.1	1.5	2.6	2.8	1.848	39.2184	5
P93263 METE_MESCR	29.8154	38.009	8	21	5	1	221	25.131	4.86	7.4	7.4	12	7.111	64.6114	8
P12411 TBB1_ARATH	48.4011	37.7907	12	41	3	1	344	38.271	5.74	4	4.4	5.9	9	110.825	12
Q42290 MPPB_ARATH	85.5122	37.7331	21	76	21	1	697	78.078	6.83	21	22	62	3.394	187.496	21
P48491 TPIS_ARATH	32.1969	37.6518	8	26	3	1	247	26.707	7.84	3.7	1.7	1.1	4.179	68.6466	8
Q42676 TKTC_CRAPL	13.2878	37.5	4	7	1	1	144	15.705	9.7	0	0	6.2	1.512	20.9034	4
Q9SDS7 VATC_ARATH	8.64337	37.5	3	5	2	1	112	12.707	5.87	0.48	0	1	0.995	10.8407	3
P26413 HSP70_SOYBN	118.557	37.3096	32	129	17	1	788	86.612	6.39	15	11	15	7.149	325.303	32
P48348 14338_ARATH	40.3775	37.2881	10	31	4	1	295	33.134	5.16	0.46	0.53	0.58	3.833	82.0607	10
Q9FJX3 VDAC2_ARATH	56.6318	37.2197	14	43	14	1	446	49.317	7.71	10	10	6.6	4.926	129.86	14
Q05214 ACT1_TOBAC	64.7832	37.1648	15	54	2	1	522	58.77	6.48	0	0.86	1.9	4.412	146.731	15
Q93XW5 NSP5_ARATH	29.8218	37.1528	8	17	3	1	288	31.77	5.74	0.51	2.1	2.5	2.594	42.3535	8
O82662 SUCB_ARATH	63.0849	37.0607	21	50	16	1	626	68.426	8.15	8.5	7.2	9	2.082	128.67	21
Q9LKA4 UBA2C_ARATH	10.7901	37.037	3	10	3	1	108	11.621	7.33	0.86	1.9	0.57	3.642	33.3562	3
Q41932 PSBQ2_ARATH	13.1885	37.037	3	12	3	1	108	12.053	9.28	2.4	1.8	1.7	2.728	26.9574	3
P30171 ACT11_SOLTU	67.7685	37.0229	15	62	1	1	524	58.955	7.53	0.49	0.11	0.6	3.977	166.334	15
Q93XW5 NSP5_ARATH	46.3852	36.911	12	31	7	1	382	42.182	7.56	2.5	4.8	5.6	2.594	81.2365	12
Q9SN95 UXS5_ARATH	8.79333	36.7521	3	7	1	1	117	13.254	8.7	1.4	2.3	3.3	2.162	14.2861	3
Q9LY84 GDL76_ARATH	11.0697	36.6906	4	9	4	1	139	15.743	8.78	4.9	1.8	11	2.162	27.6883	4
P12372 PSAD_SOLLC	32.1792	36.6071	7	38	5	1	224	24.525	9.7	52	86	66	5.813	118.303	7
O23894 PRS6A_BRACM	62.0678	36.6071	15	55	14	1	560	62.775	6.23	9.5	10	16	2.875	154.147	15
Q9ZR03 UCRIA_ARATH	5.38949	36.3636	2	2	1	1	66	7.105	6.51	0	0	3.3	1.512	6.11297	2
P37830 G6PD_SOLTU	6.96824	36.3636	3	7	3	1	110	12.494	6.3	1.8	1.3	1.3	1.371	12.0949	3
P54152 MSRA_FRAAN	11.1967	36.3014	4	8	4	1	146	16.575	8.4	0.16	1.3	0.62	1.848	15.6382	4
Q9LZG0 ADK2_ARATH	10.617	36.2319	4	8	1	1	138	15.784	5.72	0	0	0.69	5.31	21.9408	4
O65282 CH20_ARATH	39.4295	36.1257	10	34	10	1	382	41.644	9.23	20	13	17	2.481	97.7123	10
P48534 APX1_PEA	53.0071	36.0976	10	50	9	1	410	45.61	8.75	17	23	33	3.507	142.313	10
Q75GT3 CLPB2_ORYSJ	17.5841	36.0902	5	12	5	1	133	15.161	9.48	0.39	0.6	0.76	2.981	26.3566	5
Q9ZSQ4 PGMC_POPTN	35.6083	36.0294	8	31	1	1	272	30.535	5.6	5.7	3.2	6.4	4.08	78.7437	8
O64937 EF1A_ORYSJ	89.2861	36	22	129	5	1	625	69.363	9.19	3.7	2.9	4.6	5.31	329.675	22
Q84P54 GATP1_SOLLC	12.7942	35.9477	3	7	3	1	153	16.972	7.03	4.3	4.1	11	1.783	19.1116	3
Q08080 HSP7S_SPIOL	9.93544	35.8209	2	8	1	1	67	6.964	4.42	6.9	7.5	2.1	9	20.6406	2
P27061 PPA1_SOLLC	22.8091	35.7977	8	23	8	1	257	29.054	9.1	19	7.3	27	2.162	62.7948	8
P35100 CLPC_PEA	37.1716	35.7955	10	24	9	1	352	39.935	5.9	1.4	2.2	7	2.511	61.8226	10
P51615 MAOX_VITVI	113.413	35.7843	26	109	26	1	816	91.458	8.28	31	27	57	4.56	291.379	26
P25861 G3PC_ANTMA	23.0882	35.7542	5	24	1	1	179	19.871	5.97	3.5	0	6.7	4.012	72.8761	5
P37392 TBB1_LUPAL	67.9885	35.7271	17	74	1	1	557	63.021	4.94	1.1	0	0.55	5.629	196.32	17
P49310 GRP1_SINAL	33.1599	35.6467	8	48	1	1	317	33.458	9.11	0.89	1.2	0.42	2.594	146.362	8
Q9LXC0 GDI_ARATH	36.8906	35.6354	11	30	10	1	362	41.213	8.69	2.4	2.4	2.9	2.481	58.5393	11
P54260 GCST_SOLTU	58.6912	35.5649	14	43	14	1	478	52.691	8.81	7.7	6.5	20	3.52	112.806	14
Q9LI00 6PGD1_ORYSJ	14.4882	35.533	5	10	4	1	197	21.276	4.89	2.8	2.2	2.7	1.424	30.2885	5
Q8H0X6 CYT6_ARATH	11.5098	35.3982	4	10	4	1	113	12.61	9.04	1.8	0.57	1.3	2.728	23.6122	4
P45457 ACEA2_SOYBN	5.77913	35.2113	2	4	2	1	71	7.754	8.47	1.1	0.69	1.4	1.512	9.73843	2
Q8LFC0 IDH1_ARATH	12.246	35.2	3	8	2	1	125	14.182	5.86	2.6	0	3.7	2.162	18.3397	3
O04895 BADH_AMAHP	8.07523	35.2	3	8	3	1	125	12.826	6.27	4.7	2.7	4.1	2.162	22.309	3
Q40106 TBB2_LUPAL	63.682	35.1916	16	69	1	1	574	64.435	5.16	0	0	0	4.125	183.931	16
P53536 PHSL_VICFA	150.921	35.1792	36	135	25	1	1228	138.898	6.29	32	22	63	3.948	354.875	36
P48977 ADH_MALDO	63.7664	35.1044	15	71	10	1	527	58.372	6.87	14	6.1	10	4.623	173.873	15
Q9LKA4 UBA2C_ARATH	8.11215	35.0877	3	7	3	1	114	12.639	5.99	1.9	2.5	1.6	1.154	18.5325	3
O49485 SERA1_ARATH	66.254	35.014	18	46	17	1	714	76.374	8.43	10	5.7	24	2.548	123.407	18
P55871 IF2B_MALDO	7.23885	35	2	6	2	1	100	11.009	6.57	0.98	1.8	1.7	1.512	21.1953	2
O65390 APA1_ARATH	77.0273	34.9917	17	67	16	1	603	66.192	6.3	23	14	23	5.404	204.587	17
Q96552 METK2_CATRO	58.1325	34.9794	12	48	4	1	486	53.327	6.71	1.9	1.5	1.6	3.771	124.726	12
Q93XM7 MCAT_ARATH	4.72222	34.8485	2	5	2	1	66	6.7	9.31	1.2	1.1	1.2	2.162	5.81129	2
Q9M5K3 DLDH1_ARATH	76.0874	34.688	18	61	18	1	689	74.337	8.48	12	9.6	13	2.782	160.082	18
P50346 RLA0_SOYBN	20.2214	34.5455	4	17	1	1	220	23.552	5.64	44	29	76	2.981	50.8479	4
Q9M4S8 TPIC_FRAAN	34.9882	34.4937	9	28	3	1	316	34.147	9.04	3.4	1.1	2.2	2.548	69.4659	9
Q02028 HSP7S_PEA	22.5182	34.4595	5	22	3	1	148	16.055	8.98	2.4	1.5	2	3.329	57.3319	5
Q43317 CYSK_CITLA	36.4545	34.4595	12	32	5	1	444	47.666	6.34	3.5	2.9	4.1	2.481	103.773	12
O65731 RS5_CICAR	47.563	34.4569	13	45	1	1	267	29.448	9.64	1.7	1	2.1	18.307	106.665	13
Q93VR4 ML423_ARATH	32.0517	34.4444	10	28	2	1	270	30.647	7.3	2.4	0.78	0.55	2.728	65.0298	10
Q8W034 RNP1_ARATH	11.471	34.3511	4	9	3	1	131	15.712	9.39	0.92	0.84	0.75	2.162	23.2611	4
Q8S4Y1 THIC1_ARATH	52.5798	34.1969	12	43	11	1	579	61.709	8.54	19	6.7	29	1.865	129.395	12
Q9C774 PSD7B_ARATH	7.23202	34.1176	2	6	1	1	85	9.361	5.19	0.22	0.94	0.33	1.154	17.2328	2
Q9ZT66 E134_MAIZE	26.9045	34.1085	6	21	6	1	258	27.854	7.06	7.7	3.7	9.8	3.394	49.6185	6
B1NWD5 ATPA_MANES	75.4823	34.08	19	74	17	1	625	69.097	5.5	24	22	19	4.722	210.059	19
P42730 CLPB1_ARATH	84.1668	34.0659	25	66	24	1	1001	111.192	8	5.8	5.7	6.7	2.225	173.66	25
Q9XH45 RS7_BRAOL	44.1264	34.0426	12	34	12	1	329	38.329	9.54	5	11	12	6.627	92.749	12
Q9AT56 METK1_ELAUM	30.2635	34.0278	6	29	4	1	288	31.949	5.64	5.7	4.1	3.9	2.875	86.3651	6
Q00268 PCNA1_DAUCA	6.21417	34	2	5	2	1	100	10.979	4.74	0.96	0.16	0.72	1.154	10.4548	2
Q9SF16 TCPH_ARATH	64.8012	33.9648	19	53	19	1	739	80.904	8.85	11	7.5	11	1.683	153.804	19
Q9XF97 RL4_PRUAR	59.4668	33.9048	17	55	17	1	525	58.875	10.13	13	19	18	2.924	142.076	17
P93033 FUM1_ARATH	9.10433	33.8843	2	3	2	1	121	13.285	9.38	1.1	0	0	1.683	8.64099	2
Q93ZN9 DAPAT_ARATH	19.4713	33.871	5	17	5	1	186	20.899	7.77	3.2	6.1	5.8	3.329	48.5832	5
P13443 DHGY_CUCSA	27.6056	33.8235	9	17	4	1	408	45.264	6.87	0.97	0.25	3.3	1.154	37.8166	9
P17815 MASY_RICCO	79.6138	33.7559	24	69	19	1	631	72.121	8.4	23	18	28	5.078	175.011	24
P46519 LEA14_SOYBN	21.0613	33.7209	4	20	1	1	172	18.699	9.48	31	32	12	1.894	59.1967	4
P43903 QOR_PSEAE	20.2849	33.6842	3	13	3	1	190	20.495	6.71	1.2	1.3	3.1	3.642	42.566	3
Q8LDP4 CP19D_ARATH	33.1173	33.657	11	31	9	1	309	34.292	9.45	6	3.2	13	2.899	72.1564	11
B9SL58 PURA2_RICCO	11.5267	33.6538	3	9	3	1	104	11.91	7.78	3.5	3.7	7.2	1.783	17.9495	3
Q9LHP1 RL74_ARATH	42.0223	33.6182	12	41	2	1	351	40.774	9.83	5.6	3.3	17	2.981	94.1974	12
P09044 G3PB_TOBAC	9.92492	33.5766	4	9	4	1	137	14.719	8.65	1.4	2.3	2.9	1.783	19.7468	4
P49358 GLYM2_FLAPR	12.2102	33.5664	4	9	2	1	143	15.981	8.54	1.9	0	7.1	1.783	17.3146	4
Q9SEE5 GALK1_ARATH	29.8183	33.5586	10	21	6	1	444	49.27	8.28	0.8	3.5	3.7	1.512	53.0004	10
P31405 VATA_GOSHI	47.6464	33.5088	13	38	10	1	570	62.286	5.88	5.9	4.2	7.2	1.683	108.563	13
Q42707 F26G_CHESP	81.296	33.4716	21	67	21	1	723	82.907	7.14	35	12	47	4.995	178.496	21
Q940P8 TCPB_ARATH	73.4647	33.4688	20	51	20	1	738	81.081	7.52	8.5	6	16	2.237	142.306	20
Q9ZNT7 PHB2_ARATH	29.1834	33.4294	8	28	6	1	347	38.439	9.06	7.3	9.9	7.8	2.162	74.6508	8
Q8RU27 UPTG2_SOLTU	61.212	33.3992	14	42	4	1	506	57.687	6.23	3.7	8.2	7.6	3.642	97.9018	14
O82627 SSG1_ANTMA	68.0122	33.3748	18	54	18	1	803	88.634	8.21	18	16	41	2.529	164.674	18
P41379 IF4A2_NICPL	85.4972	33.2765	20	79	5	1	586	67.374	9.17	4.6	5.3	5.4	4.712	187.933	20
Q9LHP1 RL74_ARATH	44.0949	33.0769	14	44	4	1	390	45.095	10.05	1.9	0.91	2.9	3.507	92.2629	14
P52902 ODPA_PEA	62.9488	33.0645	19	52	17	1	620	69.285	8.75	16	22	23	3.85	124.681	19
Q9LEJ0 ENO1_HEVBR	39.934	32.964	8	39	1	1	361	40.985	8.73	14	20	51	2.728	132.78	8
P08927 RUBB_PEA	91.6927	32.852	23	80	3	1	831	90.462	7.78	4.3	8.4	6.5	2.525	241.67	23
Q9FJH6 AB1F_ARATH	6.22533	32.8358	2	6	2	1	67	8.088	6.52	1.6	0.96	1.8	2.162	14.1088	2
Q8H1T3 FRI2_TOBAC	41.0398	32.6531	11	32	11	1	392	44.586	6.99	60	6.1	63	3.16	101.46	11
P09189 HSP7C_PETHY	111.94	32.49	25	141	2	1	751	84.407	9.33	2.7	5.7	3.8	8.427	387.254	25
O65398 GLX1_ARATH	21.8548	32.4607	5	31	1	1	191	21.868	7.94	6.5	7.7	1.9	4.012	82.8065	5
O80934 Y2766_ARATH	13.5237	32.4444	5	7	1	1	225	24.127	8.69	0	0	0.25	1.683	15.4575	5
Q9LEV3 CBSX3_ARATH	52.8956	32.3155	11	52	11	1	393	43.518	7.99	14	16	19	3.507	117.867	11
P0C522 ATPAM_ORYSJ	13.3193	32.1839	2	10	2	1	87	9.679	7.42	1.7	1.6	1.7	5.813	24.8608	2
Q42908 PMGI_MESCR	58.6594	32.1486	16	66	12	1	619	67.913	6.18	14	22	15	2.162	183.666	16
Q8S528 AL2B7_ARATH	60.8728	32.097	17	51	14	1	701	76.93	7.94	8.2	6.1	16	1.848	149.939	17
Q9SN86 MDHP_ARATH	48.7575	32.0866	12	45	9	1	508	54.957	8.21	17	21	28	2.162	127.024	12
Q9ATF5 RL18A_CASSA	11.451	32.0755	3	12	1	1	106	12.607	10.42	0.42	0.17	0.44	2.728	25.8291	3
P93338 GAPN_NICPL	40.7297	31.9605	14	32	14	1	607	66.102	6.98	9.3	11	14	1.61	88.7793	14
Q8L4N1 PHO34_ARATH	18.5059	31.8182	5	15	1	1	242	26.816	6.92	0	0.53	0	2.511	45.8983	5
Q9LV66 Y5848_ARATH	26.133	31.8182	6	17	6	1	308	32.779	7.69	7.5	5.6	3.1	2.728	47.3905	6
Q9SV68 QORH_ARATH	40.8627	31.7073	10	25	10	1	492	53.429	8.59	5.1	1.5	4.5	1.712	71.2564	10
Q9M4S8 TPIC_FRAAN	45.7447	31.6703	11	36	5	1	461	50.249	9.6	6.6	3.8	9.7	2.039	107.933	11
Q9ZU52 ALFP3_ARATH	45.5124	31.6637	16	42	14	1	559	62.196	8.44	110	47	170	1.865	106.593	16
Q02028 HSP7S_PEA	14.8267	31.6176	5	15	3	1	136	14.337	4.86	7.8	5.5	12	5.813	38.7428	5
Q38867 CP19C_ARATH	20.274	31.6151	8	19	6	1	291	32.56	8.84	4.3	3.8	8	1.154	41.8014	8
Q40784 AAPC_CENCI	7.21476	31.5789	2	5	1	1	95	10.918	4.6	0.47	0.38	0.48	1.154	15.7857	2
Q5C9I9 ISPD_MENPI	27.4898	31.5186	8	22	7	1	349	37.559	7.85	2.9	0.77	3	1.219	66.3848	8
Q8H0S9 PSA_ARATH	98.5863	31.4815	25	67	25	1	1134	128.595	6.95	4.2	5.7	11	1.792	182.669	25
Q9SIF2 HS905_ARATH	39.4269	31.4136	13	26	12	1	573	66.275	4.92	1.5	1	18	1.336	71.382	13
F4JPR7 PUX8_ARATH	1.56511	31.3433	1	1	1	1	67	7.146	4.35	0	0	0	1.154	2.56908	1
Q9SW70 SRP_VITRI	5.23489	31.25	2	4	1	1	80	8.753	6.29	0	0	0.18	0.778	11.9885	2
P11890 HS23C_OXYRB	28.7582	31.1111	9	17	9	1	315	35.361	8.78	11	10	16	1.848	46.4725	9
Q9XG77 PSA6_TOBAC	30.835	31.0924	10	26	10	1	357	40.083	8.12	5.5	3.5	3.6	1.754	61.1068	10
P42056 VDAC2_SOLTU	23.5384	31.0811	6	20	6	1	222	23.911	6.33	8.8	9.4	12	6.743	68.7003	6
G4LTX4 DSP4_CASSA	32.5533	30.9524	8	21	6	1	378	42.86	5.96	4.1	1.6	4.9	1.848	66.21	8
P27774 KPPR_MESCR	58.1515	30.9524	14	51	14	1	630	70.752	8.56	8.2	7.2	10	2.621	135.19	14
C6TBN2 AKR1_SOYBN	16.4911	30.8696	6	13	1	1	230	25.766	6.16	0	0.096	0	1.254	36.0178	6
Q8L7N0 TCPZB_ARATH	10.6528	30.8411	3	9	2	1	107	11.386	7.9	1.6	2.4	2	2.162	23.8621	3
Q41228 PSAEA_NICSY	8.85955	30.8176	2	5	1	1	159	17.588	9.88	0.56	0	0	1.154	11.4157	2
P26518 G3PC_MAGLI	18.2631	30.7692	3	17	1	1	130	14.949	9.58	19	24	26	13.678	42.5	3
Q40465 IF411_TOBAC	69.3869	30.7692	19	69	4	1	585	67.175	8.09	2.2	2.2	2.2	3.748	152.531	19
Q9M888 TCPZA_ARATH	49.2676	30.7443	15	36	9	1	618	69.154	6.61	4.2	3.2	9.9	2.652	89.0987	15
P46644 AAT3_ARATH	50.4429	30.662	15	40	6	1	574	63.196	9.07	4.8	3.3	3.7	2.282	110.129	15
Q8VZG7 TSN1_ARATH	86.9973	30.6465	26	65	26	1	1191	130.91	7.84	16	14	25	1.465	185.644	26
Q06197 IDHC_SOYBN	67.8822	30.6261	17	80	8	1	591	66.317	7.88	18	15	44	2.793	207.979	17
P42055 VDAC1_SOLTU	44.9987	30.6122	10	36	8	1	490	53.713	9.44	11	7.4	15	2.594	122.91	10
P51823 ARF2_ORYSJ	32.199	30.5882	8	27	1	1	340	39.297	8	4	0	1.8	1.721	75.4841	8
Q9M0E2 RL282_ARATH	13.3225	30.5882	5	11	1	1	170	18.993	11.06	0	0.82	0	2.511	16.7549	5
P51819 HSP83_IPONI	5.39128	30.5556	2	5	1	1	72	7.618	5.31	0.96	1.1	2.1	2.162	13.6896	2
Q8RWN9 ODP22_ARATH	84.8697	30.5132	21	67	15	1	721	79.295	8.78	7.4	7.4	8.3	3.561	179.578	21
P46280 EFTU2_SOYBN	72.0733	30.4482	16	59	16	1	647	71.434	7.4	5.3	6.1	8.1	3.453	178.85	16
P38661 PDIA6_MEDSA	24.8512	30.4147	9	24	8	1	217	23.993	6.58	7.9	8.2	12	3.924	62.3772	9
Q41140 PFPA_RICCO	57.7441	30.4124	17	47	17	1	776	85.733	8.57	9.7	8.5	10	1.834	126.216	17
P52903 ODPA_SOLTU	9.10323	30.3448	3	6	1	1	145	16.078	8.06	0	17	17	1.783	11.8847	3
P93110 ACEA_CUCMA	7.1391	30.3371	2	6	2	1	89	9.538	8.92	0.67	1.4	0.78	1.154	14.3045	2
Q84WM9 EF1B1_ARATH	39.7529	30.2961	10	30	8	1	439	48.893	5.54	6.2	6	14	2.481	75.8924	10
Q9STH1 HSOP3_ARATH	10.7646	30.2326	4	9	4	1	129	14.683	8.1	3.5	3.2	2.5	1.512	22.7468	4
Q9XEE2 ANXD2_ARATH	43.0714	30.2059	12	30	12	1	437	49.469	6.76	3.9	6.6	2.7	3.489	64.0282	12
O64518 MCA5_ARATH	36.6779	30.0601	12	25	6	1	499	55.132	5.24	1.4	1.8	3.2	2.675	55.2885	12
Q944G9 ALFP2_ARATH	45.3394	30.0527	15	38	13	1	569	62.507	6.04	76	34	94	1.783	102.934	15
Q9T074 PCKA_ARATH	16.0482	30	5	12	2	1	210	24.194	6.79	0.41	0.18	0.52	1.424	33.3935	5
P43903 QOR_PSEAE	33.9195	29.9569	9	26	5	1	464	50.483	9.03	13	24	19	1.894	56.3434	9
Q71VM4 IMA1A_ORYSJ	33.2847	29.877	10	22	8	1	569	62.938	5.47	1.3	0.8	5.2	1.548	50.9448	10
Q9FI53 FUM2_ARATH	9.1271	29.8077	3	9	3	1	104	11.441	7.46	1.1	0.63	1	1.371	17.9014	3
Q8H107 ODO2B_ARATH	11.1508	29.8013	4	9	2	1	151	16.469	9.86	0.9	0	1.1	1.783	20.0572	4
Q41350 OLP1_SOLLC	43.4301	29.7872	10	39	10	1	376	41.405	8.13	17	9.1	14	5.158	83.0631	10
P29677 MPPA_SOLTU	54.0339	29.7297	15	44	15	1	666	73.491	8.66	13	13	19	2.49	130.668	15
Q9SMH2 TLP1_CASSA	18.7769	29.6636	6	11	5	1	327	35.611	8.38	2.4	0	4.3	1.154	29.3663	6
Q8BK64 AHSA1_MOUSE	6.95615	29.5455	2	5	2	1	88	9.944	5.41	0.54	0.39	1.1	0.931	8.8496	2
P50217 IDHC_SOLTU	10.1493	29.4872	2	12	1	1	78	9.266	8.59	4.8	0	0	2.162	30.8703	2
Q38884 EIF3I_ARATH	18.1493	29.4671	6	13	1	1	319	34.77	6.46	1.3	0	1.6	1.069	25.6717	6
Q43644 NDUS1_SOLTU	11.8022	29.3814	4	8	4	1	194	20.772	6.34	1.5	0.48	4.4	1.783	18.5265	4
F4HQD4 HSP7P_ARATH	1.71287	29.3333	1	1	1	1	75	8.041	6.24	4.1	0	0	0.778	2.78021	1
P45960 TBB4_ORYSJ	53.054	29.3103	15	61	1	1	580	65.18	5.25	1.5	0	1	2.924	157.504	15
Q9FV65 CAPPC_FLATR	91.8723	29.2869	29	63	17	1	1178	134.831	7.66	8.1	9.4	11	1.526	151.621	29
O65751 RSSA_CICAR	35.8845	29.274	10	29	2	1	427	47.916	7.74	0.31	0	0.13	2.02	73.1414	10
O80763 NRX1_ARATH	18.6414	29.2683	6	13	3	1	287	32.574	7.43	0.55	0.38	1.5	1.371	30.0829	6
Q9SZD4 PRS4A_ARATH	29.0589	29.2683	11	23	11	1	533	59.841	8.25	5.2	4.1	6.6	1.154	63.7302	11
P51074 ANX4_FRAAN	15.6051	29.2135	6	14	6	1	178	20.497	7.15	5.6	6.2	4.7	2.511	36.9666	6
Q43129 NLTP2_GOSHI	18.3236	29.1866	5	22	5	1	209	22.552	8.79	16	17	18	2.162	58.5679	5
Q9S7C0 HSP7O_ARATH	3.61943	29.1667	1	4	1	1	72	7.887	9.19	2	0	4.6	0.778	18.4338	1
P34824 EF1A1_HORVU	8.66637	29.1667	3	9	2	1	72	8.191	8.48	4	2.9	3.6	5.31	20.7536	3
F4JFN3 HS906_ARATH	9.98121	29.1667	3	7	3	1	120	13.219	9.51	0.96	1.4	0.87	1.783	17.3106	3
P92947 MDAR_ARATH	41.6361	29.1525	13	32	13	1	590	65.199	8.79	1.1	4.6	5.1	1.39	77.086	13
O23627 SYGM1_ARATH	60.1539	29.0931	20	50	20	1	849	95.158	7.61	5.4	3.2	9.4	1.302	131.591	20
P48495 TPIS_PETHY	26.3675	29.078	6	21	1	1	282	30.622	9	0	0	22	2.415	50.4506	6
Q9SEE5 GALK1_ARATH	13.8965	29.0323	5	12	1	1	217	24.262	7.47	0.47	0	0.24	1.276	33.2697	5
P53537 PHSH_VICFA	63.7084	29.0155	18	50	17	1	965	110.484	7.94	6.4	7.9	16	1.432	141.81	18
O49954 GCSP_SOLTU	58.6028	28.9872	18	50	18	1	859	93.323	6.67	6.7	7.3	13	2.252	121.23	18
Q9LSQ5 FQR1_ARATH	31.2022	28.972	7	25	7	1	321	34.769	8.48	25	18	44	2.384	79.8311	7
Q9FJA6 RS33_ARATH	35.8338	28.934	12	32	10	1	394	44.577	9.22	11	3.4	6.6	2.162	82.6241	12
P24805 TSJT1_TOBAC	40.4784	28.9256	9	39	9	1	363	40.329	8.72	21	22	15	2.675	105.454	9
Q42954 KPYC_TOBAC	46.7945	28.9193	14	36	12	1	657	72.385	8.09	5.4	1.4	7.6	1.192	105.885	14
Q02028 HSP7S_PEA	27.8431	28.9157	6	23	3	1	332	35.566	5.2	4.2	2.9	2.2	1.512	83.2489	6
P19595 UGPA_SOLTU	8.69726	28.9157	3	5	3	1	83	9.043	8.07	7.6	7.7	6.7	2.162	11.872	3
P08221 CB21_CUCSA	6.62771	28.8591	2	5	1	1	149	15.869	4.88	6.7	0	7.1	1.154	13.8724	2
O60121 YH77_SCHPO	50.6146	28.8525	14	38	14	1	610	67.215	9.32	3.9	2.8	5.4	1.783	85.6342	14
O64982 PRS7_PRUPE	33.1296	28.8321	12	26	12	1	548	61.504	7.52	2.4	1.5	3.9	1.548	61.2876	12
O64518 MCA5_ARATH	25.5749	28.7958	8	17	2	1	382	41.67	4.91	4	3.4	4.4	2.162	40.1207	8
O04486 RAA2A_ARATH	20.9283	28.7425	8	18	4	1	334	37.441	7.75	0.85	0.8	0.63	1.783	44.8709	8
P93013 AGP30_ARATH	13.033	28.7356	4	9	1	1	174	18.858	9.25	6	11	20	2.162	29.9822	4
Q40255 ALDH_LINUS	6.01225	28.6957	3	6	3	1	115	12.555	5.74	1	1.4	3	1.683	13.0711	3
Q9SMH2 TLP1_CASSA	11.977	28.6713	4	11	2	1	143	15.983	9.88	4.4	2.3	6.1	1.512	24.6491	4
Q94AA4 PFKA3_ARATH	54.1293	28.6127	18	50	18	1	692	76.738	7.01	3.7	3.9	4.9	2.257	113.826	18
C6TBN2 AKR1_SOYBN	5.0692	28.5714	2	4	1	1	98	11.112	4.41	0.62	0.83	1.2	1.512	11.2001	2
Q6YZX6 ACOC_ORYSJ	3.61943	28.5714	1	3	1	1	70	7.882	4.73	2	0	1.3	2.162	14.1907	1
Q9LDD8 MCCB_ARATH	4.82616	28.5714	2	5	2	1	119	12.448	5.43	0	0.19	0.98	0.778	10.688	2
P36181 HSP80_SOLLC	60.7763	28.5235	18	50	8	1	596	69.355	5.12	7.2	7.8	11	2.455	128.08	18
P55737 HS902_ARATH	36.2148	28.4987	12	32	3	1	393	45.449	5.29	3.2	1.4	3.3	1.913	76.2404	12
Q9SM09 VATA_CITUN	20.9147	28.4644	5	22	2	1	267	29.891	5.54	1.2	4	2	1.336	63.4223	5
P93263 METE_MESCR	17.3562	28.4444	5	21	2	1	225	25.192	8.63	15	43	31	1.254	42.5246	5
O04287 FKB12_VICFA	16.2529	28.436	4	11	4	1	211	23.68	9.79	5.4	4.6	3.6	1.276	36.5742	4
Q7FAH2 G3PC2_ORYSJ	37.9965	28.4345	9	56	1	1	313	33.743	6.57	0.56	1.5	4.3	3.16	131.347	9
Q9ZT91 EFTM_ARATH	7.23026	28.4091	2	5	2	1	88	9.633	4.97	1.2	2.5	1.2	0.931	14.1241	2
Q03686 BIP8_TOBAC	41.0348	28.3784	9	26	4	1	370	40.93	4.74	1.2	0.44	1.1	2.899	73.767	9
Q9M8D3 PUR4_ARATH	2.21063	28.3582	1	1	1	1	67	7.626	7.42	0.37	0	0	0.585	2.15231	1
P49310 GRP1_SINAL	32.4881	28.3208	8	46	1	1	399	42.506	9.11	0	0	0	1.61	132.436	8
Q84WV1 TCPG_ARATH	21.0111	28.2759	8	16	8	1	290	31.8	9.36	2	1.4	4.5	1.512	34.1515	8
Q9XHS0 RS12_HORVU	18.9012	28.2609	5	12	2	1	230	25.524	6.33	1.6	1	0.81	1.894	33.0247	5
Q96529 PURA_ARATH	16.5553	28.2609	4	10	4	1	184	19.809	9.45	0.86	0.34	1.4	4.623	21.6366	4
P36907 CHIX_PEA	36.6279	28.2511	8	32	7	1	446	48.83	8.85	9.8	7.4	11	2.793	108.563	8
Q42910 PPDK_MESCR	53.7053	28.1853	18	46	14	1	777	86.153	6.47	2.6	2	2.3	1.358	110.379	18
P51823 ARF2_ORYSJ	32.4263	28.1843	8	27	1	1	369	42.058	8.56	2.5	0	3.7	1.721	74.9135	8
O04331 PHB3_ARATH	37.1959	28.172	10	29	10	1	465	51.403	9.04	4	3	9.2	1.683	80.0475	10
A8MS68 PLPD1_ARATH	17.2548	28.1588	6	12	6	1	277	28.815	7.18	1.1	1	0.83	1.738	27.0175	6
P49317 CATA3_NICPL	66.401	28.1205	16	66	13	1	697	80.861	9.33	30	33	56	2.665	172.305	16
Q9ZPN9 TBB2_ELEIN	59.0119	27.8689	16	66	1	1	671	75.741	5.8	0	3.1	2.3	3.146	173.892	16
Q949U7 PRX2E_ARATH	20.2915	27.8107	5	15	5	1	338	36.34	8.92	10	9.8	16	1.254	55.8436	5
O22349 TBA3_ELEIN	59.6413	27.7409	15	44	6	1	602	68.243	8.02	7.8	10	66	5.105	111.417	15
Q8UVD9 FUBP2_CHICK	17.2892	27.7193	5	15	5	1	285	29.755	9.29	4.7	1.4	4.4	1.069	45.9603	5
Q42962 PGKY_TOBAC	48.4149	27.6817	13	41	3	1	578	63.197	7.31	2.7	0.94	3	1.482	110.702	13
Q9SMH2 TLP1_CASSA	9.03505	27.6423	3	7	1	1	123	13.726	10.11	0	0.47	0	1.154	17.4907	3
P38661 PDIA6_MEDSA	40.4555	27.5053	11	44	8	1	469	52.018	7.2	6	6.9	6.9	1.412	105.619	11
P27484 GRP2_NICSY	20.8494	27.4788	5	23	5	1	353	37.372	9.57	16	10	15	0.995	83.6033	5
Q9SLZ0 PCKA_MAIZE	14.426	27.459	4	11	4	1	244	26.637	9.85	1.6	1.4	2.5	1.031	39.0186	4
Q43116 PDI_RICCO	14.2902	27.4112	3	10	1	1	197	22.153	5.44	20	0	39	0.931	41.9932	3
Q42676 TKTC_CRAPL	37.3741	27.4005	9	31	6	1	427	46.781	8.53	14	14	22	2.325	99.475	9
Q43609 COMT1_PRUDU	36.2291	27.3946	10	30	10	1	522	58.116	7.36	5.6	4.2	11	1.512	74.2338	10
Q304B9 NCER2_ARATH	5.19088	27.3381	2	4	1	1	139	15.161	5.41	1.2	1.1	3.5	1.154	11.1927	2
Q2KNL5 CADH1_OCIBA	31.1644	27.3159	6	17	5	1	421	46.204	6.04	1.4	3.3	0.62	1.848	53.3172	6
A5HBK6 CFI_PYRCO	13.3812	27.3109	4	10	4	1	238	26.507	5.21	4.7	3.1	6.1	0.719	33.2537	4
Q04980 LTI65_ARATH	28.3218	27.2545	9	20	3	1	499	54.177	4.97	1.3	2.6	1.3	1.346	48.2792	9
P19446 MDHG_CITLA	39.6789	27.2072	11	34	6	1	555	60.625	9.25	6.2	7.6	8.3	1.254	98.0659	11
Q9C7Z9 SCP18_ARATH	17.3204	27.1795	5	16	5	1	195	21.65	5.21	2.4	1.5	4.2	2.162	41.521	5
Q9ZPI1 SYKC_ARATH	8.89576	27.0677	3	6	1	1	133	14.929	8.34	1.9	1.7	2.6	0.874	13.728	3
Q41050 OEP16_PEA	27.9065	27.0386	6	31	6	1	233	25.612	9.44	7.4	25	20	4.623	78.9539	6
Q9ZW85 LEUD3_ARATH	23.1622	26.988	7	21	7	1	415	45.496	8.13	5.8	4.7	4.6	1.154	58.0144	7
Q9S7Y7 XYL1_ARATH	7.03375	26.9841	2	5	2	1	126	13.521	9.04	0	0.39	1.5	2.981	7.48717	2
O23715 PSA3_ARATH	24.2159	26.6667	8	25	8	1	360	40.284	6.46	6.7	3.9	3.5	1.404	62.1512	8
Q9LD43 ACCA_ARATH	33.7722	26.6667	12	22	12	1	630	71.186	7.78	1.1	1.2	1.2	1.448	47.996	12
Q54JE4 ODO1_DICDI	77.1407	26.6031	22	51	7	1	1154	131.271	7.94	0.8	1.8	1.9	1.783	125.99	22
F4I9J7 Y14_ARATH	9.82681	26.5537	3	7	1	1	177	19.602	8.87	0	0	0.58	2.162	12.9638	3
Q9SWE7 VATE_CITLI	26.5574	26.5537	9	23	9	1	354	40.014	8.22	2.7	1.5	2.2	1.994	55.8469	9
Q9LSU1 PSA5_ORYSJ	23.4349	26.5464	8	18	8	1	388	43.465	5.47	7.1	5.3	4.3	1.228	49.7187	8
Q9XHS0 RS12_HORVU	20.2153	26.5455	5	14	2	1	275	30.075	7.12	0.64	1.2	1.2	2.831	35.0921	5
Q9FNP8 RS193_ARATH	26.0136	26.4984	9	23	1	1	317	36.576	10.07	0.29	0.35	0.11	2.594	52.6394	9
Q42908 PMGI_MESCR	22.5149	26.4706	5	28	1	1	272	29.74	7.25	10	14	9.3	1.738	76.867	5
Q42806 KPYC_SOYBN	57.6327	26.4498	17	53	14	1	707	78.628	8.75	8.6	3	8.1	1.537	146.177	17
P46248 AAT5_ARATH	40.2048	26.4448	12	32	9	1	571	63.234	9.11	7	3.4	10	1.11	93.3071	12
Q9M2Z4 MSBP2_ARATH	21.949	26.4151	6	26	6	1	371	41.294	7.06	10	3.4	15	1.154	65.1551	6
A4RF35 AMPP1_MAGO7	3.61943	26.3889	1	3	1	1	72	7.896	5.67	0.8	0.35	1.1	1.154	13.0168	1
O04997 SODCP_SOLCS	23.4225	26.3804	4	23	4	1	326	34.731	8.25	11	13	20	1.581	73.1966	4
Q9FHW7 SKP1B_ARATH	19.2656	26.3514	5	12	2	1	296	33.242	5.12	0.14	1.9	3.2	1.371	27.1761	5
P19866 G3PA_SPIOL	64.7416	26.3473	15	53	1	1	668	72.118	8.81	0	0	5.6	3.037	161.3	15
P46293 RS16_GOSHI	23.4934	26.3158	7	25	7	1	266	30.85	10.32	11	11	8	2.162	65.5585	7
Q9SCM3 RS24_ARATH	42.0116	26.2693	11	38	11	1	453	50.907	10.2	17	11	12	1.762	82.228	11
Q9C912 R35A3_ARATH	11.8812	26.2411	3	11	1	1	141	16.09	11.24	3.5	1.9	4	1.31	32.6592	3
O04450 TCPE_ARATH	39.5815	26.2346	15	32	15	1	648	72.203	5.85	4.6	6	6.2	1.54	72.6592	15
Q96551 METK1_CATRO	56.852	26.2267	11	48	2	1	591	66.419	6.9	0.99	1	0.35	2.652	129.706	11
Q9SEI4 PRS6B_ARATH	37.2216	26.177	11	27	10	1	531	59.948	6.29	3.2	4.1	6.9	1.738	81.7165	11
Q9FXA2 PABP8_ARATH	11.2272	26.1745	3	7	2	1	149	17.24	9.99	1.5	0.65	0.21	1.31	17.9052	3
Q9FNP8 RS193_ARATH	20.93	26.1538	8	20	2	1	260	30.104	9.91	6.4	12	15	1.31	47.5476	8
Q53FA7 QORX_HUMAN	21.7811	26.1283	8	17	7	1	421	45.322	8	1.3	2.4	1.9	0.887	33.9931	8
Q9SA73 OLA1_ARATH	35.6282	26.0474	11	27	11	1	549	62.061	8.46	0.95	1.4	1.9	1.31	64.0156	11
Q9FYL8 NFD2_ARATH	15.6456	26.0355	4	10	1	1	169	18.566	9.72	0	0	0	1.848	27.907	4
Q8L4A7 PSA2B_ARATH	33.7695	26	9	24	9	1	400	45.208	6.54	4.1	1	6.7	3.084	52.0106	9
P34899 GLYM_PEA	43.8076	25.9943	14	33	12	1	704	79.09	9.07	2.2	2.8	3.2	1.371	73.3994	14
Q940M2 AGT21_ARATH	22.7321	25.9574	8	12	8	1	470	51.325	9.14	2.3	1.7	3.9	0.693	34.2809	8
Q9C9C4 ENO1_ARATH	24.0885	25.9366	6	15	6	1	347	38.679	5.48	4.7	3.4	13	0.957	47.2896	6
Q9SU63 AL2B4_ARATH	61.7909	25.8824	19	52	16	1	765	84.466	8.34	6.6	7.5	7.6	1.534	135.265	19
O23254 GLYC4_ARATH	13.0975	25.8741	3	9	3	1	143	16.132	5.25	3.6	3.2	10	2.162	19.5704	3
O49460 PHB1_ARATH	32.9424	25.8741	8	27	6	1	429	48.098	9.79	4	2.8	4.1	1.212	74.8403	8
Q93VT8 ACLB1_ORYSJ	57.2689	25.8706	15	42	15	1	804	88.364	8.54	4.6	6	5.9	1.644	108.093	15
A2XRZ0 AKR2_ORYSI	30.9565	25.8621	11	25	1	1	406	45.395	9.03	7.2	5.3	3.8	1.593	58.792	11
P05492 ATPAM_OENBI	13.7252	25.8621	4	14	3	1	174	19.299	7.81	7.2	5.2	7.2	1.276	36.8806	4
Q9SX77 SDH5_ARATH	22.4708	25.8621	7	18	7	1	348	39.319	8	4.9	4.5	5.9	1.404	57.5341	7
Q9SP07 1433_LILLO	45.6757	25.814	12	47	2	1	430	48.523	6.38	11	10	8.4	2.981	107.302	12
Q9XEX2 PRX2B_ARATH	33.4958	25.7962	7	24	7	1	314	35.013	9.42	38	18	41	2.594	77.2459	7
Q01781 SAHH_PETCR	29.5417	25.7862	8	20	1	1	318	34.411	5.58	0.46	2.9	1.9	1.848	55.1143	8
Q39366 LGUL_BRAOG	7.10286	25.7732	3	9	3	1	97	11.354	8.18	3.6	4.3	4.8	1.371	19.4224	3
Q8N9S3 AHSA2_MOUSE	13.1704	25.7485	4	11	2	1	167	17.685	8.63	1.3	1.3	1.2	1.848	26.7969	4
O49169 EF1A_MANES	69.5824	25.7294	19	96	2	1	754	84.31	9.26	1.6	1.2	1.9	2.495	229.959	19
Q8VYK6 RS43_ARATH	25.8711	25.7218	9	18	9	1	381	43.521	9.8	3.1	1	3.5	1.043	43.8888	9
O04202 EIF3F_ARATH	32.1585	25.6959	9	22	9	1	467	52.292	6.29	2.4	2.3	6.4	0.968	64.8318	9
Q9ASS6 PNSL5_ARATH	32.5665	25.679	8	27	7	1	405	45.328	9.83	5.6	3.5	5.8	1.649	70.9531	8
G4LTX4 DSP4_CASSA	11.8201	25.6684	3	6	1	1	187	20.87	6.93	0.18	0	0.29	1.783	12.1941	3
Q9SAK4 SSDH_ARATH	47.9938	25.6308	13	35	13	1	753	82.282	8.46	11	11	17	0.995	109.299	13
O54975 XPP1_RAT	5.9902	25.5814	2	4	2	1	129	14.803	5.99	0.47	0.51	0.22	0.778	7.85386	2
Q9SSA5 CYP38_ARATH	5.93129	25.5814	2	4	2	1	129	14.572	4.81	0	0.58	0.41	1.154	10.3825	2
P22778 ATPO_IPOBA	27.408	25.5556	8	22	8	1	360	40.394	9.73	6.6	4	7.6	1.219	57.6464	8
Q96520 PER12_ARATH	17.9906	25.5396	7	21	3	1	278	31.342	5.74	3.3	2.6	13	1.581	50.8583	7
O23714 PSB2A_ARATH	18.7304	25.4902	7	16	7	1	306	34.19	8.92	3.4	3.8	4.7	1.239	29.5023	7
Q96262 PCAP1_ARATH	16.1025	25.4181	7	9	7	1	299	33.849	5.14	0.84	0.56	3.2	1.154	16.3694	7
Q9M888 TCPZA_ARATH	20.2125	25.3571	7	17	1	1	280	31.139	9.07	2.6	1.3	0	1.637	34.1809	7
O23095 RLA12_ARATH	10.8583	25.3333	2	7	2	1	225	24.61	4.91	22	2.8	54	1.683	28.5505	2
P04793 HSP13_SOYBN	14.0882	25.3112	5	14	4	1	241	27.579	8.06	3.1	1.8	1.9	1.054	38.1623	5
Q9S7T8 SPZX_ARATH	29.9325	25.3036	10	23	10	1	494	54.291	6.64	5.7	5.3	7	1.102	60.0134	10
P51427 RS52_ARATH	48.1654	25.2747	13	45	1	1	364	40.948	9.79	12	7.6	14	9	108	13
Q9SA52 CP41B_ARATH	33.2406	25.2747	9	24	9	1	455	50.916	9.42	2	2.2	2	1.894	67.6178	9
Q5NUF4 HIDM_GLYEC	6.78039	25.2525	2	5	1	1	99	11.083	5.73	2.4	1.4	1.2	1.154	14.9212	2
F4KDN0 HEN4_ARATH	7.70734	25.2252	3	7	3	1	111	12.099	8.53	1.3	0.5	1	1.371	16.7379	3
O82357 PANB1_ARATH	3.61943	25.2174	1	3	1	1	115	11.794	5.68	0	0.75	0.97	0.585	11.7259	1
P41095 RLA0_ORYSJ	24.4407	25.1678	6	23	1	1	298	32.666	5.31	7.6	3	3.1	3.642	72.1237	6
Q8VZC3 AL121_ARATH	17.3834	25.1445	6	13	6	1	346	38.85	9.45	2.6	2.9	1.6	0.823	32.0723	6
P41090 FL3H_VITVI	31.9687	25.0943	9	26	9	1	530	59.71	7.56	2.4	2.6	11	1.212	77.181	9
P34788 RS18_ARATH	29.0783	25.0871	7	28	1	1	287	33.379	10.27	5	6.1	14	3.217	86.3064	7
Q9ATF5 RL18A_CASSA	25.1372	25.0847	7	23	5	1	295	35.097	10.33	1.1	0.65	1.1	1.818	48.6498	7
P49298 CISY_CITMA	26.265	25.0554	8	20	8	1	451	50.131	7.93	9.5	14	17	1.462	55.5498	8
Q9MAH3 DJ1B_ARATH	5.64266	25	1	3	1	1	72	7.69	6.67	0.59	0	0.97	2.162	8.99637	1
Q9LYA9 CP41A_ARATH	34.5903	24.9485	10	28	10	1	485	53.543	9.36	2.3	2.9	3.4	1.352	65.3281	10
P93028 UBE11_ARATH	78.834	24.903	23	57	15	1	1289	144.737	6.25	3.6	5.4	18	1.371	149.671	23
Q9FJ95 DHSO_ARATH	17.3276	24.8276	2	8	1	1	145	15.572	5.49	1.8	1.8	1	3.642	19.8664	2
Q9S7E9 GGT2_ARATH	41.952	24.8217	12	36	12	1	701	78.819	8.73	6.4	4	8.9	1.239	96.2371	12
P26518 G3PC_MAGLI	14.2279	24.8062	3	20	1	1	129	14.568	8.7	45	25	78	4.179	52.6976	3
Q9S7B5 THRC1_ARATH	21.8581	24.7619	5	19	4	1	315	34.453	5.66	3.1	4.5	5.2	1.929	56.3138	5
O05413 2NPD_BACSU	9.86076	24.7423	4	6	4	1	194	21.54	7.5	1	0.4	0.86	0.54	10.35	4
Q42669 ACOC_CUCMC	7.14683	24.7253	2	5	1	1	182	19.583	5	3.2	0	9.4	0.931	11.3405	2
Q38931 FKB62_ARATH	10.815	24.7059	4	10	3	1	170	18.813	5.36	1.7	1.3	1.2	1.512	23.8613	4
P34091 RL6_MESCR	11.8411	24.7012	5	6	5	1	251	28.065	10.24	0.57	2.3	0	0.778	13.6078	5
Q9ZUC1 AOR_ARATH	28.9898	24.6628	8	20	8	1	519	55.952	8.94	2.4	2	2.3	0.751	58.2208	8
P0C8Z0 Y8359_ORYSI	20.0091	24.6537	8	14	8	1	361	39.843	5.01	2.9	1.9	4.5	1.512	32.0395	8
Q9LP45 PSD11_ARATH	20.9596	24.5968	7	14	7	1	496	56.007	7.17	0.64	1.9	1.3	0.748	22.2124	7
P49608 ACOC_CUCMA	77.6654	24.5928	22	62	20	1	1228	135.427	8.59	10	8	14	1.412	171.584	22
Q9S9N9 CCR1_ARATH	17.2908	24.537	4	11	4	1	216	23.675	5.82	2	2.2	7.2	1.054	35.7432	4
P54235 G6PI1_CLACO	41.4516	24.5111	14	35	13	1	767	85.597	8.09	2.4	3.4	2.6	1.119	89.406	14
A2XRZ6 AKR3_ORYSI	12.5376	24.4813	5	9	3	1	241	26.959	6.52	1.4	1.6	0	1.054	25.8744	5
Q93ZN9 DAPAT_ARATH	6.87843	24.4186	2	4	2	1	86	9.235	4.56	0.81	0.8	0.21	2.162	16.8518	2
Q9SA56 PSAD2_ARATH	7.5372	24.3478	3	8	1	1	115	13.196	8.57	22	11	0	2.162	16.7969	3
F4JJ23 NEN4_ARATH	1.71041	24.3243	1	1	1	1	74	8.271	6.57	0	0	0	0.468	2.48951	1
C6TBN2 AKR1_SOYBN	19.8762	24.3243	6	14	2	1	296	33.496	8.13	0.59	0.66	0.78	0.995	39.526	6
O50003 RL12_PRUAR	19.9802	24.2857	5	19	1	1	280	31.462	9.55	2	3.2	2.5	1.371	57.4277	5
Q8LBU2 GPX8_ARATH	25.4107	24.2857	8	25	7	1	350	40.007	7.87	3.7	1.3	2.2	1.565	54.7713	8
Q9M2E2 SDR1_ARATH	23.429	24.2857	8	16	8	1	420	46.667	8.19	1.2	0.87	1.7	1.096	44.3007	8
P49690 RL23_ARATH	20.9582	24.2424	6	18	6	1	330	37.024	9.89	7.6	8.8	7.9	1.336	51.6533	6
Q8VWG7 TDX_ARATH	43.2528	24.2424	13	34	12	1	627	69.487	6.76	5	7.8	9.1	1.656	97.8093	13
Q9STE8 TC753_ARATH	54.1559	24.2038	16	43	16	1	942	103.978	8.72	2.7	2.3	2.9	1.254	108.705	16
Q9FGT8 TIL_ARATH	20.8881	24.127	6	21	6	1	315	36.275	8	6.3	5	7	1.081	50.9993	6
Q8L4N1 PHO34_ARATH	29.7944	24.1071	8	25	4	1	448	49.844	7.96	0.69	1	2.1	1.043	73.7278	8
Q9LZI9 GSTFD_ARATH	12.7955	24.0876	5	11	3	1	274	31.311	7.74	1.5	1.3	0	0.968	28.328	5
O22173 PABP4_ARATH	44.6337	24.0763	14	30	14	1	839	93.08	8.48	5.9	5.4	11	1.239	89.7222	14
P29402 CALX1_ARATH	37.6853	24.0506	11	27	8	1	711	80.449	4.92	6.3	4.1	5.4	1.548	66.0627	11
Q942L2 PDI22_ORYSJ	6.70378	24	3	7	1	1	75	8.297	8.4	7.7	4.8	6.4	1.683	13.8507	3
Q9LF37 CLPB3_ARATH	5.84039	23.9583	2	8	1	1	96	10.426	9.54	3.2	2.5	3.5	0.778	19.3525	2
Q43621 GSHRC_PEA	33.6937	23.9513	12	23	9	1	739	82.533	8.78	3.4	5.3	6.6	0.758	61.1243	12
Q9LV21 TCPD_ARATH	44.7392	23.9398	14	31	14	1	731	79.861	7.87	2.4	4	2.7	1.276	83.0853	14
O65751 RSSA_CICAR	33.7889	23.9175	9	30	1	1	485	54.533	7.28	1.4	0.6	0.34	1.471	75.8363	9
Q9FRL8 DHAR2_ARATH	11.1524	23.913	3	8	3	1	138	15.698	8.43	7.2	4.4	4	2.728	17.8554	3
Q9FNP8 RS193_ARATH	29.4491	23.9067	10	25	1	1	343	39.406	9.23	0	1.4	0.22	2.008	60.6871	10
Q84KI6 SQD1_SPIOL	40.7645	23.8854	10	28	10	1	628	70.622	8.06	5.9	2.7	7.3	1.154	77.4426	10
Q96520 PER12_ARATH	46.852	23.8786	14	49	10	1	758	84.743	9.6	29	15	33	1.404	133.176	14
Q8VYN9 PHO32_ARATH	21.2125	23.8532	6	17	6	1	327	36.913	9.32	4	2.9	2.8	1.081	37.9114	6
Q9FGI6 NDUS1_ARATH	2.67162	23.8095	1	1	1	1	84	8.949	5.78	0	0	0	0.778	2.84957	1
Q9SGA6 RS191_ARATH	19.5189	23.7903	7	17	1	1	248	28.275	10.23	0	0	0.15	1.336	42.0548	7
P42798 R15A1_ARATH	20.616	23.741	6	14	6	1	278	31.313	9.66	5.8	6.7	3.7	1.637	32.4589	6
Q9SEI3 PS10A_ARATH	30.7284	23.7347	10	25	6	1	573	64.408	8.43	0.94	2.2	2.5	1.009	61.6469	10
Q9SJ12 ATP7_ARATH	27.0242	23.7069	11	26	11	1	464	52.817	9.45	7.9	1.7	6.3	1.326	55.0365	11
Q9SKP0 ECP63_ARATH	18.3258	23.6842	5	11	5	1	190	21.707	5.63	0.71	0.53	0.49	1.683	30.2362	5
Q55G91 U160_DICDI	29.1333	23.6842	9	21	9	1	494	56.403	6.83	2.1	1.9	1.6	1.102	50.5182	9
P28769 TCPA_ARATH	49.9712	23.6769	13	38	13	1	718	78.367	7.74	4.9	3	10	1.371	112.001	13
Q9FJ95 DHSO_ARATH	28.1148	23.6659	6	17	4	1	431	46.818	7.06	3.9	3.9	3.9	1.096	52.1805	6
Q9STH1 HSOP3_ARATH	13.4165	23.6453	5	12	3	1	203	23.563	5.22	3.3	2.5	1.8	0.896	27.921	5
O04496 AED3_ARATH	27.9886	23.6052	8	27	8	1	466	50.378	9.01	21	15	36	2.162	56.0331	8
Q9LNC6 TOL2_ARATH	5.56789	23.5772	2	5	2	1	123	13.649	8.29	0.63	0.13	0.62	0.668	12.5133	2
Q38931 FKB62_ARATH	10.4297	23.5669	3	9	2	1	157	17.578	5.02	2.3	1.4	3.7	1.154	24.4809	3
Q04960 DNJH_CUCSA	16.6196	23.5556	5	15	4	1	225	25.343	4.96	0.3	0.95	0.71	2.511	25.6171	5
Q655S1 FTSH2_ORYSJ	1.53165	23.5294	1	1	1	1	68	7.241	9.47	0	0	12	0.585	2.2227	1
Q9SVM8 RBG2_ARATH	14.3206	23.4694	4	10	4	1	294	32.053	8.92	4.1	3.7	3.5	0.848	34.4574	4
A7SXZ6 OSGEP_NEMVE	1.48043	23.4568	1	1	1	1	81	8.985	4.42	0	0	0	0.778	1.7539	1
Q8VZW3 CFI3_ARATH	4.71842	23.4177	2	2	2	1	158	17.41	5.88	7.4	0	0	0.585	4.76686	2
P34913 HYES_HUMAN	27.3078	23.4091	9	22	9	1	440	49.315	6.47	1.5	2.7	1.7	1.721	47.2354	9
O49686 PYR1_ARATH	4.43479	23.3871	2	4	2	1	124	13.838	5.15	0.88	0.31	0.44	0.668	10.4442	2
P07591 TRXM_SPIOL	14.4752	23.3766	5	15	5	1	231	25.881	8.92	2.6	3.2	2.3	1.512	28.9158	5
Q39255 SKP1A_ARATH	15.1594	23.3677	4	10	1	1	291	33.23	7.83	0	0	0	0.968	20.9892	4
Q56WD9 THIK2_ARATH	10.2322	23.3083	2	9	1	1	133	14.534	7.66	2	0.85	2.4	0.995	25.6519	2
P51819 HSP83_IPONI	36.8141	23.3043	12	28	5	1	575	66.432	5.22	2.7	2.4	3	1.297	72.4541	12
Q9C9W5 HPR1_ARATH	17.7691	23.2628	6	11	1	1	331	37.167	8.32	0	0.29	0.41	0.823	20.8427	6
Q9C5M0 DTC_ARATH	28.26	23.251	10	23	10	1	486	53.01	8.76	5.3	2.5	5.3	1.873	58.0402	10
P37216 AROG_SOLLC	10.3461	23.2432	4	6	1	1	185	20.774	5.15	0.45	0	0	1.031	10.8847	4
P36907 CHIX_PEA	13.7923	23.1707	3	13	2	1	246	26.829	9.2	0.28	0.63	1.8	1.512	47.6715	3
Q8W487 YB95_ARATH	24.9706	23.1579	7	18	7	1	380	42.69	5.03	5.6	2.4	2.8	1.462	37.1841	7
Q9S9N9 CCR1_ARATH	38.1429	23.1579	9	33	9	1	475	53.35	8.57	9.9	12	12	2.675	92.1851	9
P27140 BCA1_ARATH	9.20143	23.1481	2	7	2	1	108	12.1	7.37	17	8	20	0.995	23.0179	2
P42799 GSA1_ARATH	28.3671	23.127	10	23	10	1	614	66.973	8.27	7	3.1	9.6	1.102	61.9384	10
O82627 SSG1_ANTMA	3.61943	23.0769	1	3	1	1	78	8.379	4.93	8.5	11	15	0.778	8.48563	1
Q06215 PPO_VICFA	13.7356	23.0769	3	11	1	1	104	11.058	8.28	3.3	2.2	2.4	5.813	27.6015	3
P23283 DRPF_CRAPL	16.1698	23.0159	5	12	5	1	252	28.495	9.13	1	0.78	0.67	1.054	34.1646	5
P46266 1433_PEA	58.3917	22.9773	13	57	6	1	618	70.346	7.37	8.3	4	5.4	2.07	144.857	13
Q9LDV4 ALAT2_ARATH	42.6047	22.9695	14	31	14	1	788	88.532	8.02	4.3	3.7	4.3	0.882	93.6983	14
P55034 PSMD4_ARATH	8.04537	22.9508	3	5	2	1	183	20.114	8.78	0.29	0.32	0	1.154	12.1908	3
Q54JE4 ODO1_DICDI	63.3036	22.9508	19	43	4	1	1159	131.861	7.75	0.77	0.54	1.5	1.438	89.7986	19
O23237 PER49_ARATH	6.4364	22.8916	3	5	1	1	166	19.137	9.19	0	0	0	1.154	10.77	3
Q8RWG8 RBP1B_ARATH	35.2864	22.8916	8	24	8	1	415	47.417	5.68	2.7	2.2	4.3	2.548	69.467	8
O80763 NRX1_ARATH	4.83795	22.8758	2	3	2	1	153	16.781	8.25	1.8	0.091	0.61	0.668	7.46743	2
Q94AR8 LEUC_ARATH	6.48654	22.8571	2	4	1	1	140	15.211	4.64	0	0	0.64	0.668	10.5575	2
C0HJG8 BSP_BOSSE	18.0485	22.8571	6	13	6	1	280	31.706	8.87	3.3	2.3	1.7	1.254	32.3768	6
Q9FKM2 VDAC4_ARATH	22.9502	22.8571	7	16	7	1	455	50.164	8.54	2.7	3.6	8	0.817	42.3114	7
Q9LZ06 GSTL3_ARATH	35.494	22.7621	9	27	7	1	391	44.45	8.13	6	2.9	8.5	2.325	68.1041	9
P0DKK9 RS10B_ORYSJ	17.0054	22.7273	6	14	2	1	286	31.522	9.36	0.65	1.7	0	1.976	28.0337	6
O23593 RGGB_ARATH	23.8941	22.7273	4	19	2	1	330	35.804	5.68	1.4	0.93	1.8	1.929	55.8754	4
Q0PGJ6 AKRC9_ARATH	25.4537	22.695	8	20	8	1	423	47.854	8.35	10	13	4.8	1.096	46.6785	8
Q9MT28 THRC_SOLTU	13.5304	22.6667	4	10	3	1	225	24.729	7.65	1.2	5.3	5.7	1.424	24.7623	4
Q9FNK4 OAT_ARATH	30.9843	22.5862	9	21	9	1	580	64.124	7.84	2.9	3.6	5.8	1.062	54.2302	9
P17067 CAHC_PEA	10.3566	22.5641	3	8	2	1	195	21.825	8.92	2.1	2	0	0.931	14.3523	3
P05478 HSP16_SOYBN	14.217	22.561	5	12	1	1	164	19.001	6.04	0.59	0	0.61	2.981	26.2233	5
Q42711 MDARS_CUCSA	22.6536	22.5589	5	17	5	1	297	33.184	7.37	7.6	8.1	6.1	1.581	57.4515	5
O24361 PSB5_SPIOL	25.1429	22.542	8	20	8	1	417	46.078	8.7	2.2	3.1	2.9	1.683	43.4965	8
Q7XBW0 ITPK5_ORYSJ	10.7957	22.5191	4	9	3	1	262	29.134	5.38	0.52	1.6	2.3	0.719	20.621	4
Q39659 MFPA_CUCSA	58.2002	22.4942	15	37	15	1	858	95.122	9.04	12	2.7	19	1.248	98.4363	15
Q9LF33 UGDH3_ARATH	5.2867	22.4299	2	3	2	1	107	12.201	5.26	0.14	0	0.73	0.668	5.97906	2
O82150 FTSH_TOBAC	30.8921	22.3587	12	23	12	1	814	88.419	8.69	3.3	4.2	6.6	0.995	56.048	12
Q87JZ5 Y4103_VIBPA	12.4011	22.2513	5	10	5	1	382	42.347	9.14	2.7	2.1	2.2	0.557	18.9553	5
Q9SAR5 AKR2A_ARATH	25.4143	22.1311	6	22	6	1	366	40.456	4.83	3.1	2.9	5	1.783	60.1927	6
O23593 RGGB_ARATH	16.56	22.1198	5	15	1	1	217	24.616	5.62	0.7	0.93	1.1	2.162	30.9697	5
O65581 ALFC5_ARATH	3.20789	22.0779	1	1	1	1	77	8.375	9.91	0	0	0.92	0.468	2.37509	1
Q8LFQ6 GRXC4_ARATH	5.12057	22.0588	2	4	2	1	136	15.302	9.85	5.5	0	6.3	0.668	15.1054	2
Q07511 FDH_SOLTU	34.8412	22.037	12	38	12	1	540	60.018	6.98	4	3	6.2	1.438	90.4599	12
Q8VYN9 PHO32_ARATH	22.7864	22.0297	8	18	8	1	404	46.675	9.83	5.3	1.8	3.4	1.154	46.2328	8
P27880 HSP12_MEDSA	26.7125	22.0264	6	24	2	1	227	26.509	7.43	0.86	1.4	0.55	3.924	71.2084	6
P62302 RS13_SOYBN	17.6994	22.0217	6	13	6	1	277	31.852	10.15	6.5	4.4	4.9	1.069	33.5905	6
Q9SU63 AL2B4_ARATH	38.6309	21.9937	11	34	11	1	632	70.26	8.44	3.2	3.1	2.9	0.995	98.4369	11
Q03685 BIP5_TOBAC	55.6436	21.9709	15	48	3	1	619	69.071	5.34	0.64	0.94	0.68	2.162	117.099	15
P27141 CAHC_TOBAC	14.3862	21.9595	6	12	4	1	296	33.144	7.66	3	2.5	5.7	1.254	25.3044	6
P26360 ATPG3_IPOBA	26.2265	21.9462	7	17	7	1	483	53.072	9.22	8	9.7	11	0.812	60.3375	7
Q43291 RL211_ARATH	19.0473	21.9373	7	16	5	1	351	39.873	9.8	2.2	1.7	2.2	1.239	37.2614	7
Q75KD7 AOC_ORYSJ	10.943	21.9298	3	10	3	1	228	25.403	6.89	1.4	0.96	2.7	1.154	31.582	3
O23264 SEBP1_ARATH	38.8965	21.9243	10	30	10	1	634	70.694	6.34	17	23	28	1.11	90.5793	10
P04793 HSP13_SOYBN	15.5486	21.8274	5	13	1	1	197	22.687	7.81	0.75	0	0.61	1.894	34.5299	5
Q5XEP2 HSOP2_ARATH	8.23155	21.7949	2	4	2	1	156	17.309	9.23	0	1.5	0.53	0.874	9.36431	2
Q9SR13 FLK_ARATH	36.3348	21.7886	11	30	11	1	615	66.398	6.52	12	4.6	14	2.325	82.5468	11
Q9ZPB7 AL7A1_MALDO	22.2943	21.7672	8	18	1	1	464	50.391	5.85	4.7	7.7	3.3	0.931	47.0866	8
P19244 HSP41_PEA	22.4486	21.7391	7	21	7	1	345	38.983	7.18	14	7.4	14	1.955	48.7846	7
Q9LZI9 GSTFD_ARATH	28.7236	21.7195	9	27	7	1	442	49.831	6.7	17	26	27	1.721	65.5869	9
P83004 13SB_FAGES	6.20379	21.7054	2	4	2	1	129	13.855	6.54	3.1	0	2.6	0.778	13.1671	2
Q8LGG8 USPAL_ARATH	13.6049	21.6802	5	7	4	1	369	41.137	9.03	1.1	0.18	1.6	0.896	13.6716	5
P81748 MIFH_TRITR	11.6491	21.6418	4	9	4	1	268	30.576	8.57	8.1	15	7.2	1.371	27.8226	4
O50001 PRU1_PRUAR	23.8894	21.6312	6	28	1	1	282	31.404	6.52	1.5	0.76	2.1	2.162	77.6875	6
P02877 HEVE_HEVBR	10.8583	21.6312	3	7	3	1	282	29.802	7.72	4	5.1	4.6	0.778	26.3516	3
Q04980 LTI65_ARATH	34.5974	21.6216	10	23	4	1	629	69.403	5	0.19	0.34	0.55	1.264	56.4774	10
Q96C23 GALM_HUMAN	15.8334	21.6092	5	10	5	1	435	47.93	6.76	0.3	5	1.3	0.688	29.8676	5
O49169 EF1A_MANES	51.7964	21.5264	11	92	1	1	511	56.671	9.35	1.6	4.8	3.1	2.511	244.732	11
Q9SJT1 SAE2_ARATH	5.62068	21.4689	2	3	2	1	177	19.406	4.42	0.21	0	0.35	0.778	8.50773	2
P93212 14337_SOLLC	34.8379	21.4421	10	26	7	1	527	60.968	7.21	5.2	8.4	6.3	1.683	72.9838	10
O49884 RL30_LUPLU	11.9251	21.4286	4	9	4	1	238	27.275	9.2	0.72	0.68	1.3	0.848	24.0577	4
Q38884 EIF3I_ARATH	17.0667	21.4123	6	11	1	1	439	48.782	9.22	0	0	2.1	0.668	19.3569	6
Q9SQT8 DHQSD_ARATH	5.62834	21.3592	2	4	2	1	103	11.127	8.69	5.7	3.2	4.2	1.512	9.30047	2
A9MPP7 KBAY_SALAR	1.5812	21.3333	1	1	1	1	75	8.456	4.61	0.21	0	0	0.468	1.74399	1
Q41596 CHI1_THECC	26.8906	21.3333	7	19	7	1	450	49.432	8.24	15	13	20	1.512	60.2985	7
O50003 RL12_PRUAR	19.9802	21.3166	5	19	1	1	319	35.172	8.62	1.4	0	3	1.069	54.6093	5
Q2QLY4 METE2_ORYSJ	19.6644	21.3018	4	25	2	1	169	18.725	6.9	7.9	6.5	13	2.981	62.2128	4
Q655S1 FTSH2_ORYSJ	5.45448	21.2963	2	5	2	1	108	12.12	5.69	1.6	0.34	1.2	1.512	13.8844	2
O04937 DHEA_NICPL	5.16081	21.2766	2	5	2	1	94	9.928	9.13	0.57	0.33	0	1.154	9.61433	2
Q93V56 IPYR1_ARATH	17.8206	21.267	5	11	3	1	221	25.471	7.97	0.57	0.24	0.58	4.012	20.0793	5
O82663 SDHA1_ARATH	45.4266	21.2312	13	33	13	1	796	88.81	7.34	5.5	3.5	8.4	1.192	84.2426	13
Q9SLQ8 PSBP_CUCSA	36.8913	21.1587	8	33	8	1	397	44.084	8.28	36	62	65	2.008	102.015	8
Q93Y22 COPD_ARATH	23.5193	21.1397	9	19	6	1	544	59.588	6.4	1.2	0.61	0.84	0.874	46.1274	9
Q9ZPB7 AL7A1_MALDO	17.6396	21.1382	7	11	1	1	369	39.717	5.59	0	1.4	0	1.239	25.1333	7
Q41249 PORA_CUCSA	23.5192	21.118	8	18	7	1	483	52.786	9.55	1.6	1.2	1	0.693	48.7446	8
Q9LV09 BOB1_ARATH	24.359	21.1111	8	14	8	1	450	50.642	8.92	2	3.9	7.2	1.154	37.144	8
Q7F8R0 C3H14_ORYSJ	17.0886	21.1087	7	14	6	1	469	51.266	9.61	0.78	0.76	1.3	0.711	26.929	7
P30707 RL9_PEA	33.9406	21.1082	7	27	2	1	379	43.245	9.35	3.2	1.9	1.7	2.594	93.9808	7
Q8LD27 PSB6_ARATH	28.5024	21.0797	7	24	7	1	389	42.729	7.74	8	7	4.4	1.818	63.5754	7
Q9LE22 CML27_ARATH	3.54166	21.0526	1	1	1	1	95	10.11	4.78	0.26	0	0	0.468	2.79265	1
Q9FVI1 ADF2_PETHY	10.9399	21.03	3	8	2	1	233	27.064	8.56	1.1	0	1.9	1.154	25.6673	3
Q08480 KAD4_ORYSJ	21.3409	21.0256	8	19	7	1	390	43.279	9.04	2.9	1.8	2.3	1.219	45.4841	8
P05478 HSP16_SOYBN	6.019	21.0145	3	7	1	1	138	16.2	5.43	0.28	0	0.27	0.874	14.1247	3
Q9SAB3 RB45B_ARATH	20.5741	21.0131	7	12	7	1	533	59.451	7.85	0.52	0.63	1.8	1.336	26.3685	7
O81154 CYSK_SOLTU	22.767	20.9957	7	15	2	1	462	49.92	8.12	1.5	0	2.6	0.978	50.1143	7
P43903 QOR_PSEAE	26.2936	20.9957	7	24	3	1	462	50.057	8.29	4.7	5	4.8	1.291	57.3888	7
O81983 SYS_HELAN	9.85347	20.9877	4	8	4	1	243	27.171	5.55	1.5	0.72	1.8	0.778	14.9535	4
P46256 ALF1_PEA	14.1891	20.9386	4	14	2	1	277	30.492	5.74	0	1.1	0.93	0.719	49.125	4
P54609 CD48A_ARATH	3.34409	20.8955	1	1	1	1	67	7.657	8.81	0.099	0	0	1.154	3.08293	1
Q84Y01 ITPK1_MAIZE	4.91881	20.8861	2	4	1	1	158	17.843	9.38	1.5	1.6	1.2	0.668	9.56768	2
Q9ZV36 UXS6_ARATH	3.55021	20.8333	1	3	1	1	96	11.074	9.16	0.24	0	0.16	0.334	8.48657	1
F4I116 SYLC_ARATH	2.12529	20.8333	1	2	1	1	72	8	7.18	1.6	1.1	0	0.585	4.59537	1
P52410 KASC1_ARATH	42.5128	20.8274	11	34	11	1	701	76.217	8.9	20	5	17	2.162	97.7824	11
P46422 GSTF2_ARATH	1.94539	20.7921	1	1	1	1	101	11.891	9.92	0	0	0.2	0.778	0	1
Q6SYB9 METK2_TOBAC	41.2441	20.777	9	32	5	1	592	65.601	6.57	0.68	3.8	1.6	2.162	82.3053	9
O03992 TCTP_FRAAN	9.06135	20.7692	3	6	2	1	130	14.997	6.9	1.6	0	1.3	2.981	15.9057	3
O23523 RGGA_ARATH	7.29261	20.7407	3	5	2	1	135	14.975	4.89	0	0	1.4	1.683	9.73534	3
Q00081 GLGL1_SOLTU	42.0215	20.7124	14	30	11	1	758	85.606	9.17	1.7	0.88	2.1	1.121	66.8429	14
P42036 RS143_ARATH	24.0356	20.6897	6	22	2	1	290	32.26	9.38	11	4.7	19	4.337	63.1523	6
Q42910 PPDK_MESCR	24.6073	20.6693	9	20	5	1	508	56.938	7.4	2.5	2.5	2.8	0.874	49.6606	9
Q9LFD5 BPA1_ARATH	19.9123	20.6422	6	12	6	1	436	47.989	7.69	1.8	0.65	1.2	0.817	31.0055	6
Q9ZPB7 AL7A1_MALDO	6.50582	20.625	2	8	1	1	160	18.108	5.92	0.22	0	0	0.931	19.4257	2
O65862 CAMT1_POPTR	11.5371	20.6081	4	8	4	1	296	33.348	6.7	1.8	1.9	2.8	0.551	21.1394	4
Q41141 PFPB_RICCO	9.06761	20.5882	3	5	1	1	170	19.184	5.11	0	0	0	1.371	12.8669	3
O49543 MNIF1_ARATH	33.3975	20.5734	10	23	10	1	593	66.361	9.04	1.2	1	2	0.962	52.3424	10
Q0JL44 SGT1_ORYSJ	24.6194	20.5645	9	20	9	1	496	55.273	5.08	3.5	2.2	2.6	1.371	50.1669	9
Q9XI05 PSB3A_ARATH	15.6291	20.5575	4	10	4	1	287	32.428	8.56	5.3	5.4	8	1.848	33.0503	4
P42036 RS143_ARATH	25.2737	20.4969	6	25	2	1	322	36.623	9.7	11	29	10	1.512	66.3853	6
Q96254 GDI1_ARATH	2.0574	20.4918	1	2	1	1	122	13.72	4.81	0	0.12	0	0.585	2.58322	1
P50218 IDHC_TOBAC	31.5175	20.4861	10	39	4	1	576	66.011	8.54	12	5.4	24	0.947	87.5551	10
Q41059 GLGB2_PEA	3.13253	20.4819	1	3	1	1	83	9.793	5.45	0.093	0.29	0.19	0.334	6.53525	1
P27598 PHSL_IPOBA	10.8155	20.438	3	11	1	1	137	16.336	7.2	0	0	0.13	1.512	24.8341	3
Q9ZW02 PUM3_ARATH	3.61943	20.4301	1	2	1	1	93	9.937	4.94	0	0.3	0	0.585	3.90793	1
Q96255 SERB1_ARATH	27.8652	20.4263	9	23	9	1	563	62.599	7.84	4.4	5.1	3.8	1.212	58.6776	9
Q9LHE5 TO401_ARATH	24.7532	20.4	7	17	6	1	500	56.02	8.5	1.2	0.59	1.5	1.154	46.5608	7
Q9FE01 APX2_ORYSJ	14.9043	20.3947	4	11	3	1	304	34.335	5.35	1.2	1.8	1.1	1.154	38.4768	4
Q9C8L4 ETHE1_ARATH	20.776	20.3931	6	16	6	1	407	45.537	8.98	2.2	0.98	0.97	1.228	36.1734	6
Q39846 SBP65_SOYBN	22.9176	20.3285	7	18	7	1	487	53.335	7.27	0.53	0.82	1.9	0.655	52.0422	7
O49817 LEA2_CICAR	22.2547	20.297	5	16	2	1	202	21.863	9.16	0.7	0.56	1.2	1.738	48.7904	5
P16181 RS111_ARATH	14.9032	20.2952	5	10	3	1	271	30.606	10.05	1	0	2.1	1.683	19.8508	5
Q9FM65 FLA1_ARATH	3.61943	20.2899	1	3	1	1	69	7.127	4.42	0.64	0.72	1.2	0.778	10.4658	1
P13853 HS17C_ARATH	23.9594	20.2899	5	20	1	1	207	24.026	8.41	0	9.2	5.5	3.125	61.7131	5
P0CG89 H4_SOYBN	17.4208	20.2765	4	15	4	1	217	24.658	11.12	6.2	4.4	4.5	1.929	31.69	4
P51074 ANX4_FRAAN	17.0437	20.2703	4	16	1	1	148	17.408	10.32	3.2	5.1	2.5	3.642	41.1124	4
P41129 RL132_BRANA	30.7055	20.2312	6	29	6	1	346	40.081	10.3	8.8	6.8	5.2	2.875	88.7978	6
Q42342 CYB5E_ARATH	12.8925	20.1954	4	9	4	1	307	35.051	8.22	2.5	1.6	2	0.551	23.9655	4
P51118 GLNA1_VITVI	9.49589	20.155	2	5	2	1	129	14.64	8.6	1.7	1.5	3.4	1.371	17.5665	2
Q9SLP4 CHIT1_TULBA	13.8555	20.0549	5	10	5	1	364	40.693	7.49	0.75	0.37	1.2	0.73	18.3947	5
Q8L733 Y4121_ARATH	5.58037	20	2	4	2	1	130	14.881	8	2.7	1.4	3.8	0.668	10.6469	2
Q9STF2 PTA16_ARATH	30.4557	19.9418	10	27	7	1	687	75.094	9.04	1.9	2.4	1.9	0.708	72.6654	10
Q9ZVF3 ML328_ARATH	15.3431	19.9234	6	12	6	1	261	29.377	8.69	2.2	1.1	2.8	1.154	29.0183	6
O50001 PRU1_PRUAR	15.6504	19.9203	5	14	1	1	251	27.853	8.12	2.6	1.2	0	1.371	37.4713	5
P83291 NB5R2_ARATH	23.6724	19.898	7	19	7	1	392	43.343	8.94	2.7	2.5	3.1	0.978	50.7506	7
P93207 14310_SOLLC	13.4806	19.8864	5	12	1	1	176	20.545	9.95	1	0.6	0	1.276	25.6811	5
Q9SDS7 VATC_ARATH	8.02077	19.8795	2	5	1	1	166	18.977	8.84	0	0.34	0.91	0.638	9.14776	2
P54767 DCE_SOLLC	34.7388	19.863	10	27	9	1	584	66.033	6.35	1.8	2	2.4	1.371	75.5859	10
A4GFC2 PROCF_OLEEU	13.4088	19.8606	3	11	3	1	287	32.591	6.46	5.2	0	9.2	1.154	34.252	3
P27880 HSP12_MEDSA	23.2374	19.8444	6	15	3	1	257	29.768	7.56	1.7	3.1	5.8	2.415	36.6305	6
Q9SHE8 PSAF_ARATH	14.8897	19.8413	6	11	6	1	378	41.915	9.6	3.2	2.1	1.4	0.778	25.229	6
P46256 ALF1_PEA	9.27024	19.8276	3	12	1	1	116	12.767	8.29	0.15	0.14	0.27	2.162	37.4237	3
Q8LPJ5 ICDHP_ARATH	34.4082	19.8261	10	38	6	1	575	64.505	8.35	6.3	10	18	0.901	92.4428	10
Q9SMW7 BTF3_ARATH	17.287	19.7987	5	13	5	1	298	33.458	8.76	9.1	8.3	12	1.683	38.6284	5
G7ID19 RBP2_MEDTR	20.6729	19.715	7	16	7	1	421	46.761	9.1	2.8	0.74	1.8	1.154	37.4647	7
Q9SN95 UXS5_ARATH	23.0228	19.6837	10	18	8	1	569	65.317	8.37	0.74	2.1	1.7	0.968	40.5589	10
Q8L611 SC31B_ARATH	6.24191	19.6721	2	5	2	1	122	13.717	4.94	1.1	17	1.3	0.931	11.0141	2
Q9M1J1 FIS1A_ARATH	5.06189	19.6203	2	4	2	1	158	17.847	5.4	0.093	0	0	0.468	10.6984	2
Q9FWA3 6GPD3_ARATH	11.2961	19.6078	1	5	1	1	102	11.088	8.54	3.6	0.7	8.6	9	14.6749	1
P05478 HSP16_SOYBN	20.2225	19.5833	6	24	0	1	240	27.644	9.39	0	0	0	2.162	65.5227	6
P36181 HSP80_SOLLC	24.0649	19.5349	8	17	3	1	430	49.044	5.24	1.3	1.7	3.9	1.228	43.6681	8
Q9SM59 PGMP_PEA	20.8588	19.4379	7	11	7	1	427	47.853	7.06	6.6	2.9	4.5	0.874	28.2627	7
Q0DYB1 IPYR_ORYSJ	24.3674	19.4313	8	14	6	1	422	48.251	7.96	1.4	0	0.63	1.61	27.2141	8
Q9M9W1 RL222_ARATH	11.8076	19.4215	4	10	1	1	242	27.567	9.17	10	9.8	18	0.848	25.9137	4
Q8H0Y1 OP24B_ARATH	11.1819	19.4093	3	10	1	1	237	26.655	9.22	0.71	0.28	0	0.778	28.0406	3
Q9FF55 PDI14_ARATH	30.2292	19.3985	11	26	11	1	665	74.492	4.96	3.4	1.3	2.4	0.756	62.5838	11
Q8GSJ1 HIS1B_ARATH	7.23885	19.3548	2	5	2	1	217	23.506	8.35	2.1	6.4	0	0.425	15.9031	2
Q9C7Z9 SCP18_ARATH	5.74754	19.3548	2	5	2	1	93	10.462	5.24	9.2	3.7	4.5	1.512	11.9659	2
Q9FT52 ATP5H_ARATH	15.703	19.3548	6	12	6	1	310	35.981	8.6	3.7	2.6	1.4	0.823	28.8614	6
P93447 EF1D_PIMBR	23.8727	19.2893	6	18	4	1	394	43.702	4.89	4.7	1	6.1	1.683	43.0241	6
Q9MAU6 PDI22_ARATH	23.6184	19.1901	7	16	7	1	568	62.408	6.65	0.82	1	1.8	0.645	32.678	7
Q9ZWQ8 PAP_CITUN	17.664	19.1781	6	14	6	1	438	48.697	7.24	3.4	3.9	4	0.668	32.8679	6
Q9FVI1 ADF2_PETHY	9.82594	19.1693	3	7	2	1	313	36.893	8.92	1.3	1.3	1.5	0.638	23.0263	3
Q01417 PM1_SOYBN	11.9427	19.1489	3	7	3	1	282	30.72	8.7	5.2	2.4	9.8	1.31	12.7694	3
P49200 RS201_ARATH	12.977	19.1489	5	12	5	1	235	26.51	9.14	18	17	12	1.61	23.6143	5
O80763 NRX1_ARATH	38.5291	19.1293	11	27	11	1	758	86.201	5.4	2.8	2.1	3.7	1.006	60.9623	11
O80860 FTSH2_ARATH	15.0776	19.1011	6	11	6	1	445	47.994	9.91	1.1	1.4	1.5	0.874	20.2736	6
P34788 RS18_ARATH	21.7812	19.0981	7	23	1	1	377	43.983	10.04	2.1	1.4	0	1.637	61.459	7
Q9SK09 VCL22_ARATH	42.5657	19.0896	10	44	10	1	681	77.086	8.19	10	7.4	13	1.512	103.683	10
Q9LHI0 NDUA6_ARATH	7.53454	19.0871	3	3	3	1	241	27.691	8.94	0.3	0.31	3.3	0.468	7.68374	3
O50001 PRU1_PRUAR	23.5381	19.0625	7	28	1	1	320	36.376	7.15	13	6.2	19	1.637	79.6731	7
Q55512 DHAS_SYNY3	19.8025	19.0476	7	12	7	1	546	60.118	8.72	4.5	1.2	0.81	0.887	28.6775	7
Q9M8R4 DJ1D_ARATH	17.3844	19.0349	5	12	5	1	373	40.078	6.92	5.2	1.7	8.2	1.371	40.3252	5
B9HBA8 ACCC1_POPTR	38.0627	18.9987	11	31	3	1	779	86.227	7.77	2.2	1.5	3.2	0.917	80.3967	11
A0AT30 NLTP3_LENCU	14.8109	18.8925	5	13	5	1	307	33.499	9.54	12	13	6.1	0.896	38.4706	5
Q9M0E2 RL282_ARATH	13.8863	18.8406	5	11	1	1	276	31.233	10.13	0	1.2	0	1.512	17.1449	5
Q9M084 SYDC2_ARATH	39.2599	18.8264	13	29	13	1	818	92.15	7.37	2.6	2.4	1.9	0.817	68.3049	13
P55034 PSMD4_ARATH	18.258	18.8235	6	14	5	1	595	64.56	4.87	1.1	1.4	2	0.668	29.1035	6
O80934 Y2766_ARATH	19.1052	18.7661	5	10	1	1	389	42.225	9.76	3.6	0	6.4	1.015	25.9062	5
Q9T0K7 HIBC6_ARATH	17.0691	18.7661	6	14	6	1	389	41.921	8.9	1.8	1.3	1.1	0.859	29.1589	6
Q9MT28 THRC_SOLTU	7.69165	18.75	2	4	2	1	128	14.356	9.26	1.6	5.5	2	1.371	9.86949	2
Q9LJ97 LEA31_ARATH	9.51544	18.75	3	7	3	1	320	35.087	7.97	0.57	0.69	0	0.501	19.9775	3
Q8LP17 CCD1_PEA	25.1565	18.75	10	18	10	1	672	75.77	7.18	1.1	0.93	0.99	0.778	39.3634	10
P10933 FENR1_PEA	26.2995	18.738	8	21	8	1	523	60.097	9.09	2.8	1.2	4.2	0.701	60.719	8
Q8DJB3 GRPE_THEEB	19.1408	18.7234	5	12	5	1	470	52.217	5.08	4.2	7	4	0.701	52.7439	5
Q9FFR3 6PGD2_ARATH	25.7108	18.7207	8	18	7	1	641	70.173	8.57	1.1	1.1	1.9	0.668	49.9522	8
P31674 RS15_ORYSJ	32.5131	18.7023	4	20	3	1	262	30.078	10.23	14	17	21	5.813	63.4845	4
Q04960 DNJH_CUCSA	28.4574	18.6686	10	23	6	1	691	77.764	7.39	0.48	1.1	2.3	0.863	53.0491	10
Q0DAE4 GRXC8_ORYSJ	7.11988	18.6275	1	2	1	1	102	11.384	6.99	0.5	1.5	0	0.778	6.37892	1
Q9M7T0 PRX2F_ARATH	17.0956	18.6047	5	12	5	1	344	38.49	8.9	7.9	3.4	2.6	0.874	29.6343	5
P42297 YXIE_BACSU	11.3032	18.5535	4	8	4	1	318	35.644	9.01	1.1	1.5	0.29	0.719	19.2057	4
P23345 SODC4_MAIZE	22.5209	18.5535	4	21	4	1	318	34.04	7.71	18	10	29	2.455	56.0589	4
Q9FWR5 GCA1_ARATH	14.6928	18.552	5	9	4	1	442	49.141	7.3	7.3	1.4	2.4	0.585	25.8262	5
P52408 E13B_PRUPE	13.6811	18.5464	6	7	6	1	399	43.913	8.47	0.58	1.5	1.2	0.874	15.2926	6
Q8H7F6 GRS16_ARATH	2.94082	18.5185	1	3	1	1	108	11.862	10.35	1.2	0.16	0.91	0.468	7.05039	1
Q0WM29 MMSA_ARATH	29.9554	18.4953	9	20	9	1	638	69.014	8.31	3.8	3.8	1.9	1.009	48.9068	9
P77806 YBDL_ECOLI	21.1072	18.4783	8	16	8	1	552	61.051	8.28	2.7	6.1	5.5	0.887	38.7201	8
P28723 FTHS_SPIOL	39.0572	18.4739	13	30	12	1	747	80.641	9.01	2.4	2.3	4.4	1.239	79.607	13
Q94K05 TCPQ_ARATH	32.014	18.4733	10	25	10	1	655	71.36	6.54	1.7	2	0.7	0.828	62.5958	10
O82647 PDC1_ARATH	36.3802	18.4466	9	25	6	1	721	78.902	6.57	6.1	4	5.6	2.03	59.2617	9
Q42669 ACOC_CUCMC	5.04082	18.4211	1	5	1	1	76	8.329	8.7	3.8	2.4	4.1	1.512	10.5043	1
Q8LL87 COMT1_COFCA	5.93654	18.41	3	5	3	1	239	26.289	5.63	0.8	0.44	0.21	0.585	9.80592	3
P19446 MDHG_CITLA	24.0162	18.4061	8	25	4	1	527	58.258	8.76	4	3.1	2.1	0.719	67.4461	8
B9HBA8 ACCC1_POPTR	29.7922	18.4032	10	23	2	1	739	81.062	7.65	0.45	1	1.4	0.695	55.8602	10
Q6Z1G7 ODPB1_ORYSJ	23.4741	18.3709	8	29	5	1	577	63.953	8.43	2.6	6.2	4.5	0.743	70.0437	8
O20252 S17P_SPIOL	34.1982	18.3673	11	29	11	1	686	75.566	8.84	8.7	8.1	13	1.04	59.766	11
Q94AR8 LEUC_ARATH	14.5814	18.3521	4	13	3	1	267	29.354	8.5	1.1	1.5	1	1.61	29.6659	4
Q41649 FKB15_VICFA	9.18809	18.3406	3	8	3	1	229	25.453	5.99	2	5.5	3.5	0.874	25.0611	3
O64740 SC13B_ARATH	15.948	18.3374	4	8	4	1	409	44.768	7.14	0.64	0.95	0.95	0.688	23.0476	4
Q9M7Z1 ODB2_ARATH	3.46471	18.3099	1	1	1	1	71	8.05	6.27	0	0.43	0	0.585	3.00115	1
Q9SFH9 HEM21_ARATH	25.8747	18.3051	8	19	8	1	590	65.488	8.94	1.1	3.2	3.7	0.719	48.1559	8
Q9SM64 SODM_PRUPE	24.3383	18.3007	6	21	6	1	306	34.458	8.88	8.9	8.5	7.8	1.637	54.5289	6
Q6DBN2 PAP5_ARATH	2.28878	18.2796	1	1	1	1	93	10.535	8.53	0.14	0	0	0.585	2.34889	1
Q9ZST4 GLNB_ARATH	13.5581	18.2724	5	10	5	1	301	33.489	10.02	2.3	1.1	2.1	0.778	22.0072	5
Q9SQT8 DHQSD_ARATH	28.9664	18.2724	8	17	6	1	602	65.208	8.47	5.6	4	7.1	0.874	46.6677	8
Q9LMU2 KTI2_ARATH	12.2218	18.241	4	9	4	1	307	33.87	8.91	9.9	3	14	0.624	26.6176	4
Q9ZPI1 SYKC_ARATH	20.3716	18.2342	7	12	3	1	521	59.014	9.45	1.6	3.6	1.1	0.711	27.207	7
Q8H103 G6PIP_ARATH	39.5995	18.2299	12	33	12	1	757	83.516	6.3	2.1	1.3	2.4	0.759	77.0031	12
P17815 MASY_RICCO	22.9622	18.209	6	17	1	1	335	37.317	8.56	13	0	8.1	1.929	47.1157	6
P51413 RL172_ARATH	16.6571	18.2081	6	16	3	1	346	39.368	9.95	5.9	6.8	7.8	0.995	28.7485	6
Q9SXU1 PSA7_CICAR	24.4055	18.1818	7	19	4	1	440	49.952	8.72	2.8	2.5	5.3	1.154	53.5552	7
Q8GTQ9 SUCA1_SOLLC	27.4023	18.125	6	21	6	1	480	51.284	9.33	2.9	3.8	6	1.219	63.5742	6
P93013 AGP30_ARATH	16.5934	18.0822	5	12	2	1	365	40.624	9.11	3.4	4	13	1.154	32.1906	5
Q42649 F16P2_BETVU	24.3111	18.0743	8	18	8	1	592	66.466	8.97	7.7	14	9.6	0.778	48.3952	8
Q4R6R4 BZW2_MACFA	11.6619	18.0723	4	11	4	1	249	28.215	8.98	0.83	0.96	1.1	0.668	27.0912	4
Q94A97 UBC35_ARATH	13.7671	18.0723	5	9	5	1	332	37.85	9.06	2.7	1.3	2.5	0.73	24.4062	5
Q67Y83 SCP51_ARATH	6.64644	18.0645	2	2	2	1	155	16.927	4.88	0	0	0.47	0.668	6.34578	2
Q0JM17 RH56_ORYSJ	32.5131	18.0636	9	21	6	1	692	78.908	8.68	2.4	2.6	1.4	0.828	47.976	9
P42731 PABP2_ARATH	6.00559	18.0556	2	4	1	1	144	15.789	5.34	0	0	0.81	0.585	10.46	2
P93832 LEU32_ARATH	31.1125	18.0438	8	20	8	1	593	64.505	8.48	2.1	3.1	3.4	1.154	45.6461	8
Q9ZRA4 AB19A_PRUPE	13.0934	18.0392	3	9	3	1	255	26.881	6.99	3.6	2.5	4.6	2.162	22.7988	3
P19244 HSP41_PEA	15.6579	18.0258	4	15	1	1	233	26.607	9.39	0.87	0.6	1.2	1.424	36.5801	4
Q9LSV0 GLYR1_ARATH	20.6445	18.0203	5	10	5	1	394	43.32	7.43	6.6	0.75	2.6	0.874	25.0927	5
P02877 HEVE_HEVBR	6.86173	17.9775	2	3	2	1	178	19.731	7.88	0.5	0	0.33	0.468	12.2785	2
Q9LD43 ACCA_ARATH	5.71207	17.9348	2	4	2	1	184	19.795	8.16	2	1.8	1.8	0.52	13.7339	2
O48845 CYB5B_ARATH	7.79473	17.8694	3	4	2	1	291	33.043	8.7	0	0	0.46	0.413	9.37639	3
B7F845 R10A_ORYSJ	20.4669	17.8571	6	16	3	1	336	38.321	9.54	0.99	1.2	0.88	1.081	36.0137	6
Q02028 HSP7S_PEA	61.5716	17.7852	16	56	11	1	1192	131.868	6.64	7.7	5	11	0.885	157.298	16
P32289 GLNA_VIGAC	1.75326	17.7778	1	1	1	1	90	10.076	10.1	0	0	0.51	0.585	2.2524	1
Q9AXJ4 IF5A_MANES	14.9164	17.7489	3	10	1	1	231	25.821	8.07	0	0	1.3	1.276	21.6904	3
O81983 SYS_HELAN	3.61943	17.7215	1	2	1	1	79	9.215	4.88	0.66	0	1.5	0.585	5.71931	1
Q38799 ODPB1_ARATH	13.043	17.7019	4	17	1	1	322	34.886	6.3	0.27	0	0	0.778	44.6492	4
Q8LPR9 TI110_ARATH	49.4058	17.691	15	38	15	1	1204	133.258	6.11	4.6	2.7	8.5	0.701	108.114	15
P55233 GLGL1_BETVU	36.0147	17.6829	13	30	10	1	820	91.69	8.69	2.9	1.8	4.4	0.707	75.5995	13
O80585 MTHR2_ARATH	30.2856	17.6697	11	21	11	1	781	87.897	6.98	2.1	1.4	2.8	0.756	43.9486	11
P43395 ATPBM_ACTDE	5.97165	17.6471	1	3	1	1	119	13.347	6.7	4.2	0.74	0.82	2.162	7.6081	1
Q02400 LE193_HORVU	13.6763	17.6471	4	9	4	1	306	33.836	6.09	0.47	0.57	0.41	0.778	22.9879	4
Q6DJ03 MEMO1_XENTR	13.813	17.6471	5	7	5	1	374	41.817	7.34	1.4	0.7	0.54	0.616	18.0445	5
Q9FWR5 GCA1_ARATH	19.2123	17.6471	6	10	5	1	476	53.599	9.13	1.8	1.5	0.96	0.905	23.1445	6
Q9ZRW8 GSTUJ_ARATH	10.2354	17.6136	4	7	1	1	176	20.03	5.24	0	0	0.49	1.31	12.4123	4
Q0WMZ5 OP162_ARATH	20.4666	17.5978	4	17	4	1	358	39.316	8.65	26	33	25	1.254	58.1732	4
Q6ZY51 PWD_ARATH	22.8042	17.5732	6	15	6	1	717	79.465	4.72	0.96	0.35	0.63	0.528	39.1881	6
O04133 SRC2_SOYBN	16.6429	17.5549	4	12	2	1	319	34.956	5.1	0	0.17	0.46	0.833	38.8247	4
Q9M9W1 RL222_ARATH	11.13	17.5373	4	9	1	1	268	30.636	9.33	0.34	0	0.59	0.848	23.3971	4
Q42593 APXT_ARATH	39.4843	17.4541	10	32	10	1	762	85.324	8.72	9.7	11	16	0.986	99.424	10
Q53FA7 QORX_HUMAN	6.82711	17.4157	2	3	1	1	178	18.776	7.15	0	0	0	0.52	8.0933	2
P26291 UCRIA_PEA	20.5035	17.4157	5	15	4	1	356	39.043	8.31	9.4	2.5	18	1.069	44.7223	5
Q56YT0 LAC3_ARATH	3.00104	17.3469	1	3	1	1	98	11.086	6.27	0.37	0	0.41	0.468	7.19895	1
P46209 USF_AQUPY	12.6489	17.3333	4	7	4	1	375	41.093	7.52	2.7	1.8	1.3	0.73	15.673	4
P52427 PSA4_SPIOL	16.0985	17.3267	5	17	4	1	404	45.322	8.88	1.5	2.5	2.2	1.069	45.2781	5
Q9LW57 PAP6_ARATH	15.4001	17.3077	5	11	5	1	416	45.9	8.94	1.4	0.56	2.4	0.778	31.7438	5
Q6G563 GRPE_BARHE	13.3974	17.2932	4	12	1	1	266	29.288	6.43	1.2	0.44	1.9	0.848	34.4613	4
Q94BQ2 PRS8B_ARATH	3.70929	17.284	1	3	1	1	81	9.368	8.19	0	0.41	0.15	2.162	4.09574	1
Q43644 NDUS1_SOLTU	6.59349	17.2727	2	6	1	1	110	12.158	5.03	1.4	1.2	0	0.931	15.4761	2
P42794 RL112_ARATH	15.2673	17.2638	5	16	5	1	307	35.431	9.7	12	6	4.4	0.833	43.9921	5
A2Z3C4 6PGL4_ORYSI	14.0272	17.2489	4	8	3	1	458	50.612	8.5	1.8	0.65	1.1	0.389	27.0031	4
Q3SP21 TOLB_NITWN	18.9581	17.2111	8	14	8	1	796	89.08	6.16	2.5	1.3	5.3	0.645	27.1803	8
Q40784 AAPC_CENCI	5.37785	17.1975	2	3	1	1	157	17.477	7.05	0	0.22	0	0.668	6.96107	2
P31166 APT1_ARATH	18.0517	17.1687	4	14	4	1	332	36.64	5.97	4.2	4.5	6.5	0.833	40.1419	4
Q9SE83 DRP2A_ARATH	3.36845	17.0732	1	2	1	1	82	9.371	10.18	0.088	0	0.11	0.585	5.23201	1
Q9ZVF3 ML328_ARATH	9.53536	17.0732	4	9	3	1	246	27.916	7.66	2.2	2.1	2.2	0.668	20.3792	4
G4LTX4 DSP4_CASSA	6.74547	17.0306	2	3	1	1	229	26.3	7.93	0.18	0	0.23	0.468	8.92357	2
Q41932 PSBQ2_ARATH	9.66631	17.004	3	9	3	1	247	27.043	10.36	3.4	6.9	3.2	0.54	23.0265	3
Q8LFC0 IDH1_ARATH	10.2216	16.9231	4	7	3	1	260	28.558	9.74	1.2	2.1	0.97	0.848	17.8112	4
P31674 RS15_ORYSJ	27.612	16.9014	3	16	2	1	284	32.026	9.38	2.9	43	41	5.579	44.6599	3
Q9FXA2 PABP8_ARATH	32.5895	16.8719	10	27	8	1	812	90.481	9.73	5.4	8.5	2.2	0.962	69.364	10
Q05758 ILV5_ARATH	39.8726	16.8643	10	41	10	1	759	82.689	7.94	20	30	39	1.154	107.242	10
Q38709 THI4_ALNGL	20.7428	16.8317	6	24	6	1	505	54.973	5.9	3.5	2.4	1.9	0.905	67.3107	6
P10933 FENR1_PEA	38.8516	16.8224	7	34	7	1	535	60.436	8.95	8.2	7.9	6.9	1.254	110.322	7
Q9SZH4 PEP_ARATH	19.5862	16.7785	7	17	7	1	596	64.487	7.62	1	1.1	1.4	0.585	39.3794	7
O65902 ACAP1_ARATH	17.6315	16.7712	8	12	8	1	638	70.236	8.29	0.93	0.53	2.3	0.645	20.4454	8
P31168 COR47_ARATH	25.4926	16.763	7	21	4	1	519	60.75	6.18	2.2	1.4	3.2	1.291	53.5455	7
Q8GWE1 UCH3_ARATH	6.85068	16.7598	2	5	2	1	179	19.566	5.71	0.24	0.086	0.41	0.874	9.2247	2
Q7F8R0 C3H14_ORYSJ	15.6638	16.7347	6	11	5	1	490	53.994	8.34	0.88	0.51	0	0.931	20.7401	6
Q41651 CYPB_VICFA	12.5902	16.6667	3	16	2	1	198	21.536	8.19	4.6	4.4	1.3	2.162	46.3369	3
O22506 GLNA2_DAUCA	10.4137	16.6667	2	7	2	1	174	19.361	9.85	10	15	15	0.874	15.8223	2
Q2QVG9 CLPC2_ORYSJ	12.4761	16.6667	3	9	3	1	144	16.31	4.84	3.5	2.4	3.9	2.728	23.0698	3
Q08480 KAD4_ORYSJ	10.2517	16.6667	4	8	3	1	306	34.244	7.75	0.71	7.7	0	0.492	20.6481	4
Q829U5 TAL2_STRAW	29.263	16.6667	8	23	8	1	636	69.45	8.69	4.8	3.7	3.8	0.658	78.7911	8
U3KRF2 DHQS_ACTCH	21.6388	16.5854	8	16	6	1	615	67.244	8.5	1.4	0.98	1.3	0.693	37.0391	8
A6QQC0 AHSA2_BOVIN	15.7335	16.5625	5	12	3	1	320	35.292	8.46	0	0.28	0.34	1.154	30.5328	5
Q6DJI8 EI3GA_XENLA	18.9515	16.5501	5	14	5	1	429	47.435	9.2	2.6	2.1	1.5	0.61	30.6307	5
P49098 CYB5_TOBAC	14.1215	16.4983	4	8	3	1	297	33.177	7.17	0	0.29	0.25	0.719	23.8434	4
O24415 RLA2B_MAIZE	9.02069	16.4835	3	8	3	1	273	29.484	5.83	2.5	1.8	1.8	0.585	23.3432	3
Q9C5R8 BAS1B_ARATH	28.1488	16.4773	9	22	9	1	528	59.233	8.75	17	15	12	1.276	53.7622	9
Q43814 OTC_PEA	19.9014	16.4474	6	16	6	1	456	49.661	7.53	1.3	1.5	2.3	1.015	45.3925	6
O23593 RGGB_ARATH	33.8924	16.4384	8	28	3	1	657	72.305	8.43	2.1	1.7	2.3	1.438	66.0051	8
Q9SW09 RS101_ARATH	12.4913	16.4336	5	11	1	1	286	31.453	9.51	0.9	0	0	1.154	27.5634	5
Q9LZ82 BTR1_ARATH	17.7082	16.43	7	17	7	1	493	54.507	7.3	0.59	1.2	0.91	0.682	40.4301	7
O04916 ACOC_SOLTU	2.22141	16.4286	1	1	1	1	140	15.1	5.03	0	0	3.5	0.585	3.09176	1
P29790 ATPG_TOBAC	21.5407	16.426	8	17	8	1	554	62.029	8.43	2.5	2.9	2	0.931	37.5854	8
O74503 UAF30_SCHPO	1.46814	16.4179	1	1	1	1	67	7.46	9.47	0.05	0	0	0.778	1.8397	1
Q9SQI8 ODP24_ARATH	14.8095	16.4032	4	9	4	1	506	54.544	8.53	1	1.3	1.3	0.65	24.9083	4
F4JMJ1 HSP7R_ARATH	5.21238	16.3636	1	3	1	1	110	12.946	4.7	0	0	0.72	0.931	9.97906	1
Q9XF89 CB5_ARATH	7.07276	16.3636	2	5	2	1	220	23.859	5.78	2.8	3.2	3.8	0.52	17.934	2
P35007 SAHH_CATRO	13.8574	16.3551	3	12	2	1	214	24.626	8.95	3.7	11	4.5	1.61	23.6007	3
P25141 ADH1_PETHY	24.937	16.3399	7	25	2	1	459	50.286	8.28	4.7	2.6	1.1	0.978	66.5114	7
Q39242 TRXB2_ARATH	16.8293	16.2933	6	11	6	1	491	53.596	7.97	1	1.9	1.8	0.668	28.2821	6
O82533 FTZ21_ARATH	25.3819	16.2614	8	19	8	1	658	71.489	8.57	3	1.1	4.5	0.604	57.2713	8
P93788 REMO_SOLTU	8.18132	16.25	3	5	3	1	240	26.919	6.06	0.53	1.9	1.3	0.468	14.1606	3
Q9SZX3 ASSY_ARATH	30.926	16.242	9	28	9	1	628	69.955	7.99	7.6	10	13	0.708	83.3386	9
O80763 NRX1_ARATH	11.8466	16.2362	4	8	1	1	271	31.661	9.39	0.73	0.34	0.31	0.778	15.3453	4
Q38853 STR15_ARATH	8.19846	16.2069	4	5	4	1	290	32.195	9.63	0.48	1	0.93	0.719	9.66179	4
O24296 GPX1_PEA	13.3597	16.2011	5	13	3	1	358	39.964	9.17	0.92	0.35	1.4	0.688	29.8861	5
Q0WQF7 ODP21_ARATH	18.8256	16.1765	6	15	6	1	476	51.783	8.53	1.7	0.97	1.5	0.711	37.9723	6
Q8GYX8 DNJ10_ARATH	1.80162	16.1538	1	2	1	1	130	14.526	5.9	0	2.3	2.5	0.389	2.22114	1
Q94BT9 ATOX1_ARATH	6.80888	16.1491	2	7	2	1	161	18.008	8.28	5.3	4.7	2	0.778	16.9846	2
Q9ASR4 BCAL2_ARATH	30.6277	16.1333	10	21	10	1	750	85.136	8.27	0.94	0.61	2.8	0.643	51.2599	10
Q9FJH6 AB1F_ARATH	7.23885	16.1137	2	6	2	1	211	22.805	5.86	1.5	1.6	1.8	0.389	22.8626	2
Q9SM09 VATA_CITUN	7.13942	16.1074	2	5	2	1	149	16.964	8.28	7.2	5.4	1.8	0.778	14.4527	2
B6VJS4 ROMT_VITVI	3.36906	16.0714	1	3	1	1	112	12.557	6.87	0.43	0.27	0	0.585	7.10013	1
Q8W4B1 RCF3_ARATH	7.97962	16.0714	3	7	2	1	224	23.459	5.14	0.39	0.65	0.66	0.54	16.008	3
Q38946 DHE2_ARATH	13.656	16.0684	7	10	6	1	585	65.23	6.48	0.49	0.86	0.45	0.655	13.974	7
Q6ETK3 P2C11_ORYSJ	5.25619	16.0584	2	5	1	1	137	15.007	5.17	0.95	0	0.65	0.668	13.6087	2
C6TBN2 AKR1_SOYBN	17.7083	16.0569	6	13	2	1	492	55.432	8.22	0	0	0.93	0.54	33.9678	6
P24922 IF5A2_NICPL	29.3083	16.0401	6	23	2	1	399	45.353	9.07	1.1	5.6	2.5	1.61	51.0245	6
P05190 LEGB4_VICFA	3.61943	16.0305	1	3	1	1	131	14.365	9.28	1.7	0	1.8	0.334	13.1842	1
P43333 RU2A_ARATH	15.4612	16.0271	5	12	5	1	443	50.858	7.87	2	3.2	3.2	0.616	36.1255	5
Q43291 RL211_ARATH	8.1598	16	3	8	1	1	150	17.564	11.6	1.8	0	1.9	0.778	17.8299	3
Q9SK66 NDUA9_ARATH	6.64797	15.8879	3	6	3	1	214	23.123	10.04	1.3	0.51	0.65	0.292	10.6737	3
Q9SMZ4 AASS_ARATH	3.80796	15.873	2	2	2	1	126	14.275	5.95	0.14	0	0	0.778	3.71504	2
F4JPR7 PUX8_ARATH	6.82249	15.8621	4	5	4	1	290	33.518	6.27	0.44	0.23	0.52	0.719	5.86354	4
Q02166 TRPD_ARATH	3.12511	15.8416	1	1	1	1	101	10.739	5.41	0	2.4	0	0.389	2.70791	1
Q39471 IDI2_CLABR	16.5849	15.8416	5	12	5	1	404	46.079	7.58	2.7	2.4	3.7	0.668	27.1508	5
Q84W89 RH37_ARATH	37.5173	15.8405	12	29	12	1	928	101.537	8.29	1.5	5.1	5.3	0.798	80.9112	12
Q9LZK5 DNJ19_ARATH	5.34809	15.8228	2	2	2	1	158	18.079	9.32	0	0.034	0.14	0.585	5.18703	2
Q0DJA0 COPD1_ORYSJ	12.9687	15.8025	5	11	2	1	405	44.66	6.9	0.39	0.34	0.89	0.557	24.7872	5
Q9FUS8 GSTUH_ARATH	39.3418	15.8014	9	52	9	1	443	50.032	8.94	42	37	54	2.162	138.999	9
O23712 PSA1B_ARATH	27.7911	15.7676	6	24	6	1	482	53.948	7.56	4.5	7	3.2	1.31	64.4736	6
O04834 SAR1A_ARATH	21.0741	15.7609	5	15	1	1	368	42.094	8.91	2.8	0.6	1.1	1.081	39.1104	5
O49818 LGUL_CICAR	16.7293	15.727	4	14	4	1	337	38.677	7.06	3.2	2.7	4.6	0.65	40.2101	4
Q9C5Z2 EIF3H_ARATH	11.3171	15.7233	4	8	4	1	318	36.552	5.49	1.5	1.6	2.2	0.624	21.6084	4
Q5J907 TCTP_ELAGV	11.0753	15.6627	3	10	2	1	166	19.43	7.8	3.3	2.5	2.4	2.162	25.8838	3
Q04836 CP31A_ARATH	21.2225	15.6542	5	12	4	1	428	47.782	4.91	2.2	2.5	6.1	1.239	34.6401	5
O23814 GPX4_SPIOL	12.2075	15.6118	3	8	2	1	237	26.229	5.34	18	9.7	6.4	1.783	18.5253	3
P49572 TRPC_ARATH	2.39233	15.5963	1	1	1	1	109	11.91	9.86	0	0	3.4	0.389	2.46893	1
P0DKI3 TRNH1_ARATH	6.66412	15.5689	2	6	1	1	167	18.311	9.31	3	0	2.4	0.668	19.1155	2
Q9FJI5 G6PD6_ARATH	16.8073	15.5388	6	15	5	1	399	46.465	6.23	1.4	1.9	2.5	0.61	33.4363	6
P24805 TSJT1_TOBAC	10.4323	15.5172	4	7	4	1	348	38.603	7.65	3.5	1.1	1.2	0.551	15.8783	4
O48832 ERD7_ARATH	23.0646	15.5052	7	19	7	1	574	62.813	7.08	2.3	1.1	1.9	0.719	44.0697	7
O64700 UREG_ARATH	13.2783	15.443	5	10	5	1	395	43.973	6.64	1.2	2.1	1.1	0.833	21.6586	5
F4JMJ1 HSP7R_ARATH	7.43517	15.415	3	5	3	1	253	28.265	5.97	0.23	0.25	0.92	0.585	9.96445	3
Q9LE22 CML27_ARATH	2.19246	15.3846	1	1	1	1	117	12.591	4.41	0	0	0	0.468	2.06428	1
Q9ZT91 EFTM_ARATH	3.61943	15.3846	1	3	1	1	104	12.055	9.29	0	3.6	7.2	0.468	10.012	1
Q9SQT8 DHQSD_ARATH	4.62958	15.3846	2	4	1	1	117	13.03	7.99	9.1	6.9	4.6	1.512	9.09297	2
O48661 SPD2_ARATH	10.6093	15.3846	4	7	4	1	273	30.296	5.14	0.46	1.1	0.96	0.719	15.879	4
O82392 THIC_ARATH	9.86708	15.3652	3	4	3	1	397	44.542	8.91	0.31	1	1.4	0.35	13.369	3
O04496 AED3_ARATH	23.3581	15.3398	6	17	6	1	515	55.751	8.22	28	21	40	1.154	51.6837	6
Q9FWA3 6GPD3_ARATH	24.24	15.3333	7	20	5	1	450	50.445	7.64	2.2	5.3	2.9	0.887	59.5445	7
A5PKH3 FAAA_BOVIN	19.4909	15.3199	6	12	6	1	594	65.657	8.35	6.6	5.2	17	0.778	32.8043	6
Q10HD0 CB23_ORYSJ	15.8297	15.3125	5	12	4	1	320	35.145	5.08	2.9	8.8	4.7	1.848	30.6689	5
Q1PF50 EDA2_ARATH	18.1293	15.3094	6	12	6	1	614	69.81	6.71	1.6	1.8	1.5	0.501	26.1233	6
Q8VZB9 R10A1_ARATH	31.286	15.3061	6	22	3	1	392	44.777	9.88	6.1	5.1	1.6	1.512	54.5977	6
Q9LVI9 DPYD_ARATH	18.0057	15.3017	7	12	7	1	464	51.081	6.16	1.2	1.8	1.3	0.682	27.7532	7
Q945K7 IDH5_ARATH	31.4907	15.2921	6	23	6	1	582	64.413	7.08	4	4.9	4.7	1.054	56.7402	6
Q9C550 LEU12_ARATH	26.7642	15.2778	7	15	7	1	792	86.242	6.87	0.59	0.42	4.7	0.54	42.9132	7
O48902 MDHP_MEDSA	24.6424	15.2672	8	18	8	1	655	73.186	7.84	2	3.1	9.6	0.551	54.0809	8
Q42560 ACO1_ARATH	5.12404	15.2542	2	4	1	1	118	13.653	5.54	0.37	1.2	0	0.585	8.82681	2
Q9THX6 TL29_SOLLC	8.29104	15.2344	3	9	1	1	256	28.1	8.41	6.6	7.6	12	0.54	29.2387	3
P15102 GLNA4_PHAVU	24.2574	15.2334	7	21	7	1	407	45.163	6.93	2.8	2.7	3.9	1.955	58.1736	7
P19244 HSP41_PEA	15.0496	15.2174	4	14	1	1	276	31.137	9.07	1.3	0.4	0	1.154	33.5869	4
Q88C93 ALGC_PSEPK	28.9326	15.199	10	23	10	1	829	91.166	8.48	1.4	1.1	2.2	0.756	55.7634	10
F4HQD4 HSP7P_ARATH	4.75736	15.1786	2	6	2	1	112	13.157	4.73	4.8	2.9	6	0.585	8.65824	2
O50001 PRU1_PRUAR	9.00669	15.1685	3	9	1	1	178	20.224	7.34	0.48	0	0	0.874	29.5237	3
P82278 RR9_SPIOL	3.12616	15.1515	1	1	1	1	99	10.586	11.15	0	0	0	1.154	2.08782	1
F6HDT7 MTND2_VITVI	6.56945	15.1351	2	5	2	1	185	21.724	5.91	0.43	0	0.51	0.874	8.78361	2
Q9ZWQ8 PAP_CITUN	10.9075	15.1125	4	9	2	1	311	33.593	5.15	0.98	0	0.14	0.896	20.3179	4
Q9XGX4 RBS3_AMAHP	17.7169	15.1007	6	36	1	1	298	35.783	9.23	0	0	130	0.874	77.8117	6
A3DEU9 PUR9_CLOTH	21.8851	15.097	9	17	9	1	722	78.687	7.02	0.42	0.26	0.73	0.554	35.9606	9
Q8VY06 PREP2_ARATH	37.0822	15.0729	13	23	13	1	1234	138.24	6.61	1	2.3	1.6	0.428	62.3791	13
P49572 TRPC_ARATH	17.0737	15.0685	7	11	7	1	511	56.692	8.72	1.8	1.3	1.2	0.585	22.5656	7
P00303 BABL_CUCSA	4.63707	15.0442	2	3	2	1	226	24.817	8.82	0.37	0	0.61	0.585	4.54704	2
Q84WV1 TCPG_ARATH	18.0218	15.0278	7	17	1	1	539	60.411	8.53	2.6	1.6	0	0.585	42.6572	7
Q06652 GPX4_CITSI	11.8844	15.0259	4	11	2	1	193	21.824	8.75	2.6	1.7	2.7	1.512	23.7635	4
P51850 PDC1_PEA	40.4401	14.9941	10	32	7	1	847	92.695	7.9	1.8	1.3	3.4	1.448	87.5139	10
Q9LS94 RAG3F_ARATH	9.51838	14.9733	4	8	2	1	374	42.975	8.76	0.41	1.1	1.3	0.425	21.3557	4
Q9AWB2 SIR_SOYBN	8.99396	14.9635	2	4	1	1	274	30.949	10.15	0	1.6	3.6	0.778	14.3718	2
Q9SN35 RAA1D_ARATH	11.5236	14.9584	5	8	1	1	361	41.345	9.39	0.43	0	0	0.585	17.387	5
Q43644 NDUS1_SOLTU	3.61943	14.9533	1	3	1	1	107	12.127	7.97	2.9	0.82	1.7	0.468	9.22671	1
Q42064 RL83_ARATH	19.4011	14.9451	6	20	6	1	455	50.155	9.88	3.4	3.1	4.2	1.089	35.294	6
F4HQD4 HSP7P_ARATH	3.61943	14.9425	1	3	1	1	87	9.461	5.45	3.2	1.9	9.6	0.585	8.26784	1
Q38922 RAB1B_ARATH	9.27933	14.939	4	10	2	1	328	36.647	6.61	0.32	0.24	0	0.668	26.1401	4
Q01402 NDK2_SPIOL	9.70104	14.9206	4	9	3	1	315	35.827	9.16	0.13	0.041	0.68	0.585	23.545	4
F4JPR7 PUX8_ARATH	5.37346	14.9171	2	2	2	1	181	19.897	4.56	0	0	0.16	0.52	2.75558	2
Q9AWA5 GWD1_SOLTU	12.676	14.9153	3	7	2	1	295	33.434	5.64	1.5	1.4	2.5	1.031	24.2778	3
Q8LPT9 GWD1_CITRE	61.8627	14.8911	20	46	19	1	1699	191.846	8.65	3.2	2.7	10	0.635	121.425	20
Q9FUM1 EF1G_PRUAV	21.7775	14.876	8	20	5	1	605	69.507	8.5	1	0.84	1.3	0.585	56.1104	8
F4I116 SYLC_ARATH	8.46797	14.8649	3	7	3	1	222	25.343	6.7	1	1	0.36	0.54	14.99	3
P52427 PSA4_SPIOL	4.61962	14.8438	2	4	1	1	128	14.026	8.88	1.1	0	1.6	0.668	5.96702	2
Q9SSQ8 HS26M_ARATH	31.2708	14.8297	8	27	8	1	499	56.923	8.65	12	24	35	1.212	79.9916	8
Q8W593 LGUC_ARATH	27.1556	14.8208	7	17	5	1	614	68.529	8.78	2	0.87	2.8	0.602	45.8133	7
Q8LAS8 SFGH_ARATH	15.1218	14.7959	5	11	5	1	392	44.684	7.56	7.3	4.7	3.9	0.688	30.8778	5
Q9C717 FLXL3_ARATH	4.70338	14.7727	1	3	1	1	88	10.373	9.32	0	0.26	0.65	0.931	3.34144	1
Q9FVR6 Y1222_ARATH	9.0452	14.742	4	8	3	1	407	45.56	9.82	0.96	6.5	3.3	0.407	15.3887	4
P23438 SSRB_CANLF	4.80459	14.741	2	2	2	1	251	27.42	9.57	1.4	0	0	0.585	2.9326	2
P31542 CLPAB_SOLLC	6.70683	14.7368	2	6	1	1	190	21.283	5.26	2	1.4	3.2	0.931	19.8842	2
Q93ZG7 RH38_ARATH	22.962	14.711	6	14	6	1	571	63.576	5.73	1.1	0.83	1.9	0.63	41.7428	6
P27492 CB21_TOBAC	8.87555	14.6974	3	7	1	1	347	37.736	7.37	5.5	0	4.2	0.501	16.0494	3
Q42967 DCUP_TOBAC	11.6142	14.6947	4	7	2	1	524	58.355	8.44	0.19	0	0.98	0.425	15.7657	4
Q7XPW5 PMM_ORYSJ	14.3646	14.6919	5	11	5	1	422	48.195	8	0.87	0.046	0.54	0.557	25.0509	5
Q9SXB4 Y1130_ARATH	1.65718	14.6789	1	1	1	1	109	12.365	10.11	0	0	0	0.389	2.61576	1
Q9LJ98 PFD2_ARATH	11.6152	14.6758	4	8	4	1	293	33.754	8.16	0.82	0.35	0.76	0.778	20.8768	4
Q9LEU8 ARLY_ARATH	2.6874	14.6667	1	2	1	1	75	8.649	9.35	0	1	0.36	0.585	4.8071	1
Q9C5C4 ARGE_ARATH	21.9864	14.6565	7	14	7	1	655	73.988	6.54	5.5	9	3	0.719	37.2717	7
Q9SIU0 MAO1_ARATH	14.3	14.6484	6	10	6	1	512	58.298	9.09	0.7	0.71	2.5	0.501	18.2947	6
Q9FJH0 RAA1F_ARATH	12.7583	14.6465	5	10	1	1	396	45.577	8.62	0.69	0.63	0.36	0.557	24.2431	5
Q41142 PLDA1_RICCO	34.5921	14.6162	10	28	10	1	951	108.555	6.58	1.3	1.6	1.7	0.573	66.0875	10
Q9SSK1 SYNC3_ARATH	1.66194	14.6067	1	1	1	1	89	10.169	6.27	0	0	0	0.778	2.00141	1
Q9LF37 CLPB3_ARATH	8.69907	14.6067	2	6	2	1	178	20.138	6.1	1.9	0.59	2.2	1.683	18.2874	2
O22582 H2B_GOSHI	10.1929	14.5985	4	10	4	1	274	31.018	10.01	1.2	2.5	0.95	0.551	20.2938	4
P51414 RL261_ARATH	11.2013	14.5923	3	12	3	1	233	27.141	10.77	2.3	1.8	2.4	1.154	27.6413	3
Q941R6 MLP31_ARATH	10.2192	14.5833	4	9	4	1	240	27.306	7.23	1.1	1.4	1.3	0.931	19.5755	4
Q9LQ55 DRP2B_ARATH	16.9171	14.5794	6	14	4	1	535	58.63	8.19	0.33	0.18	0.38	0.501	37.5474	6
Q9SZE7 PER51_ARATH	7.23885	14.5631	2	6	2	1	206	23.626	9.64	0.46	0.15	0.88	0.425	17.3611	2
Q2L4X1 BZW2_MUSMM	9.57096	14.5631	3	5	3	1	206	23.945	7.4	1.4	0.38	0.85	1.031	6.88806	3
Q9SEK2 HXK1_TOBAC	24.2325	14.562	8	13	8	1	879	97.578	8.38	0.73	0.86	1.5	0.526	35.1366	8
Q84P54 GATP1_SOLLC	3.61943	14.5455	1	3	1	1	110	12.406	9.79	4.5	2.6	2.7	0.389	12.7943	1
Q9M0S5 ISOA3_ARATH	3.61943	14.5299	1	3	1	1	117	13.032	5.38	1.3	1.1	0	0.389	8.84544	1
B9SL58 PURA2_RICCO	6.20632	14.5038	2	6	2	1	131	14.391	5.87	1.2	0.57	1.6	0.931	15.3395	2
Q9FR37 AMI1_ARATH	27.9514	14.489	8	20	5	1	773	85.043	8	2.2	1.3	1.4	0.616	45.5725	8
Q9S9K7 H2AXB_ARATH	8.86531	14.4444	3	6	2	1	270	29.553	9.86	2.1	18	0	0.874	13.3382	3
Q8W034 RNP1_ARATH	19.5507	14.4393	6	11	6	1	651	68.63	8.41	2.6	2.2	10	0.738	42.9089	6
P27141 CAHC_TOBAC	7.1814	14.4279	3	7	1	1	201	22.472	9.28	0.3	0	0	0.638	12.9838	3
P24922 IF5A2_NICPL	18.6604	14.4231	4	14	1	1	312	35.586	7.31	1.5	1.6	0	0.931	35.8322	4
Q7DLR9 PSB4_ARATH	17.6375	14.4186	4	13	2	1	430	48.946	8.38	3.7	1.7	3.5	0.65	41.9432	4
Q9FLH8 SCRK7_ARATH	5.23137	14.3885	2	5	1	1	139	15.705	6.19	0	0.39	0	0.52	12.848	2
Q9FLV5 PER61_ARATH	11.6119	14.3564	4	9	4	1	404	45.369	8.7	1.5	1.8	2.7	0.468	22.2202	4
Q8GUN2 HINT1_ARATH	10.1008	14.3322	3	9	3	1	307	34.948	7.83	2	3.7	2.5	0.501	25.9486	3
Q9FJ95 DHSO_ARATH	6.29052	14.2857	2	4	1	1	133	14.87	9.42	0	0	6.2	0.585	9.61495	2
Q41014 FENR2_PEA	17.8234	14.2857	7	20	7	1	511	57.631	8.7	2.3	2.2	1.5	0.682	39.3894	7
Q9FYL8 NFD2_ARATH	15.7068	14.2395	4	12	1	1	309	33.83	8.18	0.82	0.44	1	1.276	32.514	4
P93732 PIP_ARATH	21.0841	14.239	7	18	7	1	611	69.504	6.68	4.3	6.1	5.6	0.719	43.6251	7
Q9CAI3 CADH1_ARATH	12.5584	14.2308	5	11	5	1	520	57.63	7.77	0.58	1.3	0.19	0.52	14.1724	5
Q9LHH7 FOLD2_ARATH	9.86901	14.2077	3	8	3	1	366	40.182	9.41	1.9	3.9	2.6	0.28	17.9695	3
Q41141 PFPB_RICCO	26.0403	14.2045	7	19	5	1	704	77.341	7.78	5	2.3	4	0.668	59.311	7
Q42586 UMPS_ARATH	23.3773	14.1768	7	20	7	1	656	72.248	7.42	1.1	0.69	1.8	0.668	49.9969	7
Q8H0Y1 OP24B_ARATH	10.6505	14.1066	3	8	1	1	319	35.42	9.54	1.1	0	0.52	0.389	22.765	3
P48534 APX1_PEA	8.70347	14.0625	2	8	2	1	192	21.207	8.25	1.3	1.2	0.49	0.778	19.7341	2
Q9SIF2 HS905_ARATH	3.43581	14.0496	1	3	1	1	121	13.281	5.11	0.16	0.47	1.6	0.389	7.58236	1
P46248 AAT5_ARATH	9.27333	14.0411	3	6	1	1	292	32.475	8.88	4.1	2.2	0	0.468	11.889	3
O80574 DAPB1_ARATH	4.01853	14.0351	2	2	2	1	228	24.579	7.99	0.34	0	0	0.425	5.33102	2
Q9M8S8 VTC4_ARATH	13.8766	14.0351	5	10	5	1	399	44.274	6.15	1.2	0.65	2.4	0.688	20.2432	5
Q8H107 ODO2B_ARATH	27.0584	14.0325	7	20	5	1	677	74.476	9.79	1.1	2.9	1.7	0.679	44.8089	7
Q96558 UGDH1_SOYBN	21.49	14.0157	7	18	7	1	635	70.898	8.1	5.2	3.6	6.7	0.455	44.1052	7
Q5NUF4 HIDM_GLYEC	11.1667	13.9881	4	9	3	1	336	37.198	6.34	1.5	0.62	0.63	0.719	20.1112	4
Q9FY79 LAC14_ARATH	15.8856	13.9881	4	13	4	1	336	37.352	6.37	3.5	2.3	3.1	1.424	37.9674	4
Q41228 PSAEA_NICSY	10.8483	13.9286	2	11	1	1	280	31.305	8.98	13	0	39	0.638	48.3833	2
Q3SYZ6 XYLB_BOVIN	21.9471	13.9222	8	15	8	1	668	74.251	7.84	0.82	0.67	0.7	0.604	35.487	8
Q43497 MDAR_SOLLC	3.36613	13.913	1	3	1	1	115	12.68	8.05	2.6	3.5	0.7	0.334	8.22734	1
Q9FT97 AGAL1_ARATH	8.08455	13.8996	3	6	1	1	259	29.138	6.34	0.11	0	0.14	0.501	12.3418	3
F4I116 SYLC_ARATH	2.44587	13.8889	1	1	1	1	108	12.462	5.33	0	0	0.26	0.778	2.84726	1
Q9LF37 CLPB3_ARATH	3.53091	13.8889	1	2	1	1	72	8.45	5.03	1.5	0	1.1	0.585	5.22221	1
Q6ZIV7 HIR1_ORYSJ	22.2243	13.8699	7	17	6	1	584	65.826	8.46	2.2	1.5	2.7	0.585	45.5442	7
Q8H1B3 MD37B_ARATH	34.2958	13.8667	10	30	3	1	750	83.859	5.66	0.65	0.95	2.5	1.202	87.3563	10
O82147 SPDE_COFAR	5.84968	13.8614	1	4	1	1	101	11.166	8.16	1.9	1.2	3	1.512	10.8786	1
Q9LIR4 ILVD_ARATH	21.6683	13.8587	7	18	4	1	736	79.799	8.27	0.79	0.69	0.68	0.546	46.2241	7
P22337 STAD_RICCO	20.6798	13.8489	7	16	2	1	556	63.298	8.54	0.32	0	0	0.693	36.407	7
Q93ZM7 CH60C_ARATH	20.3676	13.8462	7	19	7	1	715	77.562	8.6	1.2	1	2.1	0.42	51.0766	7
Q9SIM4 RL141_ARATH	10.8608	13.8298	4	9	3	1	282	32.434	10.29	0.96	0.87	0.78	0.931	20.196	4
P93798 SNAA_VITVI	11.8195	13.8173	4	5	4	1	427	48.919	5.83	0.71	0.49	0	0.389	14.2343	4
O50001 PRU1_PRUAR	4.36612	13.8158	2	6	1	1	152	17.208	7.69	0.43	0.19	0.49	0.778	14.5782	2
O65202 ACOX1_ARATH	27.1533	13.783	9	19	9	1	682	76.313	6.4	1.2	2.6	2.4	0.679	41.8376	9
P47920 NDKB_FLABI	26.3139	13.7787	7	29	6	1	479	53.976	8.87	40	45	43	1.818	79.5007	7
Q6QPJ6 PRXQ_POPJC	8.39721	13.7652	3	7	3	1	247	27.687	9.26	1.3	1.1	1.6	0.501	21.421	3
Q02060 PSBS_SPIOL	16.007	13.7555	5	11	5	1	458	50.113	9.09	2.9	2.8	2.2	0.65	27.7743	5
Q9FJZ9 PER72_ARATH	17.9082	13.7525	6	14	4	1	509	57.288	9.09	0.81	1.8	1.2	0.738	36.0618	6
P46423 GSTF_HYOMU	6.28732	13.75	2	6	2	1	80	8.999	5.86	1	0.56	1.1	1.512	17.8071	2
P82231 RRFC_SPIOL	10.1433	13.7349	4	9	4	1	415	46.245	9.64	2.3	1.4	1.3	0.304	22.1751	4
Q9FKC0 R13A4_ARATH	13.1998	13.7339	3	7	3	1	233	26.628	11.11	1.2	1.9	0	0.968	14.5285	3
V5LLZ9 GGT_QUERO	2.34027	13.7097	1	1	1	1	124	13.938	5.06	0	0	0.45	0.468	2.39834	1
Q9M1R2 SYPC_ARATH	14.8213	13.6986	5	10	5	1	657	75.372	8.12	0.38	0.33	0.45	0.315	21.2391	5
Q945M1 NDUB9_ARATH	8.57318	13.6752	3	8	3	1	234	27.68	9.42	0.9	0.5	1.4	0.701	18.4887	3
Q9SYG1 HS174_ARATH	7.56373	13.6667	3	7	3	1	300	33.786	9.23	2.6	4	3.7	0.369	13.012	3
Q9LD47 CCS_ARATH	12.5684	13.6585	5	8	5	1	410	44.498	8.75	0.63	0.54	0.65	0.585	18.0833	5
P22337 STAD_RICCO	20.1398	13.6364	7	16	2	1	572	65.946	8.18	0	5.2	0	0.624	36.3128	7
Q9ZW18 SAG13_ARATH	14.6059	13.5977	4	13	2	1	353	38.659	8	2.9	1.1	0.45	0.896	37.7774	4
Q9SIE7 PLAT2_ARATH	10.0221	13.5965	3	9	3	1	228	25.611	6.86	13	6.3	12	0.701	27.1421	3
P25096 P21_SOYBN	10.4357	13.587	3	5	3	1	368	40.904	8.03	0.36	0.4	0	0.468	14.7506	3
P49215 RS17_SOLLC	18.4606	13.5714	6	15	6	1	280	32.881	10.32	1.8	2.5	2	1.929	35.2958	6
Q9FNN5 NDUV1_ARATH	15.4717	13.5703	6	14	6	1	619	68.597	7.74	1.3	1.3	3.1	0.438	37.4462	6
Q5J907 TCTP_ELAGV	21.5542	13.5693	6	18	6	1	339	39.083	7.34	13	14	16	1.404	45.3358	6
Q04836 CP31A_ARATH	17.6971	13.5667	5	12	4	1	457	51.269	4.77	0.8	1.9	1.6	0.931	32.5124	5
Q9SIE0 ALKB2_ARATH	3.32975	13.4921	1	2	1	1	126	13.952	6.54	0	0	0	0.292	4.33666	1
Q9SJZ2 PER17_ARATH	12.209	13.4921	4	7	4	1	378	42.5	7.61	0.73	9.7	0.42	0.492	18.3717	4
P11796 SODM_NICPL	19.5058	13.4518	5	18	5	1	394	44.065	7.99	21	17	11	0.931	54.5413	5
Q9SZN1 VATB2_ARATH	37.0281	13.4398	12	31	12	1	1064	118.33	8.76	4.6	3.3	5.9	0.707	83.7197	12
Q9T074 PCKA_ARATH	24.7655	13.4293	8	14	5	1	834	92.646	8.69	2.7	1.8	4.8	0.456	39.5911	8
Q05024 TRI1_YEAST	15.9254	13.4146	4	14	4	1	328	36.372	9.76	1.2	0.67	1.4	0.778	41.0309	4
P51118 GLNA1_VITVI	19.1764	13.4078	4	21	4	1	179	19.93	6.62	16	10	16	4.623	59.2122	4
Q41005 CBPX_PEA	7.02538	13.3641	2	3	1	1	217	24.511	5.29	0.47	0	0.096	0.995	5.55876	2
Q9M8D3 PUR4_ARATH	3.55176	13.3333	1	1	1	1	105	11.739	10.84	0	0.32	0	0.389	2.57516	1
Q5E9D6 HDHD3_BOVIN	14.968	13.3333	5	12	5	1	435	49.019	7.65	1.5	1.1	0.78	0.65	28.2676	5
Q9LUW5 RH53_ARATH	20.5774	13.3249	8	14	8	1	788	85.948	9.74	0.95	0.87	2.5	0.445	27.3951	8
Q8L611 SC31B_ARATH	3.18802	13.253	1	3	1	1	83	9.317	6.55	1	0.64	0.19	0.585	6.98338	1
O24370 LOX21_SOLTU	24.9539	13.2383	8	15	8	1	982	111.941	7.15	0.36	1.3	4.9	0.328	44.9695	8
F4I9J7 Y14_ARATH	13.3996	13.2251	4	9	2	1	431	48.457	7.72	1.4	0	1.8	0.688	19.2074	4
Q93ZT6 IF4G1_ARATH	36.3746	13.2146	12	29	12	1	1067	118.048	8.48	1.9	1.7	3.3	0.61	71.9326	12
Q9C912 R35A3_ARATH	7.88745	13.2143	3	9	1	1	280	32.137	9.95	0.68	0.5	0.88	0.638	25.2536	3
Q5Z627 EF1G3_ORYSJ	13.993	13.1868	5	7	3	1	455	51.464	7.74	0.36	0.81	1	0.468	19.3127	5
O23254 GLYC4_ARATH	8.71092	13.1707	2	7	2	1	205	23.334	8.32	9.4	3.6	4.5	0.874	19.9885	2
P92963 RAB1C_ARATH	11.9391	13.1646	4	8	2	1	395	44.603	8.35	1.4	0	1.2	0.52	22.3593	4
V5LLZ9 GGT_QUERO	3.61943	13.1579	1	3	1	1	114	12.167	8.35	0.58	0.41	0.25	0.292	10.5035	1
Q9MAH3 DJ1B_ARATH	2.2455	13.1579	1	1	1	1	76	7.896	8.72	0	0	1.9	0.778	2.41407	1
P27061 PPA1_SOLLC	1.89347	13.1579	1	1	1	1	114	12.704	4.18	0.52	0	0	0.778	2.24933	1
O24030 PSA7_SOLLC	15.4163	13.1514	5	10	2	1	403	45.403	8.59	0.91	0	0	0.65	29.2388	5
P29976 AROF_ARATH	26.1483	13.1474	8	15	5	1	753	84.804	8.88	1.4	7.4	3.3	0.569	32.8399	8
Q9SQT8 DHQSD_ARATH	4.24003	13.1387	2	4	1	1	137	15.254	9.77	3.7	2.7	1.6	0.778	8.83215	2
Q9MAH3 DJ1B_ARATH	6.12681	13.125	2	6	2	1	160	17.714	8.16	3.2	2	3.2	0.468	16.2352	2
Q9SVD7 UEV1D_ARATH	5.58492	13.1068	2	3	2	1	206	23.149	6.52	2.4	2.6	0	0.778	6.50214	2
Q42699 METE_CATRO	4.63259	13.0769	2	6	1	1	130	14.225	4.74	3.3	1.5	0	0.778	13.4399	2
A6MM45 ACCD_BUXMI	3.16755	13.0435	1	2	1	1	69	7.81	7.42	0.99	0	1.1	0.778	5.0475	1
Q9ZT91 EFTM_ARATH	3.06008	13.0435	1	2	1	1	69	7.37	5.26	3	1.8	0	0.585	1.98739	1
P27495 CB24_TOBAC	8.08876	13.0045	3	7	1	1	223	23.681	5.6	2	0	0	1.154	14.9822	3
Q9SM57 OEP21_PEA	8.75872	12.9921	3	5	3	1	254	29.782	9.19	0	0.79	0.67	0.501	11.2563	3
A7GPY2 KYNB_BACCN	10.8929	12.987	4	6	4	1	385	42.959	6.3	2	1.5	2.2	0.52	14.4192	4
P56820 EIF3D_ARATH	24.7511	12.9854	6	17	6	1	824	94.502	7.2	1.1	0.44	3.3	0.567	44.8437	6
Q5ZCW1 LAC1_ORYSJ	13.6622	12.9794	3	12	3	1	339	37.562	8.59	8	6	5.2	0.668	37.1575	3
P50433 GLYM_SOLTU	7.23867	12.963	1	8	1	1	162	18.581	9.55	11	15	25	0.931	22.4826	1
A7PZL3 PGLR_VITVI	14.4561	12.9326	5	8	5	1	549	60.407	7.88	1.8	1.4	1.1	0.487	25.0098	5
Q8L733 Y4121_ARATH	4.74222	12.931	2	5	2	1	116	12.762	5.15	0.5	0	1.2	0.778	9.35343	2
Q8RWV0 TKTC1_ARATH	3.61943	12.9252	1	3	1	1	147	15.403	11.17	0	0	0	0.233	11.8662	1
Q05212 DR102_ARATH	13.5507	12.9032	4	12	4	1	465	51.083	5.58	0.32	0.53	1.1	0.492	28.6897	4
P16031 RBS_LARLA	12.9466	12.8906	4	12	4	1	256	28.79	8.37	2.4	1.2	1.8	1.424	24.7348	4
O23044 PER3_ARATH	14.5528	12.8898	5	11	5	1	481	53.184	8.4	2.5	7.3	4.7	0.585	33.012	5
Q7DLR9 PSB4_ARATH	12.4289	12.8767	3	8	1	1	365	41.395	8.81	0	0	0	0.624	27.2206	3
O82179 GCSH2_ARATH	9.95083	12.8713	2	9	1	1	303	33.639	6.74	0	0.37	0	0.501	36.5425	2
Q9XEX2 PRX2B_ARATH	1.47392	12.8492	1	1	1	1	179	20.164	8.5	0	0	0	0.233	0	1
Q06881 BCCP_NOSS1	14.3404	12.8352	4	8	4	1	522	57.472	8.84	0.83	0.44	1.7	0.532	26.2441	4
P52780 SYQ_LUPLU	3.30251	12.8205	1	1	1	1	117	13.247	6.55	0	0	1.8	0.259	3.25441	1
Q9FXM5 G6PI_ARAHG	6.2053	12.8205	2	4	1	1	156	17.363	7.99	0.18	0	0.13	0.995	5.78312	2
O50046 TRPB_CAMAC	18.866	12.7886	6	11	6	1	563	62.461	8.34	0.45	0	0.9	0.682	26.0844	6
Q8H183 BUP1_ARATH	11.903	12.7846	4	9	4	1	571	64.963	8.6	1.8	1.2	0.56	0.445	27.0326	4
Q9ZQ96 U73C3_ARATH	25.1669	12.7592	6	16	6	1	627	68.997	8.37	2.4	1.3	5.8	0.848	39.3755	6
Q03666 GSTX4_TOBAC	5.47023	12.7389	2	3	1	1	157	18.234	6.8	0.58	0	0	0.468	4.97759	2
Q9FT97 AGAL1_ARATH	16.0168	12.7376	6	11	4	1	526	59.089	8.07	2.7	1.6	3.1	0.52	18.7625	6
Q9FM65 FLA1_ARATH	7.17931	12.7208	2	5	2	1	283	30.218	5.38	0.49	0.68	0.77	0.389	14.6208	2
F4K4L7 TAF4B_ARATH	3.61943	12.6582	1	3	1	1	158	18.016	10.2	0	3.8	5.6	0.292	12.4179	1
Q2QZ86 ACLA2_ORYSJ	17.5225	12.6538	7	14	7	1	569	63.92	7.34	1.6	1.5	3.4	0.711	31.6257	7
Q10MR0 RU2B_ORYSJ	2.03044	12.6437	1	1	1	1	87	9.793	9.47	0.24	0	0	1.154	1.81156	1
P09887 HS22C_SOYBN	3.3886	12.6437	1	2	1	1	87	9.949	8.15	2.2	2.7	0	0.389	4.71945	1
Q9SAJ6 G3PP1_ARATH	6.49721	12.6316	2	6	1	1	190	20.746	9.86	0	5.9	5.7	0.389	19.2526	2
Q84WC6 UBP7_ARATH	17.9728	12.6316	5	13	5	1	570	64.061	6.21	0.31	0.95	0.84	0.532	30.9747	5
P49249 IN22_MAIZE	10.7724	12.6246	4	10	1	1	301	33.427	8.32	0.41	0.13	0	0.778	16.9326	4
P11848 PSBA_SINAL	12.0162	12.6005	4	10	4	1	373	41.439	5.08	0.76	0.66	0.75	1.031	20.9777	4
Q5UQ88 UBC3_MIMIV	12.7607	12.5698	3	7	3	1	358	40.15	4.35	0.9	0.2	1.1	0.931	19.0676	3
Q9FY49 LKHA4_ARATH	26.3595	12.5683	8	22	8	1	732	82.839	6.43	2.7	2.8	3.2	0.604	57.8422	8
Q65PZ8 TAL_MANSM	13.2267	12.5523	5	11	5	1	478	52.195	6.93	1.2	0.69	1.4	0.532	23.3913	5
P37890 CBP1_ORYSJ	4.97585	12.5475	2	3	2	1	263	28.919	4.72	0	0.9	0	0.425	7.95796	2
P37219 ASR2_SOLLC	17.8397	12.5448	4	16	4	1	279	31.492	6.42	4	1.5	0.82	3.642	45.0887	4
Q8VYN9 PHO32_ARATH	9.54382	12.5392	2	9	2	1	319	36.268	8.47	1.7	3.4	0.88	0.638	20.8679	2
Q41059 GLGB2_PEA	17.684	12.5285	5	13	5	1	439	49.847	9.01	0.33	1.2	0.8	0.957	23.1399	5
Q54KZ8 EIF3M_DICDI	15.3851	12.5227	5	11	5	1	551	62.259	6.42	0.46	0.22	0.8	0.389	23.7596	5
O24248 PRU1_PRUAV	2.56209	12.5	1	1	1	1	120	13.433	6.09	0	0	0	0.259	2.53547	1
O80763 NRX1_ARATH	6.41415	12.5	2	4	2	1	216	24.607	4.77	0	3.5	0.37	0.425	10.2766	2
P93017 DRMH1_ARATH	8.71302	12.462	2	6	2	1	329	37.236	9.8	3	1.6	0.77	0.778	16.638	2
Q0ZIW7 PSAC_VITVI	7.51556	12.4555	3	5	3	1	281	32.313	7.93	1.4	0.32	0.55	0.501	12.1562	3
P82538 PPL1_ARATH	9.71879	12.4365	4	7	4	1	394	44.856	8.31	0.34	0.55	0.51	0.551	15.2781	4
Q9SCY0 PGMP_ARATH	2.96377	12.3894	1	3	1	1	113	12.045	9.94	3.1	0	6.6	0.334	7.62725	1
F4K0E8 ISPG_ARATH	2.13012	12.3596	1	1	1	1	89	9.709	5.11	0	0	0	0.468	1.93223	1
P13934 LEA76_BRANA	15.5223	12.3377	4	10	1	1	308	34.859	8.34	0.29	0	0.41	1.054	29.6051	4
Q9M0Y8 NSF_ARATH	23.2196	12.3369	8	15	8	1	843	93.464	7.3	1.1	0.31	0.74	0.468	39.2439	8
B2JGA0 TOLB_PARP8	10.471	12.3288	4	6	4	1	511	57.034	8.18	0	1.1	1	0.374	15.0822	4
Q9FLX7 NDUA5_ARATH	8.94622	12.3239	3	8	3	1	284	32.136	6.05	1.5	2.6	1.6	0.501	19.8077	3
Q9FKK7 XYLA_ARATH	17.2692	12.3103	6	15	6	1	593	66.77	6.62	2.8	2.2	4.4	0.438	43.1633	6
Q9FM19 HIR1_ARATH	14.6706	12.2845	5	10	4	1	464	51.85	5.62	0.89	0.46	0.19	0.585	20.2819	5
Q8H107 ODO2B_ARATH	24.1822	12.2754	7	19	2	1	668	73.656	9.04	1.2	0.62	13	0.645	41.7025	7
Q9SK66 NDUA9_ARATH	5.22782	12.2642	2	3	2	1	106	12.051	8.63	0.72	0.84	0	1.154	7.34779	2
Q96542 RBS_BETPN	23.7827	12.2581	3	26	3	1	155	17.981	8.51	280	170	400	4.012	84.2209	3
Q9FF53 PIP24_ARATH	5.20693	12.2549	2	4	2	1	204	21.509	9.38	0.94	0.49	0.18	0.931	8.67817	2
Q9FLF0 RS92_ARATH	11.5038	12.2449	5	8	5	1	343	39.383	9.63	3.1	1.4	0.21	0.778	16.5294	5
A3C4S4 GME1_ORYSJ	21.9377	12.2388	6	14	6	1	670	75.892	8.46	6.1	2.2	4.2	0.442	34.2303	6
Q39836 GBLP_SOYBN	20.3368	12.234	5	12	3	1	564	62.457	8.94	4.4	5.8	4.9	0.607	37.3405	5
Q40193 RB11C_LOTJA	12.4618	12.2222	5	9	2	1	450	51.397	8.4	0.69	0.23	0.14	0.557	23.3222	5
Q9SIZ2 IF2AH_ARATH	18.2748	12.2153	5	11	5	1	483	55.136	6.16	0.51	1.7	0.7	0.52	21.833	5
O24496 GLO2C_ARATH	10.8354	12.2016	4	9	4	1	377	42.45	7.09	2.1	1.5	1.8	0.492	22.2942	4
O65390 APA1_ARATH	15.3031	12.1914	5	9	4	1	648	71.186	6.19	1.2	0.76	1	0.585	24.7601	5
Q9FR37 AMI1_ARATH	14.1926	12.1857	5	12	2	1	517	56.326	5.99	0.26	0.46	1.3	0.638	21.4316	5
Q9FLW9 PKP2_ARATH	24.0872	12.1849	7	20	4	1	714	78.709	7.5	2.6	2.9	3.5	0.585	47.4763	7
P51819 HSP83_IPONI	2.25189	12.1622	1	1	1	1	74	8.361	6.51	0.14	0	0	0.468	1.80813	1
Q43157 RPE_SPIOL	16.4312	12.1277	4	15	4	1	470	51.6	9.1	3	1.8	2.2	0.585	45.8818	4
P27061 PPA1_SOLLC	10.5096	12.1212	4	8	4	1	396	44.358	6.4	0.55	0.71	1.5	0.585	12.9273	4
Q42971 ENO_ORYSJ	7.23885	12.0968	1	7	1	1	124	13.957	9.64	31	31	14	0.52	25.1867	1
Q9USQ4 SIM3_SCHPO	11.8542	12.0915	4	6	4	1	612	65.809	4.79	0	0	0.42	0.266	13.4386	4
F4I116 SYLC_ARATH	1.55502	12.0879	1	1	1	1	91	10.344	6.65	0.2	0	0	0.468	1.79994	1
Q9FMP3 DPYS_ARATH	25.2447	12.0739	9	18	9	1	704	77.87	7.28	2.6	2.3	3.3	0.679	47.7816	9
P52499 RCC1_CANAX	5.57734	12.069	1	4	1	1	116	12.803	6.54	0.24	1.7	0.36	0.778	6.32521	1
Q94AR8 LEUC_ARATH	5.13885	12.069	2	6	2	1	174	19.133	6.09	1.7	1.5	1.9	0.52	8.16814	2
P93028 UBE11_ARATH	35.7491	12.0521	12	30	4	1	1228	136.912	5.55	5.8	6	7.8	0.499	74.0716	12
Q9AT35 RL23A_DAUCA	5.72255	12.0275	3	3	3	1	291	32.849	9.98	4.4	0	0	0.468	5.91835	3
Q07379 YD057_YEAST	11.4639	12.0092	4	7	4	1	433	48.29	7.3	0.56	0.36	0.32	0.425	11.4635	4
Q8H156 RAN3_ARATH	14.4036	12	4	12	4	1	400	45.451	7.64	2.3	4.5	4.9	0.833	30.4337	4
Q9SZ30 HIS4_ARATH	23.0614	11.9942	7	18	7	1	692	76.307	7.01	1.2	1.5	2.3	0.535	44.9267	7
Q96539 CH10_BRANA	4.63436	11.9816	2	5	2	1	217	24.328	8.15	0.5	0	1.3	0.52	11.281	2
O82221 RUXG_ARATH	3.92198	11.9565	2	4	2	1	184	20.982	8.94	1.3	2.1	0	0.52	5.63717	2
F4KDN0 HEN4_ARATH	6.14492	11.9522	2	6	1	1	251	28.347	8.35	0	0	0.45	0.311	15.6249	2
P81795 IF2G_RAT	20.5097	11.9266	5	18	5	1	654	72.355	8.7	2	1.3	0.73	0.778	43.1439	5
Q9XF88 CB4B_ARATH	15.4015	11.9107	5	11	5	1	403	44.926	7.34	2.3	2.2	1.3	0.65	25.8905	5
Q9ZPI1 SYKC_ARATH	11.4096	11.8943	5	8	2	1	454	51.496	9.57	0.93	0.16	0.9	0.45	14.4472	5
Q9LVC9 RLA32_ARATH	5.90109	11.8943	2	6	2	1	227	24.654	4.73	4.6	2.5	4.3	1.512	19.1427	2
Q9BRT8 CBWD1_HUMAN	13.8453	11.8881	5	10	5	1	572	63.737	6.86	0.72	0.53	0.8	0.417	22.7259	5
Q8LAH8 NDK4_ARATH	12.2335	11.8644	5	12	5	1	413	45.679	9.86	2.8	1.1	2.8	0.557	28.6665	5
Q39732 GCSH_FLAAN	12.2772	11.8243	3	13	3	1	296	32.562	6.25	11	4.1	7	0.931	29.3324	3
Q02166 TRPD_ARATH	9.73819	11.8095	4	6	4	1	525	56.993	8.05	0.38	0.45	1.1	0.334	10.7287	4
F4JCU3 MVD2_ARATH	13.0598	11.8056	5	11	5	1	576	63.999	8.76	1.6	0.63	1.1	0.403	22.9769	5
Q7XT99 AKR2_ORYSJ	49.3539	11.7848	14	38	4	1	1171	133.145	9.86	4.2	4.8	5.5	0.738	91.1073	14
Q43636 TRXH_RICCO	5.53477	11.7647	3	4	2	1	238	27.12	7.17	1.1	0.56	0.75	0.874	8.48588	3
Q9SHC8 VAP12_ARATH	12.3154	11.7493	3	8	3	1	383	42.813	8.76	0.17	0.19	0.21	0.52	19.0394	3
P13708 SUSY_SOYBN	30.6937	11.7212	10	20	10	1	947	108.567	7.02	1.1	0.82	1.5	0.613	50.4157	10
Q05212 DR102_ARATH	3.61943	11.7188	1	3	1	1	128	13.471	6.51	1.3	0.51	1.8	0.468	10.7512	1
Q8L7R2 KHSE_ARATH	9.55899	11.7172	3	7	3	1	495	53.287	9.07	2.3	2.5	3.3	0.292	20.2351	3
Q9FFE0 RRAA2_ARATH	3.52827	11.7021	1	2	1	1	94	10.552	7.39	5.3	5.9	0	0.468	5.69807	1
Q9C829 NU50A_ARATH	12.5103	11.6987	4	8	4	1	624	68.402	5.64	1	0.58	0.54	0.259	26.2429	4
Q9M2U5 CHI5_ARATH	7.23885	11.6848	2	5	2	1	368	40.192	8.02	0.42	0	0.73	0.311	19.045	2
F4JWS8 QCR72_ARATH	5.19519	11.6379	2	2	2	1	232	27.327	9.42	0	1.8	0.8	0.389	5.76795	2
Q42560 ACO1_ARATH	4.53659	11.6162	2	5	2	1	198	22.407	9.64	1.7	2.5	1.6	0.585	8.65062	2
P09886 HS21C_PEA	7.94882	11.6105	3	7	3	1	267	30.083	9.31	1.3	1.2	4.3	0.438	16.2765	3
Q43873 PER73_ARATH	6.63927	11.5894	2	5	2	1	302	33.138	8.21	1.5	0.53	0.91	0.359	15.7553	2
Q5Z5A8 P2SAF_ORYSJ	13.1662	11.588	4	8	4	1	466	52.132	9.7	0.36	0.089	0.4	0.359	19.7792	4
P92792 TOM20_SOLTU	1.92445	11.5854	1	1	1	1	164	18.208	9.17	0	0	0	0.292	2.20506	1
Q39224 SRG1_ARATH	12.5706	11.5385	5	10	5	1	520	59.894	8.51	0.91	1.6	2.2	0.403	19.9842	5
B7NN63 RHMA_ECO7I	9.65672	11.5192	3	7	2	1	599	66.613	7.58	0.73	0.75	0.6	0.304	19.9674	3
Q94AX2 PTST_ARATH	3.61943	11.5183	1	2	1	1	191	22.141	9.61	0.58	0	0	0.194	6.0179	1
Q9S7L9 CX6B1_ARATH	12.8499	11.509	3	7	3	1	391	44.421	5.08	1.2	0.15	1.9	0.551	20.4676	3
Q02764 RK24_TOBAC	2.84134	11.5044	1	2	1	1	113	12.599	9.5	0.19	0	0.1	0.292	4.75585	1
P55229 GLGL1_ARATH	8.96153	11.4943	3	6	3	1	261	28.927	7.99	0.44	0.09	0.68	0.501	12.5314	3
P82281 TL29_ARATH	14.239	11.4786	5	13	3	1	514	57.57	8.15	0.74	0.79	1.3	0.45	32.9925	5
P93847 RL10_SOLME	12.5826	11.4634	4	11	4	1	410	47.35	10.87	2.7	2	1	0.445	29.5572	4
Q9CAA0 COB21_ARATH	5.33432	11.4286	2	3	2	1	210	24.251	6.29	0	0.27	0.66	0.425	5.4433	2
Q8H1H9 AMO_ARATH	25.0001	11.4252	8	17	8	1	849	96.287	7.25	1.8	3.8	0.68	0.619	42.2505	8
Q9XGZ9 P2C72_ARATH	1.50045	11.3924	1	1	1	1	79	8.753	8.53	0	0	0	0.468	1.97091	1
P93306 NDUS2_ARATH	7.12894	11.3636	2	4	2	1	220	23.998	8.4	1.1	1.2	0.64	0.52	12.1987	2
P50700 OSL3_ARATH	9.01629	11.3497	3	6	2	1	326	36.143	8.41	1.4	0.86	0	0.54	20.555	3
Q9XQR3 PSBH_PEA	2.51856	11.3475	1	2	1	1	141	16.247	9.85	0	0	0.5	0.334	4.55179	1
Q84P52 GATP3_SOLLC	5.44851	11.3402	2	5	1	1	194	21.49	7.85	3.2	0	1.3	0.52	11.663	2
Q43314 DHE1_ARATH	14.1319	11.3402	5	8	4	1	582	64.495	6.76	1.7	0.91	0.3	0.403	18.8564	5
E1U332 ALL12_OLEEU	4.43179	11.3208	2	5	1	1	159	17.68	9.2	12	8.2	2.6	0.52	4.07347	2
Q03666 GSTX4_TOBAC	13.2486	11.3095	5	12	3	1	336	38.807	7.94	2.1	1	0.97	0.65	28.4416	5
Q30QB8 SURE_SULDN	14.6777	11.3006	5	11	5	1	469	52.163	6.98	0.68	0.53	0.64	0.738	24.1262	5
Q9LXC9 IPYR6_ARATH	12.5743	11.2941	3	6	3	1	425	47.586	9.1	1.1	0	0.88	0.407	21.602	3
P46643 AAT1_ARATH	6.44208	11.2782	2	3	2	1	266	30.085	8.53	0	0	2.1	0.259	7.78222	2
Q9LZ06 GSTL3_ARATH	8.13435	11.2717	4	7	2	1	346	39.898	8.37	0.36	0.83	0	0.551	13.9589	4
Q9LT08 PSDE_ARATH	12.5508	11.2644	5	10	5	1	435	49.245	7.24	1.9	1.7	1.2	0.688	22.603	5
Q9C8P0 ODP25_ARATH	11.1396	11.2016	4	6	1	1	491	51.776	8.28	0.67	0	0	0.425	17.2539	4
Q9M903 TGD4_ARATH	3.61943	11.2	1	3	1	1	125	13.6	9.03	0.44	0.26	0.72	0.334	9.62074	1
Q96518 PER16_ARATH	11.2736	11.1979	3	7	3	1	384	43.574	8.82	0.34	0.12	0.18	0.585	11.9515	3
P49299 CYSZ_CUCMA	11.7668	11.1927	5	8	5	1	545	59.818	9.29	1.9	0.69	0.45	0.532	16.7616	5
P50700 OSL3_ARATH	9.57681	11.1782	3	6	2	1	331	36.431	8.5	2.8	0.92	1.8	0.54	13.1346	3
O22765 TRPA1_ARATH	9.32452	11.1702	2	4	2	1	376	41.238	8.95	1.1	1.9	3	0.35	10.3169	2
P42652 14334_SOLLC	17.7076	11.1628	3	16	2	1	430	49.381	9.57	32	23	59	0.557	66.197	3
Q9LXT3 MBF1B_ARATH	6.86915	11.1628	2	5	2	1	215	23.872	9.8	0.4	0.17	0.23	0.311	9.25439	2
Q9FEF8 MD36B_ARATH	10.3108	11.1369	4	5	4	1	431	46.358	10.04	0.33	0.058	0	0.468	12.4454	4
O24412 PSD7A_ARATH	12.2328	11.1349	4	9	4	1	467	53.01	8.19	0.43	0.54	0.14	0.425	24.689	4
Q8W1L6 MFP_ORYSJ	1.51999	11.1111	1	1	1	1	135	15.345	9.89	0	0.57	0	0.389	1.85382	1
Q5REW9 ANR27_PONAB	2.08255	11.1111	1	1	1	1	108	11.213	5.34	0	0	0.22	0.468	1.86462	1
O82179 GCSH2_ARATH	10.8583	11.1111	2	9	1	1	351	39.73	8.19	3.1	1.6	0.85	0.389	43.2552	2
Q8L611 SC31B_ARATH	18.2143	11.1111	6	10	6	1	675	73.259	4.89	0.76	0.77	0.64	0.52	25.0263	6
Q8W034 RNP1_ARATH	13.7374	11.0924	5	11	4	1	595	64.144	7.37	0.99	0.11	4.3	0.389	25.8354	5
Q42967 DCUP_TOBAC	9.89209	11.087	3	6	1	1	460	52.502	7.97	0.56	0.44	0.52	0.468	15.6515	3
Q8VYN9 PHO32_ARATH	9.59688	11.0837	3	7	2	1	406	45.186	6.89	1.1	1.1	1.1	0.304	18.3064	3
Q9FG71 EMC89_ARATH	7.87708	11.0787	3	5	3	1	343	39.207	6.68	0.54	0.2	0.57	0.369	10.3773	3
P12859 G3PB_PEA	7.21648	11	1	6	1	1	100	11.088	4.31	1.6	2.6	3.2	1.154	10.4314	1
Q9SKZ1 PUR_ARATH	8.0003	10.9705	3	5	3	1	474	52.103	9.22	0.14	0.47	0	0.28	13.9899	3
O22607 MSI4_ARATH	5.98903	10.9677	1	2	1	1	155	16.152	5.11	0	0	2	1.154	4.81626	1
P55607 Y4OV_SINFN	5.76811	10.9649	2	4	2	1	228	24.681	6.77	1	0.47	1.4	0.425	9.35702	2
Q9M0S5 ISOA3_ARATH	10.3371	10.9409	4	7	4	1	457	51.746	6.52	0.85	0.51	0.74	0.318	19.2673	4
O80433 CISY_DAUCA	3.61943	10.9244	1	3	1	1	119	13.594	9.99	4.3	3.1	0.6	0.389	7.289	1
Q9LFD5 BPA1_ARATH	13.8412	10.9223	4	11	4	1	412	45.282	9.19	1.2	1.9	1.7	0.509	28.1765	4
O24412 PSD7A_ARATH	6.44477	10.9091	2	5	1	1	220	24.72	8.54	0	0.17	0.21	0.585	13.7057	2
Q9MAP3 RK11_ARATH	4.79489	10.9091	2	4	2	1	330	35.857	9.45	0.16	0.59	0	0.245	12.1506	2
Q39PS9 TOLB_GEOMG	3.74827	10.8787	2	2	2	1	239	26.747	4.56	0	0.17	0.62	0.468	4.53142	2
O49453 Y4844_ARATH	10.8363	10.8761	3	9	3	1	331	36.989	8.1	1.2	5.3	2.2	0.719	22.4963	3
B9RAJ0 DNPEP_RICCO	13.6172	10.8571	4	12	4	1	350	39.678	8.53	0.79	0.57	1.1	0.551	27.6955	4
Q9AWB2 SIR_SOYBN	5.81393	10.8527	2	4	1	1	258	28.804	7.44	1.5	0	2.1	0.425	11.676	2
Q02909 CAPP1_SOYBN	46.3331	10.8392	15	35	3	1	1430	163.869	7.64	3.4	3.3	9.5	0.577	77.057	15
Q9M2E2 SDR1_ARATH	9.09152	10.8295	3	7	3	1	434	48.619	8.09	3	3.6	0.4	0.259	16.4853	3
Q9SR19 RAF2_ARATH	12.3009	10.8257	4	11	4	1	545	60.234	6.48	0.62	0.44	0.84	0.389	33.5261	4
Q9FM19 HIR1_ARATH	12.5999	10.8225	4	10	4	1	462	51.189	7.05	1.6	0.28	0.72	0.389	22.0786	4
F4JFN3 HS906_ARATH	8.38936	10.8179	3	6	2	1	379	43.412	7.44	1.7	0	0.55	0.318	16.4999	3
Q03666 GSTX4_TOBAC	14.1065	10.8014	4	14	1	1	287	32.813	6.77	0.82	0.81	1.2	0.968	32.1281	4
Q9ZQ91 CXE7_ARATH	8.10465	10.793	4	6	4	1	454	50.193	7.42	1.1	1.7	0.32	0.425	12.0602	4
Q9SSM4 CHM1B_ARATH	2.99439	10.7692	1	3	1	1	130	14.811	4.54	0.11	0.2	0.15	0.585	6.71801	1
Q9C907 GDPD5_ARATH	11.7094	10.7692	4	9	4	1	520	59.984	7.96	0.44	0.39	0.32	0.359	22.6037	4
P04793 HSP13_SOYBN	6.70485	10.7463	3	7	1	1	335	38.248	9.26	1.1	0	0	0.35	20.4034	3
Q55E13 ZPR1_DICDI	12.1712	10.7212	5	6	5	1	513	56.611	4.89	0.76	0.56	0.18	0.468	13.4749	5
Q39828 SDL5A_SOYBN	16.6741	10.7188	7	13	7	1	793	89.536	9.11	0.77	0.81	0.73	0.32	29.6225	7
Q9ZT66 E134_MAIZE	5.33048	10.7143	2	4	1	1	280	30.546	6.15	1	0	0	0.389	8.46079	2
P82403 RR6_SPIOL	2.15459	10.7143	1	1	1	1	84	9.827	7.97	0	0	1.6	0.778	1.86057	1
Q0GZS3 USP_CUCME	5.21628	10.7143	2	4	2	1	252	27.759	5.17	0.56	0.11	1.2	0.334	11.9755	2
O65569 RS112_ARATH	11.9355	10.6918	4	8	2	1	318	36.333	10.08	0.95	0.91	0	0.778	15.2239	4
C6TBN2 AKR1_SOYBN	6.91029	10.6771	3	5	2	1	384	43.288	6.79	0	0.48	0	0.334	14.2286	3
Q4WGS4 DDI1_ASPFU	14.0664	10.6667	4	9	4	1	525	58.864	6.34	1.5	0.32	1.3	0.407	25.317	4
Q50228 FMDA_METME	8.80136	10.6299	2	6	2	1	254	28.089	6.1	1.8	1.3	1.8	0.54	17.3442	2
Q6AYB3 ISY1_RAT	2.89825	10.6061	1	2	1	1	132	15.969	7.78	0.36	0	0	0.334	4.69979	1
V5YMB3 DAPB3_PSEMX	24.3889	10.6061	8	15	8	1	924	103.576	6.79	2.1	1.2	1.6	0.425	39.7152	8
Q8LB02 SDHB2_ARATH	6.89001	10.5882	4	8	4	1	425	48.028	8.95	1.7	0.46	1.7	0.359	16.6129	4
P41380 IF4A3_NICPL	14.5218	10.5546	5	9	4	1	559	63.709	6.87	0.43	0.29	0	0.389	23.5914	5
Q9T043 RL142_ARATH	14.8252	10.536	6	17	5	1	541	61.7	10.04	13	8	11	0.54	39.2779	6
Q56Z59 PATL3_ARATH	24.2421	10.5353	10	15	9	1	1177	134.571	7.12	1.4	1.5	1.6	0.425	33.488	10
B3Q970 GRPE_RHOPT	11.908	10.5263	4	10	1	1	437	48.07	6.76	0.13	0	0	0.445	26.5479	4
Q9M4C4 PFD4_AVEFA	3.61943	10.5263	1	2	1	1	209	23.668	4.75	0	0.12	0	0.292	4.51213	1
Q96539 CH10_BRANA	4.4675	10.5263	2	3	2	1	247	27.389	9.25	1.3	0.79	0.64	0.389	6.73635	2
Q05462 RL27_PEA	6.64299	10.5058	3	7	3	1	257	30.07	10.26	1	1.2	0.55	0.995	14.2097	3
Q50228 FMDA_METME	5.55995	10.4762	2	5	2	1	210	23.778	8.5	1.6	3.4	2.8	0.425	13.466	2
Q9LS40 ASPG1_ARATH	6.20764	10.473	2	6	2	1	296	31.145	5.39	0.63	1.2	1.8	0.778	15.5337	2
Q9LR64 PB27A_ARATH	6.24956	10.4545	2	5	2	1	220	24.523	9.77	0.93	1	0.94	0.468	12.3574	2
Q8VYL3 APA2_ARATH	17.4183	10.4502	5	12	4	1	622	67.901	5.66	1	0.63	1.6	0.701	35.7268	5
F4IW47 TKTC2_ARATH	1.5391	10.4478	1	2	1	1	67	7.937	6.27	0.47	0	0.21	0.778	3.3576	1
Q6E2Z6 REHY_MEDTR	5.47755	10.4377	3	4	3	1	297	33.288	7.78	0.12	0.67	0	0.468	8.77523	3
O04133 SRC2_SOYBN	13.3432	10.4167	3	10	1	1	432	46.16	5.06	0	0.24	0	0.585	33.5279	3
Q8VWG7 TDX_ARATH	10.1039	10.4167	4	7	3	1	480	54.049	7.3	0.95	0.42	1.5	0.346	14.6536	4
Q8S9J6 ASPA_ARATH	14.385	10.4132	4	9	4	1	605	65.024	8.56	1.9	1.7	2.4	0.433	27.7374	4
Q9ZPI1 SYKC_ARATH	7.00054	10.3982	3	5	1	1	452	51.917	5.11	0	0.59	0	0.304	9.23212	3
Q9SQ64 COR2_PAPSO	9.83667	10.3926	4	8	4	1	433	48.022	6.79	1.2	0.98	0.97	0.445	15.3491	4
M1CZC0 EBP1_SOLTU	16.9071	10.3506	5	12	5	1	599	66.978	8.54	1	0.7	1.5	0.501	36.7254	5
Q56ZQ3 VSR4_ARATH	1.65384	10.3448	1	1	1	1	116	12.202	4.54	0	0	0	0	2.0458	1
Q9SGE0 AXS2_ARATH	17.9225	10.3397	6	11	6	1	677	76.159	8.62	0.89	0.98	1	0.546	23.6065	6
P0DKK7 RL7A2_ORYSJ	13.775	10.3333	4	11	4	1	300	33.777	10.15	1.2	2	1.3	0.688	27.8762	4
E9L7A5 PAT_PETHY	16.9987	10.3236	5	10	5	1	649	71.672	9.25	0.95	1.1	0.6	0.343	28.9423	5
Q9LS48 SG1_ARATH	10.649	10.3226	4	7	4	1	465	52.244	7.21	0.53	0.66	0.62	0.445	14.2632	4
Q6K508 GLUD1_ORYSJ	12.5609	10.3113	3	7	3	1	514	57.014	8.56	2.2	0.18	3.9	0.374	15.5466	3
Q9LF37 CLPB3_ARATH	4.34862	10.3093	1	3	1	1	97	10.752	5.24	0	2.2	0.89	1.512	6.74127	1
O94260 G3BP_SCHPO	10.2781	10.3041	4	8	4	1	592	66.281	9.03	0.42	0.22	0.74	0.311	19.1866	4
Q9FN48 CAS_ARATH	6.42057	10.3015	2	3	2	1	398	42.947	9.5	0	0	1.2	0.212	7.58395	2
Q9FNR1 RBG3_ARATH	10.3218	10.2941	4	10	4	1	408	41.633	5.31	4.9	5.7	7.2	1.154	29.8736	4
Q38950 2AAB_ARATH	23.8107	10.2757	6	16	6	1	798	90.407	5.76	3.4	5.6	6.5	0.431	48.7974	6
Q9ZRA4 AB19A_PRUPE	7.23885	10.2222	1	3	1	1	225	23.598	8.72	11	14	0	0.931	14.7757	1
Q9SG80 ASD1_ARATH	18.4405	10.2171	6	16	6	1	783	85.907	5.21	1.7	1.6	0.91	0.565	37.3582	6
Q9LF46 HACL_ARATH	12.6998	10.1987	5	7	5	1	755	82.645	6.84	0.58	0.74	0.39	0.307	19.1624	5
Q67UP9 P2C58_ORYSJ	9.41297	10.1983	3	8	2	1	353	39.556	8.76	2.1	0.74	2.1	0.413	24.5345	3
O48726 RPN13_ARATH	6.45076	10.1655	2	4	2	1	423	48.174	4.79	0.34	0	0.3	0.259	11.1992	2
O82197 VP321_ARATH	9.88317	10.1648	3	7	3	1	364	41.041	7.27	0.43	0.28	0.84	0.35	19.3529	3
Q8RWQ9 ALEUL_ARATH	10.8202	10.1626	3	7	3	1	492	54.562	6.73	2.9	1.1	1.5	0.369	27.6385	3
Q9VI10 SMD2_DROME	8.82279	10.1399	3	8	3	1	286	33.341	9.79	0.72	0.49	0.87	0.413	17.3206	3
Q40191 RB11A_LOTJA	6.52774	10.1333	3	4	2	1	375	41.522	9	0.15	0.43	0	0.269	8.58702	3
F4JVN6 TPPII_ARATH	55.4048	10.1303	20	37	20	1	2379	267.889	7.99	0.82	1.7	2.5	0.4	95.0046	20
Q8W034 RNP1_ARATH	15.3412	10.1266	6	10	6	1	948	102.889	9.39	1.1	0.69	2.1	0.401	25.8893	6
Q11136 PEPD_MOUSE	2.34199	10.1124	1	1	1	1	89	9.836	6.77	0	0.84	0	1.154	1.90593	1
Q9M3A8 PP273_ARATH	11.0136	10.0935	5	9	5	1	535	60.461	8.66	0.36	0.43	0.89	0.403	17.2656	5
O49603 CVIF2_ARATH	1.99957	10.084	1	1	1	1	119	13.44	4.98	0	0	1.8	2.162	2.00836	1
E1U332 ALL12_OLEEU	2.26648	10.084	1	2	1	1	119	13.394	9.77	0	1.1	1.5	0.389	4.93719	1
O22969 Y2416_ARATH	6.00337	10.0694	2	3	2	1	288	31.926	9.32	0	0.19	0.25	0.259	8.3782	2
Q0JM17 RH56_ORYSJ	2.6045	10.0671	1	2	1	1	149	17.549	6.28	0	0	0.097	0.259	4.11762	1
Q0ZPV7 CXE1_ACTER	3.40544	10.0559	2	3	2	1	358	40.262	6.02	0.33	0.69	0.14	0.233	0	2
Q9ZWQ8 PAP_CITUN	13.6365	10.0543	3	8	1	1	368	40.231	8.98	0.65	0.94	0.27	0.688	20.9872	3
Q9SSB8 CX5B2_ARATH	14.265	10.0529	4	12	4	1	378	43.324	9	3.5	1.4	2.5	0.833	28.2948	4
P34811 EFGC1_SOYBN	20.8374	10.0432	7	14	7	1	926	103.84	7.87	0.95	0.76	2.1	0.32	39.8139	7
P16273 PRPX_HORVU	4.11044	10.0386	2	2	2	1	259	29.636	5.55	0	0	0	0.259	3.94789	2
Q40089 ATP4_IPOBA	10.2239	10.0386	2	6	2	1	259	28.025	7.62	12	4.9	3	0.638	16.4964	2
P51413 RL172_ARATH	10.2605	10	4	11	1	1	350	39.413	9.79	4.4	2.2	5.4	0.624	17.7219	4
Q54G06 XPP1_DICDI	3.03119	10	1	3	1	1	100	11.124	5.45	0.31	0.36	0.7	0.468	7.1088	1
P46423 GSTF_HYOMU	5.54946	10	2	6	2	1	200	22.71	7.72	2.2	1.2	2.1	0.52	11.5082	2
Q9FJA6 RS33_ARATH	13.1847	10	6	9	4	1	460	52.676	8.81	0.55	0.61	1.9	0.738	18.3033	6
Q9LEB4 RBP45_NICPL	20.1248	10	5	16	5	1	580	64.38	7.62	3.1	2.4	4.6	0.931	42.0474	5
Q9C5W6 14312_ARATH	11.0129	9.97305	3	10	1	1	371	42.8	5.78	0	0.094	0	0.425	26.3156	3
Q9JIX8 ACINU_MOUSE	2.00261	9.93789	1	2	1	1	161	18.167	9.31	9.4	0	9.2	0.194	3.91834	1
Q9FFP8 DEF06_ARATH	5.27896	9.90991	2	5	2	1	222	25.384	8.65	0.75	0.84	1.5	0.52	10.25	2
Q9T029 RS254_ARATH	6.8056	9.89011	2	4	2	1	273	31.293	10.02	0.13	0.34	0	0.334	11.5283	2
Q42667 PALY_CITLI	13.1429	9.88736	5	9	3	1	799	87.753	7.21	0.32	1.1	1.8	0.278	18.0827	5
B9RAJ0 DNPEP_RICCO	8.27715	9.85507	3	7	3	1	345	38.047	6.23	1.1	0.34	0.85	0.369	13.0925	3
Q9FVR6 Y1222_ARATH	8.1093	9.8434	3	6	2	1	447	50.411	8.15	2.7	1.1	3.5	0.28	13.1353	3
Q06801 DPEP_SOLTU	3.36171	9.80392	1	2	1	1	102	12.097	10.07	0.43	0	1.2	0.468	4.75697	1
Q9FMH8 RD21B_ARATH	14.3188	9.79782	5	12	4	1	643	71.782	7.96	8.6	6.4	9.3	0.433	38.3701	5
Q2N5X0 KYNB_ERYLH	11.6215	9.78044	5	9	5	1	501	57.652	9.29	4.1	1.4	4.3	0.374	18.9576	5
Q7XSQ9 PIP12_ORYSJ	6.29004	9.77011	2	5	2	1	348	37.807	9.01	1.8	0.78	1.4	0.359	11.0526	2
P27818 ILVB1_BRANA	13.9235	9.76616	5	10	5	1	727	78.915	7.72	0.57	0.57	0.32	0.343	24.7689	5
P49608 ACOC_CUCMA	2.49066	9.7561	1	3	1	1	82	9.258	7.39	0.86	2.6	0.93	0.585	6.971	1
Q8L7B2 SCP20_ARATH	2.97102	9.7561	1	1	1	1	123	14.118	7.77	0	0	0	0.292	2.20516	1
Q39613 CYPH_CATRO	4.14048	9.74026	1	2	1	1	154	17.483	7.85	0.88	0	0	0.585	4.61166	1
Q96533 ADHX_ARATH	13.6731	9.69697	5	11	5	1	495	54.105	7.31	2.6	1.7	2	0.688	21.1571	5
B9HSR7 CYNS_POPTR	4.73624	9.68992	2	4	2	1	258	29.337	8.76	0.25	0.11	0	0.292	7.94757	2
Q9ZPI1 SYKC_ARATH	9.82293	9.68343	4	6	2	1	537	61.605	6.57	1	0	1.1	0.322	11.0123	4
Q0DI31 CYC_ORYSJ	5.36901	9.66543	2	4	2	1	269	30.177	9.69	1.3	1.8	2.8	0.334	10.9306	2
Q38931 FKB62_ARATH	5.00833	9.66184	2	5	1	1	207	24.029	7.56	3.9	0	3.1	0.52	11.4591	2
Q9LNC6 TOL2_ARATH	4.06768	9.66184	2	4	2	1	207	23.518	9.69	0.22	0.19	0.2	0.468	9.03991	2
Q9M651 RAGP2_ARATH	5.65474	9.63455	2	3	2	1	301	33.728	9.1	0.11	1.4	0.83	0.259	7.04624	2
Q94C12 NDBAB_ARATH	8.45251	9.62199	3	7	3	1	291	33.18	9.6	1.3	1	1.6	0.54	14.2457	3
Q9Y5Z4 HEBP2_HUMAN	6.1484	9.60265	2	4	2	1	302	33.449	5.64	0	0	7.8	0.292	9.53186	2
O23181 PLP3_ARATH	6.59595	9.58904	1	4	1	1	146	16.1	9.44	0.027	0.051	0.063	0.778	6.53823	1
Q9FMN4 TCLOT_ARATH	4.45091	9.57854	2	2	2	1	261	30.141	8.6	0.08	0	0.45	0.311	4.2377	2
Q9SR70 FK164_ARATH	4.8954	9.56522	2	5	2	1	345	37.886	9.72	0.7	1	1	0.233	10.471	2
Q9ZPH2 GRS17_ARATH	13.6799	9.55519	4	10	4	1	607	66.657	5.31	1.1	1.1	1.4	0.274	29.4011	4
Q9LQI9 UBP1B_ARATH	3.49526	9.55414	1	3	1	1	157	17.464	6.68	0.71	0.61	0.41	0.389	8.19554	1
Q9LY66 RK1_ARATH	3.54883	9.54774	1	1	1	1	199	22.289	10.24	0	0.046	0	0.233	2.08039	1
Q9S9N9 CCR1_ARATH	5.28185	9.53757	2	2	2	1	346	38.533	6.61	0	0.87	0	0.233	5.59653	2
O24461 RAB7_PRUAR	6.20053	9.52381	3	6	1	1	399	45.625	9.06	0.35	0	0	0.304	10.9846	3
Q8W4F3 SYQ_ARATH	1.66414	9.52381	1	2	1	1	84	9.243	6	0.48	0.29	0	0.585	3.95109	1
P43291 SRK2A_ARATH	3.02086	9.52381	1	2	1	1	168	18.992	6.52	0.32	0	0.66	0.212	4.66277	1
O94432 YHKF_SCHPO	2.40572	9.52381	1	1	1	1	168	18.562	9.07	0.43	0	0	0.292	2.78598	1
Q43157 RPE_SPIOL	3.04072	9.52381	1	3	1	1	168	18.649	9.5	0.4	0.6	1.1	0.212	6.54818	1
Q93ZV7 LA1_ARATH	12.509	9.5082	4	8	4	1	610	68.458	5.68	0.48	0.24	0.73	0.292	25.4914	4
Q9SMH2 TLP1_CASSA	5.58005	9.47712	2	4	2	1	306	33.133	6.48	0.39	0.12	2.3	0.468	8.9649	2
P45434 SSRA_ARATH	10.0558	9.47631	3	8	3	1	401	44.377	8.15	0.86	3	1.4	0.438	23.7192	3
Q9LY66 RK1_ARATH	9.55464	9.4697	3	6	3	1	528	58.326	9.66	1.4	1	1.7	0.205	15.7735	3
Q9LYW9 DNJ36_ARATH	1.75007	9.45946	1	1	1	1	148	16.586	7.65	0.075	0	0	0.292	2.59741	1
O49453 Y4844_ARATH	5.78406	9.45946	2	5	2	1	296	32.808	9	2.1	5.3	1.3	0.54	8.89026	2
Q94JQ3 GLYP3_ARATH	18.2596	9.44993	6	12	6	1	709	77.661	8.87	1.6	1.2	1.4	0.401	32.0578	6
P11043 AROA_PETHY	15.8152	9.42335	6	14	5	1	711	77.238	8.38	1.7	0.21	0.47	0.484	33.1016	6
Q9FVV7 RD521_ARATH	5.66043	9.42249	2	4	2	1	329	36.871	8.53	1.3	0.94	0.14	0.212	13.735	2
Q7ZV00 OTU6B_DANRE	9.008	9.42029	3	6	3	1	414	46.086	7.81	0.43	0.28	0.27	0.28	13.974	3
Q9XJ36 CLPR2_ARATH	7.61337	9.41176	3	7	3	1	425	47.2	8.68	0.59	0.46	0.83	0.413	15.231	3
Q8RUF8 NILP3_ARATH	9.63724	9.39457	3	7	3	1	479	52.705	8.21	2.7	0	1.2	0.269	20.8265	3
Q9DB27 MCTS1_MOUSE	7.23885	9.375	2	6	2	1	352	39.678	9.16	3.1	2.5	6.2	0.259	23.1659	2
Q4UKR8 HSPC2_RICFE	9.80485	9.375	2	6	2	1	384	42.95	6.54	2.1	1.4	0	0.389	15.4106	2
Q9CAI1 DRG2_ARATH	10.2924	9.36255	3	7	3	1	502	56.282	8.63	0.64	0.21	0.41	0.25	19.6537	3
Q8LGG8 USPAL_ARATH	5.76488	9.3617	2	3	1	1	235	26.433	8.48	0.77	0.18	0.32	0.389	7.6766	2
Q94BS2 MET1_ARATH	9.4154	9.3578	4	7	4	1	545	61.55	8.47	1.3	1.2	1.4	0.374	18.5613	4
P93285 COX2_ARATH	3.50934	9.34579	1	2	1	1	107	12.171	4.84	1.9	1.4	0	0.389	5.74136	1
A2ZVI7 CDPK1_ORYSJ	12.9044	9.34449	5	8	5	1	717	80.648	6.32	0.46	0.73	0.43	0.343	18.1568	5
Q945P1 EULS3_ARATH	10.9559	9.34183	4	8	4	1	471	54.378	6.54	0.24	2.4	1.1	0.551	17.8927	4
Q9SZE1 3HID1_ARATH	5.87952	9.33333	2	5	1	1	300	32.539	9.83	1.1	1.4	1.1	0.292	14.0212	2
Q9LM92 SMD3B_ARATH	8.01112	9.32836	2	7	2	1	268	30.056	10.59	1.3	0.89	0.19	0.468	10.0065	2
P24805 TSJT1_TOBAC	5.1448	9.32203	2	2	2	1	236	25.894	7.09	0.35	0	6.1	0.359	4.10045	2
P54260 GCST_SOLTU	2.39244	9.30233	1	3	1	1	86	9.627	9.76	0.82	3	7.6	0.585	5.26762	1
Q8W487 YB95_ARATH	7.20868	9.30233	2	4	2	1	301	34.063	6.54	0.55	0.32	6.9	0.501	11.2265	2
Q03943 IM30_PEA	10.5254	9.29752	3	7	3	1	484	54.471	9.52	0.84	0.76	1	0.28	14.8956	3
P27061 PPA1_SOLLC	6.21298	9.28962	3	4	3	1	366	42.347	5.87	0.62	0	0.46	0.501	4.46913	3
Q9C5V6 TOP6B_ARATH	17.3471	9.28854	4	22	4	1	1012	114.854	9.39	26	19	23	0.222	54.1375	4
F4HQD4 HSP7P_ARATH	2.10073	9.27835	1	3	1	1	97	11.451	4.6	1.4	0.56	1.6	0.389	5.40037	1
Q40255 ALDH_LINUS	2.1496	9.27835	1	2	1	1	97	11.018	7.4	2.5	0	1.3	0.468	3.56482	1
Q9SW70 SRP_VITRI	9.01957	9.27835	3	9	2	1	388	43.705	8.43	1.1	2.5	1.8	0.334	23.7162	3
Q9SJZ7 DNJA6_ARATH	16.3821	9.26471	5	12	5	1	680	75.332	9.5	0.76	0.73	1.2	0.379	26.1872	5
Q84XA3 IMDH_VIGUN	9.58448	9.26217	4	6	4	1	637	68.947	7.15	0.7	0.76	1.1	0.301	11.8027	4
Q9T0A4 NDHS_ARATH	4.57205	9.25926	2	2	2	1	324	36.132	8.62	0	0	0.26	0.222	3.1419	2
Q9FJL3 FKB65_ARATH	6.41795	9.25926	3	7	2	1	270	30.358	4.96	0.62	0.65	0.93	0.874	15.8527	3
Q94EH8 THO4C_ARATH	6.67844	9.25267	2	3	2	1	281	31.15	10.4	1.4	0.81	0	0.259	9.0877	2
Q6Z1G7 ODPB1_ORYSJ	4.84515	9.23913	2	5	1	1	184	20.507	7.37	1.7	1.1	0	0.468	10.4882	2
O42929 DENR_SCHPO	10.8184	9.23913	3	7	3	1	368	41.202	8.37	1.7	0.18	1.4	0.585	23.723	3
Q7ZUC7 PGES2_DANRE	4.96883	9.22509	2	3	2	1	271	30.202	9.35	0.15	0	0.8	0.359	7.51093	2
P46513 CAH2_FLALI	3.61943	9.18919	1	1	1	1	185	21.115	8.03	0	0	0	0.259	3.53992	1
P49211 RL321_ARATH	5.77915	9.17431	2	4	2	1	218	25.459	9.96	1.2	0.57	0	0.468	9.80885	2
P13934 LEA76_BRANA	16.0415	9.16473	6	11	6	1	862	97.436	5.83	0.85	0.96	0.86	0.326	30.7241	6
Q8L611 SC31B_ARATH	2.86328	9.15493	1	3	1	1	142	15.57	9.25	1.1	0.22	0.61	0.389	7.8416	1
Q9FZ47 ACR11_ARATH	8.48454	9.13043	3	6	3	1	460	50.872	6.84	1.1	0.8	2	0.35	15.1532	3
Q94JQ4 RIDA_ARATH	22.7995	9.12863	8	18	8	1	964	109.297	8.18	2.4	4.5	2.8	0.366	47.3101	8
Q9M9M9 NDUAC_ARATH	5.66197	9.12281	2	4	2	1	285	33.02	9.47	0.54	0.49	0.38	0.259	8.69658	2
Q43070 GALE1_PEA	1.66736	9.09091	1	1	1	1	110	12.745	9.61	0	0.5	0	0.468	2.10438	1
Q43497 MDAR_SOLLC	3.61943	9.09091	1	3	1	1	132	14.577	5.6	7.5	11	1.8	0.259	9.78396	1
P35135 UBC4_SOLLC	4.0827	9.05923	2	2	2	1	287	32.409	9.23	0	0	0.067	0.425	3.50657	2
O65581 ALFC5_ARATH	3.48905	9.03614	1	1	1	1	166	17.786	5.96	6.4	0	0	0.334	2.21838	1
P49245 FABH2_CUPWR	10.4367	9.0312	4	6	4	1	609	66.184	8.44	1.2	3.3	0.09	0.45	8.71676	4
Q9C7F5 NTF2_ARATH	9.29926	9.02256	2	8	1	1	266	29.822	7.96	0.94	0.71	0.24	0.638	19.5021	2
Q40901 DEF_PETIN	16.0205	9.00474	2	11	2	1	211	23.888	7.94	3.1	12	7.2	2.162	34.0272	2
Q9ZS34 CHLP_TOBAC	11.9918	9.00322	4	9	4	1	622	68.942	8.98	0.46	0.51	0.51	0.322	16.0034	4
Q42601 CARB_ARATH	32.9727	9.00184	12	22	12	1	1633	179.583	7.52	2.3	0.91	1.4	0.416	47.9929	12
P34791 CP20C_ARATH	2.53715	9	1	3	1	1	100	10.882	8.46	16	12	4.9	0.334	6.03458	1
Q40546 KPYG_TOBAC	18.9905	8.99609	6	13	3	1	767	85.431	8.63	0.23	0.23	1	0.413	30.9112	6
Q69NG5 6PGL4_ORYSJ	14.4431	8.99471	4	11	3	1	756	84.654	8.97	12	3.2	12	0.239	45.1282	4
Q6F3I7 DAP4_PSEMX	3.78873	8.97959	2	3	2	1	490	55.116	7.39	0	0	0	0.222	0	2
Q9ZNT1 NB5R1_ARATH	3.89692	8.97436	2	2	2	1	234	26.674	6.39	0.5	0	0	0.334	4.52176	2
Q54SW1 Y2179_DICDI	5.86866	8.97436	2	5	2	1	312	34.818	8.68	1.4	0.49	1.4	0.501	12.5162	2
Q9FJL3 FKB65_ARATH	3.02993	8.94309	1	1	1	1	123	14.505	9.28	0	0.23	0	0.334	2.18532	1
Q8VYN9 PHO32_ARATH	9.04511	8.91089	3	9	2	1	404	45.56	7.15	1.1	0.79	1.2	0.413	23.5822	3
Q0QLE4 DML_EUBBA	10.1445	8.90909	3	4	3	1	550	60.331	8.03	0.063	0	1.2	0.233	8.42733	3
Q9C7Z9 SCP18_ARATH	6.40725	8.8968	2	6	2	1	281	31.506	5	0.72	0.6	0.52	0.389	14.6066	2
P24805 TSJT1_TOBAC	6.16834	8.88158	2	6	2	1	304	34.661	8.7	4	3.4	2.6	0.389	17.2596	2
Q00874 DR100_ARATH	7.12185	8.86918	3	6	3	1	451	49.428	8.41	1.5	1.1	0.73	0.334	15.3666	3
Q9C5U8 HIS8_ARATH	3.08265	8.86076	1	3	1	1	158	17.728	9.48	0.58	0.16	0	0.334	8.19445	1
Q05737 YPTM2_MAIZE	5.29023	8.83838	2	4	2	1	396	44.84	8.13	3.2	1.8	6.9	0.186	9.62817	2
Q9C7Z9 SCP18_ARATH	10.4105	8.82353	3	7	3	1	442	49.438	5.57	1.2	6.7	1.5	0.369	22.0143	3
B9SZB6 ARGJ_RICCO	9.74054	8.8015	4	6	4	1	534	56.798	7.17	0.86	1.1	0.86	0.407	13.682	4
Q9FKA5 Y5957_ARATH	9.40054	8.79479	3	3	3	1	614	68.454	5.06	0	0.32	0.028	0.259	7.79737	3
Q80Y75 DJB13_MOUSE	7.32885	8.76565	3	3	3	1	559	62.235	9.6	0	1.9	0.94	0.292	6.79349	3
Q9C7Z9 SCP18_ARATH	4.60931	8.75912	1	6	1	1	137	15.643	8.24	0.26	0.13	0.38	0.585	10.1584	1
Q9SKU1 CLC1_ARATH	9.14792	8.75	4	7	4	1	480	53.323	5.9	1.1	0.36	1.1	0.931	16.1667	4
Q9ZRA2 HGD_ARATH	3.00551	8.73786	1	2	1	1	103	11.301	4.83	1.1	0.84	0	0.585	4.91003	1
Q9C6D2 MTK_ARATH	11.1441	8.73606	4	6	4	1	538	62.108	6.83	0.37	0	0.1	0.311	14.8021	4
O48723 PLP2_ARATH	10.4021	8.70253	3	7	3	1	632	71.289	9.44	0.83	0	5	0.205	20.0091	3
Q9LKA5 MORF8_ARATH	2.91685	8.69565	2	3	1	1	184	21.215	9.61	0	0.23	0.55	0.52	2.10841	2
Q9FXI9 GUN2_ARATH	2.37489	8.69565	1	1	1	1	115	12.724	6.29	0	0.64	0	0.389	0	1
Q9LLC1 BCCP2_ARATH	8.00886	8.6758	3	5	3	1	438	47.842	9.22	0.48	0.25	0.92	0.389	12.6005	3
Q9ZUX4 UMP2_ARATH	19.7858	8.66935	3	11	3	1	496	56.394	9.52	1.7	2.6	3.5	0.778	36.9582	3
Q9FF75 SUN1_ARATH	11.5982	8.66873	4	8	4	1	646	71.382	8.85	0.26	0.26	0.61	0.252	18.7772	4
O82802 SIR1_TOBAC	1.66334	8.66667	1	2	1	1	150	17.198	8.25	0	0.71	1.9	0.292	1.83696	1
Q3AI13 DER_SYNSC	1.72308	8.66667	1	1	1	1	150	17.005	9.17	0	0	0	0.259	0	1
Q8LB10 CLPR4_ARATH	7.01237	8.65385	3	5	3	1	416	45.828	9.47	0.4	0.66	0	0.35	11.7113	3
O64530 STR1_ARATH	12.6835	8.6514	4	10	4	1	786	88.177	8.98	3.5	2.9	2.7	0.216	31.4788	4
Q9ZSD6 ASPG_LUPLU	2.92702	8.63309	1	1	1	1	139	14.98	8.81	0	0	0.16	0.334	2.03277	1
Q00218 AROG_ARATH	2.37397	8.62069	1	1	1	1	116	13.178	9.01	0.33	0	0	0.468	1.83886	1
Q84W65 SUFE1_ARATH	2.27165	8.62069	1	1	1	1	174	19.219	9.82	0	0	0.096	0.334	2.73836	1
Q9ZQG4 U73B5_ARATH	2.64035	8.62069	1	2	1	1	116	13.458	4.37	0.11	0	0.2	0.468	5.17908	1
Q84L33 RD23B_ARATH	2.94654	8.60927	1	1	1	1	453	48.832	4.98	0	0	0	0.166	2.78799	1
Q5WT39 RS15_LEGPL	6.06729	8.59873	3	4	3	1	628	70.515	9.8	0.17	0	0.33	0.205	7.1195	3
Q94AM1 OOPDA_ARATH	14.6099	8.59031	5	11	5	1	908	102.602	6.74	0.42	0.33	1.4	0.243	22.3452	5
P49034 SUSY_ALNGL	2.28001	8.54701	1	2	1	1	117	13.225	5.02	0.14	0.16	0	0.292	5.33886	1
O04023 SRC2_ARATH	2.66474	8.53659	1	1	1	1	164	18.662	10.23	0	0	0	0.334	1.90009	1
Q6NL24 ECH1P_ARATH	8.07045	8.52941	3	4	3	1	340	37.561	9.66	0.27	0.2	0.28	0.369	8.44834	3
Q9SFF9 GL17_ARATH	4.71176	8.51064	2	4	2	1	282	30.36	8.51	1.3	1.3	0.58	0.359	7.83827	2
P00299 PLAS1_POPNI	27.5679	8.50785	3	31	3	1	764	82.08	9.2	10	1.8	10	0.535	111.543	3
Q2S2F5 KYNB_SALRD	8.68685	8.49858	3	6	3	1	353	39.214	5.66	1.5	3.4	1.1	0.501	12.8777	3
P46275 F16P1_PEA	8.31491	8.48708	3	7	3	1	542	60.098	8.98	1.2	0.94	0.35	0.334	17.8521	3
P43296 RD19A_ARATH	8.02453	8.47826	3	7	2	1	460	50.848	7.44	1.4	0.47	2	0.551	14.2294	3
C4JHS3 MIC60_UNCRE	3.03886	8.47458	1	1	1	1	177	19.158	5.58	0.62	0	0	0.212	2.45579	1
Q9ZNR6 PDX12_ARATH	9.86033	8.46774	3	9	3	1	496	54.925	6.62	0.94	0.74	0.99	0.585	16.1103	3
Q9C524 SCRK6_ARATH	10.752	8.45771	4	8	3	1	603	66.311	8.6	0.57	0	0.31	0.283	19.0608	4
O49939 TLP40_SPIOL	3.15945	8.44595	1	2	1	1	296	33.316	5.05	0	0.18	0	0.122	5.49403	1
Q43129 NLTP2_GOSHI	1.53611	8.44444	1	1	1	1	225	24.727	8.69	0	0	0	0.212	1.64041	1
Q01544 HSP21_IPONI	1.71489	8.43373	1	3	1	1	83	9.446	7.72	0	0	0	1.154	5.33552	1
P51074 ANX4_FRAAN	19.9062	8.4317	6	16	3	1	593	68.561	9.09	2.3	1.5	0.87	0.624	36.066	6
Q54XX1 SRPRB_DICDI	7.03907	8.41837	2	5	2	1	392	44.426	8.69	0.41	0.25	0	0.259	13.5185	2
Q9SJ66 SPP2_ARATH	8.54346	8.41121	4	4	4	1	535	60.944	7.2	0.62	0.45	0.92	0.233	7.05384	4
Q9LRR9 GLO1_ARATH	7.61591	8.4058	3	6	3	1	345	39.81	9.52	1.1	4.6	1.4	0.334	6.56377	3
Q9SDY5 RCE1_ARATH	3.71544	8.39416	2	3	2	1	274	31.07	9.2	0.95	0	0	0.425	5.4287	2
P93009 CUTA_ARATH	6.63294	8.3871	2	4	2	1	310	34.357	9.36	0.79	0.34	0.86	0.274	8.1615	2
Q8VZP1 GPP2_ARATH	6.92046	8.38509	2	6	2	1	322	36.123	6.15	8.5	0.21	6.6	0.334	17.7852	2
Q9SAI5 RL71_ARATH	6.17881	8.38323	2	4	1	1	334	39.205	9.28	0.23	0	0	0.245	11.0791	2
P70948 YITV_BACSU	7.22876	8.38095	3	3	3	1	525	59.134	8.46	0	0.58	0	0.28	7.20412	3
Q9SJD4 LACS8_ARATH	3.02484	8.37989	1	2	1	1	179	19.875	8.85	1.1	0.71	0	0.233	5.3642	1
Q9FJN9 PABN2_ARATH	10.7425	8.35267	4	8	4	1	431	49.618	7.99	0.49	0.63	0.25	0.551	17.9217	4
O49313 NDADB_ARATH	5.53913	8.33333	2	2	2	1	336	37.87	9.74	0.53	0	0	0.245	5.59975	2
Q8RUF8 NILP3_ARATH	4.3945	8.33333	2	2	2	1	288	31.276	5.63	0	0	0.24	0.425	2.45882	2
Q9ZVX8 PIP28_ARATH	10.397	8.33333	3	6	3	1	480	53.674	9.1	1.8	0.6	0.57	0.35	20.3423	3
Q9M2F1 RS272_ARATH	4.00774	8.3004	2	4	2	1	253	29.014	9.16	1.7	1.9	2	0.668	7.40231	2
Q66GQ3 PDI16_ARATH	13.9327	8.24742	5	10	5	1	679	77.286	6.23	0.59	0.42	0.88	0.324	24.1995	5
P36428 SYA_ARATH	24.1816	8.22898	9	17	9	1	1118	124.697	7.06	0.99	0.53	1.1	0.389	37.5013	9
P24226 HISX_BRAOC	2.945	8.22785	1	1	1	1	158	17.754	9.52	0	0.48	0	0.212	2.4075	1
P92792 TOM20_SOLTU	6.62544	8.20106	2	5	2	1	378	42.679	7.9	0.98	0.26	0.81	0.245	15.7413	2
P43394 K502_ACTDE	6.46725	8.20046	3	5	3	1	439	48.995	9.23	0	0.41	0.4	0.369	8.77228	3
Q6Z6S1 API5_ORYSJ	15.0087	8.19022	5	12	5	1	757	85.179	8.57	1.3	1.2	0.71	0.334	23.7547	5
Q9FIJ4 RD522_ARATH	5.46591	8.18414	2	4	2	1	391	44.702	9	4.1	2.3	0	0.212	10.6997	2
P38389 SC61B_ARATH	1.78042	8.17121	1	1	1	1	257	28.011	10.67	0	0	0.4	0.166	0	1
A4YGN0 SUCD_METS5	12.0924	8.14332	4	10	4	1	614	67.945	8.22	2.7	1.9	2.5	0.322	32.5334	4
P35016 ENPL_CATRO	18.7032	8.12757	7	14	6	1	972	110.733	5.16	0.83	0.39	0.86	0.302	32.4908	7
P35055 HEM6_SOYBN	8.58633	8.08989	3	7	1	1	445	49.406	7.61	0.076	0	0.044	0.318	13.4999	3
Q8GXV5 UGHY_ARATH	5.30453	8.08625	2	4	2	1	371	41.969	7.08	2.8	1.8	2.4	0.334	7.18978	2
Q9S7Y7 XYL1_ARATH	1.51187	8.08081	1	3	1	1	99	11.557	9.64	1.4	0.73	1.8	0.389	6.78723	1
Q9LZX4 FLA10_ARATH	11.9	8.07175	3	9	3	1	446	46.175	7.06	1.2	1.1	1.6	0.492	24.7897	3
B1LLJ9 RHMA_ECOSM	8.7853	8.0597	3	8	2	1	335	36.903	6.46	0.9	0.48	0.85	0.501	18.6572	3
Q9LQ04 RMLCD_ARATH	11.2136	8.05501	4	7	3	1	509	58.173	8.32	0.86	0	0.69	0.389	14.2126	4
Q2RAK2 KPYC1_ORYSJ	1.78463	8.05369	1	1	1	1	149	16.511	5.31	0	0	0	0.292	2.04151	1
P28186 RAE1C_ARATH	6.97102	8.04598	2	3	2	1	348	39.651	7.99	0.031	0.17	0.33	0.194	7.20772	2
E1U332 ALL12_OLEEU	8.14871	8.03783	3	6	3	1	423	47.203	6.02	0.82	0.64	1.2	0.334	12.9258	3
Q8IVS2 FABD_HUMAN	8.6493	8.00712	3	7	3	1	562	61.023	8.91	1.3	1.9	1.3	0.292	16.5716	3
O26373 Y273_METTH	7.44829	7.98969	3	5	3	1	388	43.88	7.27	0.22	0.37	0.56	0.413	6.48246	3
Q9SGW3 PSD8A_ARATH	7.42243	7.97721	3	6	3	1	351	41.07	7.74	0.55	0.47	0.69	0.318	9.85891	3
P92792 TOM20_SOLTU	3.57138	7.97342	1	2	1	1	301	34.194	8.95	0	0.11	0	0.155	5.90563	1
Q9FFP8 DEF06_ARATH	6.00761	7.96813	2	5	2	1	251	28.924	8.7	0.21	0.097	0.49	0.425	10.4665	2
Q9T034 SYFA_ARATH	24.7856	7.96537	10	13	10	1	1155	129.865	9.47	0.47	0.61	0.67	0.338	23.3916	10
P82191 RK3_SPIOL	3.94386	7.9646	2	2	2	1	339	37.574	10.04	0.38	0.089	0	0.222	4.13078	2
Q9SE96 GEML1_ARATH	8.54647	7.95455	3	7	3	1	440	49.207	9.01	1.2	0.83	0.58	0.292	16.7521	3
P80461 GSHRP_TOBAC	16.3627	7.94078	5	13	5	1	743	81.867	8.54	1.5	1.4	0.67	0.389	26.9357	5
Q8W034 RNP1_ARATH	1.63997	7.93651	1	1	1	1	189	21.014	9.35	0	0	0	0.212	2.08033	1
A4FLF6 Y5696_SACEN	9.59675	7.9258	4	7	4	1	593	64.169	6.05	0.24	0.48	0.72	0.292	14.397	4
P0DKK2 RL372_ORYSJ	3.59431	7.92079	1	2	1	1	202	22.539	9.92	5.1	4.8	0	0.166	6.30394	1
Q9M065 PP352_ARATH	8.47089	7.91897	3	5	3	1	543	61.67	8.72	0.13	0.26	0.21	0.205	12.3809	3
P54774 CDC48_SOYBN	1.96138	7.89474	1	1	1	1	114	12.674	4.63	1.7	0	0	0.585	1.8755	1
Q8L8T2 GRXC1_ARATH	4.62037	7.86885	2	4	2	1	305	34.343	9.33	0	0.92	0.37	0.259	7.83786	2
Q8DI01 FABZ_THEEB	5.37085	7.86885	2	4	2	1	305	33.914	9.16	0.28	0.95	0.31	0.425	4.35582	2
Q9FI53 FUM2_ARATH	3.5293	7.85714	1	2	1	1	140	14.886	8.19	1.4	0	1.9	0.389	5.24646	1
Q8LB88 RGLG5_ARATH	2.00873	7.85714	1	2	1	1	140	15.714	8.97	3.8	4	0	0.259	0	1
Q5VQ78 COB21_ORYSJ	2.61762	7.85714	1	1	1	1	140	15.96	5.03	0	0.44	0	0.389	2.42394	1
Q94IG7 PPOCM_SPIOL	9.28998	7.85597	3	5	3	1	611	67.901	8.79	0.15	0.31	0.29	0.189	15.7494	3
Q42539 PIMT1_ARATH	11.3345	7.8534	3	7	3	1	573	64.15	9.32	0.96	0.44	0.62	0.301	17.0181	3
O24653 GDI2_ARATH	6.93228	7.85124	1	4	1	1	242	27.45	5.95	1.1	0	3.4	0.52	10.1759	1
Q9C7Z9 SCP18_ARATH	12.5657	7.84929	4	12	4	1	637	72.314	6.35	3.1	1.1	2.6	0.334	36.4006	4
O24457 ODPA3_ARATH	9.14424	7.81499	4	5	4	1	627	70.532	9.06	0	1.1	1.6	0.259	11.9626	4
Q8RWU7 PUX4_ARATH	6.90201	7.79817	2	6	2	1	436	47.777	8.22	0.83	1.4	0.52	0.222	17.6838	2
Q9LIR4 ILVD_ARATH	13.6869	7.79412	4	13	1	1	680	73.368	7.9	0.6	0.19	0	0.403	34.9631	4
Q9SM59 PGMP_PEA	2.07759	7.77778	1	3	1	1	90	10.424	4.67	3.5	2.7	1.5	0.468	5.99166	1
A7LXU3 BGH3B_BACO1	13.2512	7.76316	4	10	2	1	760	83.601	9.25	0.51	0.34	0.28	0.252	29.7156	4
Q9M158 STR4_ARATH	19.3361	7.75946	6	16	6	1	1031	113.655	8.6	2.2	1.1	1.5	0.297	40.6446	6
Q9LZG0 ADK2_ARATH	8.79735	7.72443	4	6	2	1	479	53.409	6.16	0.21	0	0	0.52	13.0336	4
P36210 RK121_ARATH	4.8059	7.66551	2	2	2	1	287	31.683	6.54	0.37	0	0.06	0.425	2.82119	2
Q56YU0 AL2C4_ARATH	8.67373	7.62987	4	5	4	1	616	67.678	8.12	0.41	0.36	0.34	0.259	12.4756	4
Q3L181 PERR_RAUSE	9.2626	7.62887	3	6	3	1	485	54.62	6.54	1.5	2.7	1	0.233	14.5467	3
Q9M060 IF62_ARATH	5.49426	7.62195	2	4	2	1	328	35.959	5.41	2.5	4.8	1.8	0.274	9.66271	2
F4J469 TI22L_ARATH	5.33108	7.62125	2	4	2	1	433	48.136	8.78	0.81	0.86	0.5	0.212	12.8051	2
Q9LK09 SYP32_ARATH	6.0206	7.61719	2	2	2	1	512	58.258	9.57	0	0.16	0	0.202	1.99608	2
Q8LGG8 USPAL_ARATH	2.06293	7.6087	1	1	1	1	92	9.902	9	0.34	0	0	0.468	1.7869	1
Q8L773 THO4A_ARATH	23.0755	7.58621	7	17	6	1	1015	112.762	8.84	1.3	0.45	1.2	0.425	45.3351	7
Q93ZW0 G6PD4_ARATH	3.38101	7.58294	1	2	1	1	211	23.108	8.15	0	0.048	0.22	0.292	2.57128	1
Q8VXZ7 AGAL3_ARATH	3.05473	7.57576	1	1	1	1	198	22.132	7.64	3	0	0	0.334	3.5525	1
P37216 AROG_SOLLC	13.3636	7.55814	5	9	1	1	688	76.978	8.46	0.76	0	0.93	0.292	19.464	5
P93788 REMO_SOLTU	4.74886	7.55396	2	3	2	1	278	31.175	8.81	1.4	0	0	0.468	4.52422	2
Q9LNC6 TOL2_ARATH	3.59981	7.54717	1	2	1	1	212	23.274	4.58	0.77	0	0.33	0.212	5.98689	1
Q5NYD9 Y3800_AROAE	12.0113	7.52394	4	7	4	1	731	81.906	6.42	0.71	0	0.49	0.239	15.3943	4
Q8LBK6 GRS15_ARATH	4.67028	7.52089	2	3	2	1	359	40.251	7.03	1	0.16	0.44	0.212	7.11392	2
Q8L7W0 SH3P3_ARATH	6.53685	7.5188	3	5	3	1	532	59.968	8.97	0.3	0.33	0.3	0.225	12.511	3
Q9C9P4 KASC2_ARATH	2.9108	7.50988	1	1	1	1	253	27.905	6.27	0.2	0	0	0.292	2.13859	1
Q9M015 Y5161_ARATH	3.4325	7.5	1	2	1	1	240	26.539	8.76	0	0.97	0	0.194	5.50515	1
Q94KU5 PAP3_BRACM	3.34525	7.4928	1	1	1	1	347	37.747	4.78	0	0	0.45	0.166	2.36524	1
P51075 CHSY_BETPN	7.1822	7.48663	3	5	3	1	561	62.172	8.68	0.51	1.1	0.34	0.292	11.4013	3
O23207 FQRL2_ARATH	4.06832	7.47253	2	2	2	1	455	50.728	9.23	0	0.12	0.088	0.233	4.59343	2
Q9SLN8 DBR_TOBAC	5.29003	7.46988	2	5	1	1	415	45.872	8.35	1	1.4	0	0.202	12.6421	2
Q43317 CYSK_CITLA	3.49772	7.45342	2	2	1	1	322	35.499	8.1	0	1.3	0	0.259	4.66806	2
Q8S944 DRP3A_ARATH	14.4014	7.44986	6	8	6	1	1047	115.922	7.97	0.53	0.28	1.2	0.194	14.9926	6
Q6PA35 SAM5B_XENLA	8.96306	7.43034	4	6	4	1	646	72.289	6.61	0.6	0.32	0.53	0.259	12.5887	4
P93654 SYP22_ARATH	7.5613	7.42358	3	6	3	1	458	51.887	9.25	0.2	0.14	0.31	0.334	13.5729	3
Q6F2U9 SYK_ORYSJ	4.66355	7.41688	2	4	1	1	391	45.402	6.2	1.2	0	1.4	0.274	6.23748	2
Q0JEP3 BURP5_ORYSJ	3.17594	7.40741	1	3	1	1	162	17.606	6.38	0.44	0.68	0.74	0.259	6.50514	1
Q9SII8 DSK2B_ARATH	11.7626	7.38162	4	10	4	1	718	78.19	6.6	0.78	0.46	1.5	0.389	28.3369	4
Q6P964 P4R2A_DANRE	5.07473	7.37052	2	4	2	1	502	56.103	5.33	0.33	0.13	0	0.245	6.20675	2
P13853 HS17C_ARATH	49.6106	7.36264	9	72	7	1	910	104.999	9.57	84	100	60	1.004	226.554	9
P35614 ERF1Z_ARATH	12.0518	7.34633	4	10	1	1	667	74.976	8.25	0.98	0.42	0.54	0.283	21.313	4
P55034 PSMD4_ARATH	1.91901	7.34463	1	1	1	1	354	38.724	4.63	0	0	3.2	0.166	0	1
F4JWS8 QCR72_ARATH	3.01207	7.32984	1	2	1	1	191	22.193	9.6	0	0	0	0.166	2.59188	1
Q9LZK5 DNJ19_ARATH	3.8919	7.29927	2	2	2	1	274	31.695	8.76	0	0	0.55	0.359	4.59953	2
Q9M3V8 RS6_ASPOF	11.2241	7.27903	4	5	4	1	577	65.975	10.11	5.2	2.8	0	0.417	12.8492	4
Q54LT8 STRAP_DICDI	8.35992	7.27612	3	6	2	1	536	59.672	6.4	0.39	0.22	0.52	0.269	12.7804	3
Q8L770 CLPR3_ARATH	2.22228	7.27273	1	2	1	1	165	18.96	8.95	0.091	0	0.095	0.334	4.88491	1
P43296 RD19A_ARATH	8.69651	7.27273	3	6	2	1	550	61.508	7.42	1.5	0.38	1.2	0.25	12.0323	3
O23628 H2AV1_ARATH	6.93702	7.25552	2	4	1	1	317	35.262	8.92	0	6.3	4.6	0.501	10.0759	2
P35614 ERF1Z_ARATH	10.1113	7.24852	4	8	1	1	676	77.144	7.36	0.3	0	0	0.239	16.3224	4
A7GK11 RL7_BACCN	3.61943	7.24638	1	2	1	1	345	39.298	9.57	0	0	0	0.122	7.56823	1
Q40353 MMK2_MEDSA	9.90018	7.24191	4	6	4	1	649	74.528	8.03	0.53	0.44	0.6	0.266	9.11192	4
Q9LZ23 ACR12_ARATH	3.16498	7.23861	2	2	2	1	373	41.416	6.55	0	0	0	0.233	3.99352	2
P52424 PUR5_VIGUN	11.2051	7.2381	3	8	3	1	525	57.221	7.39	1.4	0.91	0.85	0.425	17.5196	3
P51074 ANX4_FRAAN	3.60854	7.23684	1	3	1	1	152	17.364	5.53	20	14	24	0.585	9.78365	1
Q9XF89 CB5_ARATH	11.7029	7.21868	3	8	1	1	471	54.523	9	0	0	2.5	0.346	14.3212	3
Q5R5X0 PININ_PONAB	6.07564	7.20412	3	3	3	1	583	67.578	5.86	0.31	0.045	0	0.241	5.69992	3
Q9M8L4 GLPK_ARATH	8.61032	7.18654	4	5	4	1	654	71.883	7.83	0.81	1.2	1.1	0.274	10.1443	4
O82134 PCNA_PEA	1.55006	7.18232	1	1	1	1	181	20.369	7.93	0	0	0	0.194	1.9643	1
Q0E3C8 CLPB3_ORYSJ	3.61943	7.17131	1	3	1	1	251	27.394	9.88	0	0.45	0.24	0.179	10.7721	1
P28643 FABG_CUPLA	7.7192	7.16332	3	6	1	1	349	39.714	10.62	2.5	0.43	0	0.54	14.0201	3
Q9SLA8 FABI_ARATH	7.81222	7.15706	3	10	3	1	503	55.069	9.23	1.1	0.83	1.5	0.269	25.7351	3
Q9LU44 SF1_ARATH	1.51428	7.14286	1	1	1	1	252	27.849	5.14	0	0	0	0.389	0	1
Q8H107 ODO2B_ARATH	14.3738	7.14286	4	11	1	1	686	76.459	9.11	0	0	0.23	0.389	27.838	4
P27081 ADT2_SOLTU	3.00336	7.14286	1	3	1	1	154	16.75	7.62	0.17	0.5	0	0.334	7.43424	1
Q9ZP41 EGC_CITJA	1.47108	7.14286	1	1	1	1	182	20.006	8.37	0	0	0	0.259	2.16111	1
Q9ZRI7 EF1G1_ORYSJ	4.61389	7.14286	2	5	1	1	238	28.152	7.33	0.19	0	0.43	0.334	13.2757	2
O22478 IMA_SOLLC	11.8794	7.1345	5	10	3	1	855	96.554	8.57	1.1	0.35	0.76	0.324	25.128	5
O04482 UCH2_ARATH	7.23731	7.12589	3	4	3	1	421	48.697	7.96	0.35	0	0.48	0.389	6.29765	3
O80501 RAH1B_ARATH	6.54703	7.12401	3	3	3	1	379	43.267	9.95	0.23	0.11	0	0.318	2.92657	3
O04147 CPD_ARATH	7.21809	7.11974	3	6	3	1	309	34.684	7.03	1.4	1.3	0.97	0.54	13.9854	3
Q9SKI2 VPS2A_ARATH	3.49867	7.11864	1	1	1	1	295	33.596	7.44	0	0	0	0.166	2.88972	1
P49198 RS3A_HELAN	5.16178	7.1161	2	2	2	1	267	30.61	10.24	0.29	0	0.53	0.292	4.51474	2
Q6UNT2 RL5_CUCSA	9.22325	7.11009	3	8	3	1	436	50.028	9	0.7	0.71	0.52	0.35	17.9365	3
P55871 IF2B_MALDO	6.98729	7.10383	3	7	3	1	366	40.986	8.72	0.91	0.59	1.3	0.318	10.1729	3
Q9LXD9 PME51_ARATH	15.5814	7.08447	5	12	5	1	734	81.022	9.06	0.8	0.7	0.89	0.334	35.3036	5
O23016 KCAB_ARATH	7.77017	7.07457	3	7	3	1	523	58.771	7.72	0.46	2.7	0.62	0.318	11.0455	3
Q9LF88 Y3304_ARATH	1.90588	7.05882	1	1	1	1	170	18.86	4.78	0	0	0.088	0.292	2.41416	1
O81983 SYS_HELAN	1.5743	7.05882	1	3	1	1	85	9.883	4.75	0.47	0.26	0.67	0.468	5.52745	1
Q8LG98 OTUBL_ARATH	7.04699	7.04225	3	6	3	1	497	55.283	4.91	0.58	1	0.48	0.389	16.3244	3
Q41328 PTI1_SOLLC	10.214	7.03518	3	10	3	1	597	66.408	8.72	0.54	0.35	0.98	0.266	18.5836	3
F4HQM3 NCER1_ARATH	13.156	7.03364	5	8	4	1	981	108.532	8.27	1.9	1.1	0.44	0.326	18.7742	5
Q9FN42 CLPP2_ARATH	5.00116	7.02875	2	4	2	1	313	34.641	6.54	0.66	0.34	0.22	0.389	6.88679	2
P82277 RRP2_SPIOL	7.64718	7.02576	3	6	3	1	427	47.846	9.07	0.89	0.67	1.3	0.292	11.2579	3
P29344 RR1_SPIOL	9.72249	7.01031	3	6	3	1	485	53.21	6.24	0.45	0	1.1	0.269	16.6208	3
Q9CAR3 KINGL_ARATH	3.6052	7.00935	1	1	1	1	214	23.68	5.4	0	0	0.36	0.212	3.08207	1
Q39963 PDX1_HEVBR	6.13229	7.00483	2	4	2	1	414	44.843	8.81	0.36	0.49	0	0.212	11.2208	2
Q9P6K7 ARC1_SCHPO	6.3091	7.0028	2	4	2	1	357	39.428	8.07	0.46	0.42	0.41	0.194	4.24141	2
O81644 VILI2_ARATH	3.61943	7	1	3	1	1	200	22.048	5.08	0	0.47	0.47	0.155	7.28555	1
Q43317 CYSK_CITLA	3.34104	6.98529	1	1	1	1	272	29.32	5.25	0	0.45	0	0.155	2.37836	1
Q08298 RD22_ARATH	7.11909	6.98152	3	6	3	1	487	52.233	8.6	0.14	2.1	0.25	0.259	8.13914	3
Q9LRS0 GLO2_ARATH	2.8814	6.97674	1	2	1	1	258	28.434	8.65	0.69	0.87	0	0.136	4.79448	1
Q8VXZ7 AGAL3_ARATH	5.4147	6.96864	2	3	2	1	287	32.674	5.67	0.83	0	1.7	0.334	6.41457	2
Q9CAR3 KINGL_ARATH	7.68388	6.96095	3	5	3	1	589	64.26	6.73	0.72	0.48	0.3	0.269	12.3283	3
O22609 DEGP1_ARATH	9.20824	6.95489	3	6	3	1	532	56.904	8.92	0.82	0.88	0.21	0.259	12.5036	3
Q8LPJ3 MANA2_ARATH	10.8191	6.94915	4	9	4	1	590	66.139	6.48	0.18	0.36	0.74	0.322	21.0662	4
Q9CAF5 AB6I_ARATH	6.75806	6.94737	3	4	3	1	475	52.524	7.83	0.099	0.35	0	0.304	8.67117	3
Q9S7Y7 XYL1_ARATH	1.68592	6.94444	1	2	1	1	144	15.965	6.79	0	0	0.23	0.389	3.57602	1
P70362 UFD1_MOUSE	7.50096	6.94444	3	7	3	1	432	48.438	8.51	0.86	1.3	3.5	0.28	16.2551	3
Q9GKX6 GALM_PIG	3.5223	6.93642	1	3	1	1	173	18.637	9.67	0.48	0	1.3	0.212	8.96373	1
O81796 IDH3_ARATH	13.4964	6.92124	2	6	2	1	419	46.949	8.35	0.83	4.4	3.8	0.719	17.4637	2
Q10058 YAM3_SCHPO	8.55601	6.90979	3	5	3	1	521	56.423	7.61	0.64	0.56	0.84	0.28	12.4625	3
P80680 FTRV_MAIZE	4.79117	6.87679	2	3	2	1	349	39.122	9.61	0	0.42	0.18	0.468	2.47223	2
Q05D44 IF2P_MOUSE	1.75995	6.87023	1	1	1	1	131	14.547	6.32	0.64	0	0	0.233	2.32583	1
O23657 RABC1_ARATH	3.06641	6.83761	1	2	1	1	234	26.534	8.29	0.3	0	0.42	0.155	4.82732	1
Q5NUF4 HIDM_GLYEC	3.94334	6.83544	2	4	2	1	395	43.267	6.27	0.93	0	0.48	0.274	8.9093	2
Q84TD8 FLXL2_ARATH	10.3755	6.82819	3	6	3	1	454	49.799	8.44	0.23	0.16	0.26	0.346	11.2222	3
Q9C7Z9 SCP18_ARATH	11.0108	6.81115	4	10	3	1	646	72.189	6.93	4.3	4.3	5.8	0.407	28.0886	4
Q42966 NRL4B_TOBAC	7.23204	6.75944	2	6	2	1	503	54.538	7.8	0.37	0.81	0.93	0.194	19.9862	2
P27524 CB4A_SOLLC	7.22358	6.75676	2	5	2	1	444	49.108	9.07	3.5	5.8	0.35	0.202	12.0101	2
Q9C6I6 ETFA_ARATH	6.91224	6.74847	3	3	3	1	652	72.747	8.95	0.9	1	0	0.189	6.65908	3
Q9LKA5 MORF8_ARATH	8.06713	6.74157	3	6	2	1	534	58.614	8.41	1.1	1.5	0.93	0.369	14.1808	3
D1I234 DRE2_VITVI	5.4208	6.72515	2	3	2	1	342	37.68	8.25	0.1	2.5	0.12	0.222	4.58079	2
A5D8P8 EMC10_XENLA	6.34412	6.72451	2	4	2	1	461	52.126	9.1	0.71	0	0.67	0.222	11.5455	2
Q5NUF4 HIDM_GLYEC	4.83739	6.72269	2	3	2	1	357	39.625	6.62	1.2	0.44	0	0.259	7.86229	2
Q39230 SYSC_ARATH	2.96257	6.70732	1	3	1	1	164	19.043	9.63	1.8	0	2.7	0.212	4.16829	1
Q9ZT66 E134_MAIZE	4.73392	6.70554	2	4	1	1	343	37.751	5.06	0.22	0	0	0.274	6.45102	2
Q8L7K9 MAO2_ARATH	3.37438	6.70391	1	1	1	1	179	20.077	6.35	0	0	0	0.334	2.64891	1
Q39547 CUCM1_CUCME	2.7812	6.70103	1	2	1	1	194	21.14	8.41	0.19	0	0.39	0.259	4.42838	1
Q8W4L0 CML49_ARATH	12.4842	6.69746	3	7	3	1	433	48.198	7.2	3.5	2.2	2.5	1.031	17.92	3
Q93VH6 GIF3_ARATH	3.16336	6.69456	1	2	1	1	478	52.975	7.21	0	0	0.21	0.105	2.08075	1
Q9ZRA4 AB19A_PRUPE	7.07153	6.68605	1	3	1	1	344	36.951	9.03	3.2	0	0	0.425	10.0289	1
Q8GWW7 AGUA_ARATH	8.34142	6.67939	3	5	3	1	524	58.76	6.84	0.67	0.4	0.57	0.334	11.768	3
Q8VXX5 SKS1_ARATH	6.55301	6.67752	3	4	3	1	614	69.054	7.23	0.42	0.93	0.14	0.25	6.83953	3
P35100 CLPC_PEA	3.37986	6.66667	1	3	1	1	150	16.508	11.69	0.78	0.28	0.42	0.259	7.43713	1
Q8RXT9 GDL8_ARATH	6.44016	6.66667	2	5	2	1	435	48.073	4.73	0.48	2.1	2.4	0.334	14.2997	2
Q9FNX5 DRP1E_ARATH	10.7814	6.65761	3	5	3	1	736	82.737	7.02	0	0.4	0	0.162	15.5039	3
F6HDM2 NNRD_VITVI	6.81889	6.65281	3	4	3	1	481	52.693	8.91	0.6	0.4	0	0.241	9.25348	3
Q9SEU6 TRXM4_ARATH	6.16922	6.64557	2	6	2	1	316	34.803	9.57	0.6	2.2	1.3	0.292	13.9755	2
P55826 PPOC_ARATH	8.01331	6.6365	3	3	3	1	663	70.911	8.24	1.7	0	0.3	0.225	7.44597	3
F4JFN3 HS906_ARATH	8.80757	6.61376	3	6	3	1	378	44.478	9.88	1.1	0.68	1.3	0.35	14.9362	3
P32826 SCP49_ARATH	6.96151	6.6055	2	3	1	1	545	61.157	6.64	0	0	0.54	0.186	8.87991	2
P52408 E13B_PRUPE	4.64759	6.60147	2	2	2	1	409	44.956	8.91	0.24	0	0	0.212	5.11179	2
Q5N1T5 EFP_SYNP6	3.19997	6.59341	1	1	1	1	182	20.416	9.42	0.96	0	0	0.259	3.00707	1
Q9LW00 MBD11_ARATH	6.18273	6.59134	2	2	2	1	531	59.601	6.4	0.068	0.51	0	0.179	5.60238	2
O81644 VILI2_ARATH	7.90337	6.58784	3	4	3	1	592	65.5	6.15	0	0	1	0.233	8.69766	3
Q9LDA7 P2C39_ARATH	8.13561	6.58784	3	5	3	1	592	66.217	8.62	1	0.73	1	0.212	12.2109	3
Q9M098 EBFC1_ARATH	4.96424	6.5625	2	4	2	1	320	35.745	8.78	0.63	1.3	0.93	0.245	10.4864	2
P28475 S6PD_MALDO	5.20449	6.56109	2	2	2	1	442	50.119	8.73	0.34	0	0	0.186	3.23985	2
Q9MA55 ACBP4_ARATH	3.20343	6.54762	1	3	1	1	168	18.358	6.68	0.28	0.15	0.5	0.212	4.08613	1
Q9LJ97 LEA31_ARATH	2.78146	6.54206	1	3	1	1	321	36.284	9.22	0.48	0.33	0.15	0.122	8.32537	1
Q43117 KPYA_RICCO	9.0896	6.54206	3	6	3	1	642	71.457	6.55	1.1	0.37	1.7	0.174	16.4323	3
Q9LS48 SG1_ARATH	5.64821	6.53595	3	5	3	1	459	51.943	8.48	1.3	0	0.68	0.304	10.3829	3
Q9SQR4 ADRC3_ARATH	3.49867	6.53409	1	1	1	1	352	38.195	8.5	0	0	0	0.136	3.99304	1
P40513 MAM33_YEAST	5.40986	6.48148	2	4	2	1	324	36.212	8.27	0	1.7	1.1	0.585	6.28725	2
Q8H112 PGL1A_ARATH	5.95235	6.47948	2	4	2	1	463	52.056	7.23	1.2	0	1.2	0.212	11.5962	2
Q1KLZ2 CAS1_MALDO	9.25084	6.47059	3	7	3	1	510	55.724	8.53	0.68	0.45	0.29	0.269	20.4745	3
P23525 IN37_SPIOL	6.06188	6.46766	2	6	2	1	402	45.473	9.03	0.61	0.82	0.9	0.202	15.4905	2
Q41009 TOC34_PEA	7.23885	6.46552	2	5	2	1	464	52.226	9.14	0.49	0.19	0.51	0.186	14.6943	2
Q9SKU1 CLC1_ARATH	7.46829	6.45161	3	7	3	1	527	59.348	6.51	0.28	0.37	1.9	0.438	19.2883	3
A6U848 RL1_SINMW	5.25154	6.4257	2	3	2	1	498	55.058	9.41	0.066	0.37	0	0.172	4.35838	2
Q9LE22 CML27_ARATH	3.61943	6.41509	1	3	1	1	265	29.141	4.83	1.8	0.64	0.43	0.179	8.82238	1
Q94B35 ISPH_ARATH	3.86898	6.41248	2	2	2	1	577	65.711	7.84	0	0	0	0.129	4.24797	2
Q43872 PER64_ARATH	3.61708	6.40569	1	1	1	1	281	30.362	7.69	0	0	1.4	0.166	2.99302	1
Q9LFN6 RH56_ARATH	17.625	6.37312	5	12	2	1	863	98.561	7.43	0.75	0.39	0	0.409	19.8626	5
P13917 7SB1_SOYBN	5.83605	6.36943	2	2	2	1	471	50.607	8.78	3	0	0	0.259	2.94656	2
P35055 HEM6_SOYBN	10.1517	6.36833	4	9	2	1	581	65.824	8.94	1.1	0	0.62	0.283	21.0679	4
Q9ZS97 AB8I_ARATH	3.49662	6.35452	1	1	1	1	299	33.161	9.63	0	0	0.068	0.233	3.20651	1
Q67UP9 P2C58_ORYSJ	7.13827	6.34328	1	5	1	1	268	30.191	7.9	0.098	0.86	0.43	0.334	14.6024	1
Q8GYX8 DNJ10_ARATH	3.61943	6.34146	1	3	1	1	205	23.192	8.56	0.53	0.17	0.5	0.292	10.1261	1
Q9L5W4 RL7_LIBAC	3.21467	6.34006	1	1	1	1	347	39.413	9.26	0	0.35	0	0.096	2.27765	1
Q7SIC9 TKTC_MAIZE	5.79634	6.33484	1	5	1	1	221	25.3	9.38	6.6	25	43	0.389	9.71948	1
Q9SIP1 UP3_ARATH	14.1699	6.33245	3	8	3	1	758	85.143	9.5	1.8	2.5	2.2	0.377	24.0027	3
Q38946 DHE2_ARATH	3.25158	6.31579	1	3	1	1	190	20.699	6.95	0.74	0	0	0.212	7.41277	1
Q9KG32 Y283_BACHD	6.93163	6.30841	2	4	2	1	428	46.957	5.49	0.19	0.25	0	0.274	10.4107	2
Q94AX2 PTST_ARATH	2.56543	6.29371	1	2	1	1	143	16.149	5.91	0	0	0.57	0.292	3.73722	1
Q9FGF0 PGML1_ARATH	5.64044	6.29371	2	2	2	1	429	47.849	8.16	0	0	0.34	0.212	5.88746	2
P16016 CAHC_SPIOL	1.91328	6.28272	1	2	1	1	191	21.305	9.03	1.4	0.76	0	0.212	3.46328	1
Q9C8P0 ODP25_ARATH	11.0056	6.25	4	8	1	1	736	80.37	9.25	0.53	0.25	0.49	0.259	20.9735	4
P24805 TSJT1_TOBAC	1.83923	6.25	1	1	1	1	128	14.309	6.07	0	0	0	0.259	1.79486	1
Q9SGE9 SYFB_ARATH	2.70642	6.25	1	2	1	1	160	17.865	5.35	0.36	0	0.22	0.212	4.45641	1
P51118 GLNA1_VITVI	6.51557	6.22407	3	6	3	1	482	53.235	5.53	0.46	1.5	1.5	0.468	11.512	3
Q93ZN9 DAPAT_ARATH	3.44105	6.21762	1	3	1	1	193	21.606	9.88	3.7	2.7	5.2	0.259	8.7651	1
B9SEZ6 EFTS_RICCO	9.77474	6.21359	3	8	3	1	515	56.661	8.75	0.46	0.27	0.73	0.346	16.6821	3
Q9ZPI6 AIM1_ARATH	13.3786	6.20155	4	9	4	1	903	98.069	9.35	1.5	2.3	3.6	0.194	23.5917	4
Q9SR52 UREA_ARATH	12.6336	6.2	4	7	4	1	1000	109.1	7.52	0.76	0.46	0.54	0.207	17.1323	4
O22607 MSI4_ARATH	7.70101	6.17433	3	5	3	1	826	92.878	8.78	0.51	1.2	0.93	0.166	10.3438	3
Q941A6 SDH6_ARATH	5.16339	6.12245	2	3	2	1	294	33.948	9.44	0.48	0.87	0.57	0.274	4.31749	2
Q9ZRA2 HGD_ARATH	1.98548	6.11111	1	1	1	1	180	20.173	9.79	0	0.59	0	0.292	0	1
Q9LVW7 CARA_ARATH	3.61943	6.06061	1	3	1	1	429	49.447	8.1	1.9	1.6	3.1	0.145	10.0935	1
Q42980 OLEO1_ORYSJ	5.52284	6.06061	2	6	2	1	297	32.894	9.35	3.7	2.1	3	0.425	13.8215	2
Q2QXR8 KPYC2_ORYSJ	3.04388	6.04839	1	3	1	1	248	27.606	9.41	0.69	0.37	0.82	0.145	7.39107	1
Q9ZUU4 CP29B_ARATH	8.76161	6.04651	3	7	3	1	430	47.35	5.08	1.3	0.88	1.8	0.468	18.4699	3
Q8L6Y1 UBP14_ARATH	13.7009	6.04508	6	9	6	1	976	109.151	5.57	0.76	0.97	0.73	0.326	15.6362	6
Q8VXY9 UAH_ARATH	5.95618	6.03448	2	2	2	1	464	50.47	6.52	0	0	0.29	0.186	5.29205	2
Q9SU56 GLDH_ARATH	1.68277	6.02007	1	1	1	1	299	33.241	8.1	0	0	0	0.122	1.69648	1
Q9M0N1 PUX10_ARATH	3.9934	6.01504	2	3	2	1	399	42.961	5.55	0.88	0.22	0	0.233	6.6574	2
Q43082 HEM3_PEA	5.91348	6.00858	2	3	2	1	466	50.253	7.84	0.86	0	4.2	0.16	4.09995	2
Q8BYR1 TYW4_MOUSE	3.6005	6.00462	1	2	1	1	433	49.461	6.35	0.04	0	0.044	0.122	3.10994	1
F4JMJ1 HSP7R_ARATH	3.09028	6	1	3	1	1	200	22.018	6.8	0.8	0.97	0.35	0.194	6.17113	1
P93162 CHLI_SOYBN	3.93961	5.99251	2	2	2	1	534	59.29	8.56	0.74	0	0	0.16	1.75342	2
F4JFN3 HS906_ARATH	2.58104	5.97826	1	3	1	1	184	20.42	6.58	1.4	2.4	2.2	0.233	6.92264	1
Q9CXW3 CYBP_MOUSE	1.65014	5.97484	1	1	1	1	318	36.262	8.5	0	0	0.17	0.101	2.07257	1
Q7DLS1 PSB7B_ARATH	8.06533	5.97345	3	8	3	1	452	50.006	8.46	3.4	3.3	4.7	0.369	18.3884	3
Q9SIH1 CP18B_ARATH	4.08039	5.96491	1	3	1	1	285	31.709	8.81	0	1.6	0	0.292	5.02545	1
Q9LVP9 VTI13_ARATH	6.8786	5.96206	2	3	2	1	369	41.438	9.52	0.49	0	0.64	0.245	7.19549	2
Q6FLF3 DBP2_CANGA	12.4176	5.95238	4	8	3	1	840	93.108	8.37	0.28	0.43	0.28	0.222	20.6619	4
Q9M5L0 RL35_EUPES	3.16762	5.93607	1	1	1	1	219	24.995	10.46	0	0	5.9	0.233	2.34871	1
Q39096 ERD15_ARATH	3.54638	5.92593	1	3	1	1	270	30.869	8.98	9.5	1.1	15	0.259	7.70506	1
Q9C5J8 OEP80_ARATH	10.6107	5.91787	4	7	4	1	828	90.617	8.79	0.38	0.35	0.61	0.198	12.8735	4
Q9S834 CLPP5_ARATH	6.26283	5.89431	2	4	2	1	492	54.71	9.66	0.39	0.22	1.2	0.172	9.45068	2
Q9SS47 PUM4_ARATH	2.92665	5.88235	1	1	1	1	204	23.153	6.87	0	0.12	0	0.212	1.69262	1
Q9M0S5 ISOA3_ARATH	1.93855	5.88235	1	2	1	1	153	17.195	8.57	0.22	0.08	0	0.233	1.82012	1
Q7XA39 RGA4_SOLBU	4.80134	5.88235	2	4	2	1	340	37.824	7.37	1.8	0	1.9	0.292	10.5518	2
Q9FVR6 Y1222_ARATH	3.68763	5.88235	2	2	2	1	391	43.221	7.05	0.15	0	0.38	0.311	4.19973	2
Q67ZB3 FRL3_ARATH	6.48658	5.88235	2	5	2	1	731	81.648	5.43	0.25	0.19	0.89	0.101	9.66756	2
Q9SHJ6 PMD2_ARATH	8.35891	5.84307	4	6	4	1	599	67.834	5.31	0	0.53	0.16	0.301	12.6568	4
Q01474 SAR1B_ARATH	18.657	5.84226	5	12	1	1	1027	118.949	8.6	1.4	1.4	0	0.304	30.7287	5
Q9SKY8 HSP7H_ARATH	12.0264	5.82524	3	9	3	1	721	79.297	6.79	1.3	1.6	1.3	0.233	17.8255	3
Q9ST69 RR5_SPIOL	6.47378	5.81655	2	5	2	1	447	49.312	9.54	0.46	0.5	0.45	0.194	11.1568	2
Q8SKU2 TIC62_PEA	12.7393	5.7971	3	11	3	1	690	75.438	7.81	0.64	0.47	1.2	0.301	25.1774	3
Q0VC50 RT4I1_BOVIN	5.0985	5.78842	2	4	2	1	501	54.919	9.11	1.1	1.5	2.2	0.179	11.1595	2
Q8L719 THO4B_ARATH	10.1476	5.76923	2	5	1	1	416	45.456	9.26	0.32	0	0	0.438	12.042	2
P27788 FER3_MAIZE	3.61943	5.76369	1	3	1	1	347	38.655	6.61	0	0.51	0	0.129	11.4256	1
Q94EG6 Y5224_ARATH	1.80465	5.76369	1	2	1	1	347	39.319	8.38	0	0	0.3	0.105	5.17062	1
Q70DU8 AL3H1_ARATH	7.11157	5.75428	3	5	3	1	643	71.822	8.97	0.55	0.42	0.45	0.212	12.5294	3
Q9FJW4 NDUS4_ARATH	3.58303	5.74324	1	1	1	1	296	33.593	9.88	0	0.26	0	0.129	3.49639	1
Q9ZV06 NATAL_ARATH	2.27556	5.74163	1	1	1	1	209	23.321	9.54	0	0	0.14	0.389	1.73325	1
Q9SJD4 LACS8_ARATH	7.01081	5.72917	3	5	3	1	576	63.199	8.09	0.75	0.56	0.43	0.269	12.6619	3
Q9SZ83 Y4967_ARATH	10.3008	5.72755	3	8	3	1	646	72.276	7.53	1.4	3.2	0.33	0.283	14.4266	3
O04373 ILL4_ARATH	7.15377	5.72391	3	4	3	1	594	65.627	5.94	0	1.7	0.62	0.28	6.61893	3
Q9FMH8 RD21B_ARATH	4.92887	5.71992	2	4	1	1	507	56.434	7.93	0	0	0.51	0.222	7.51593	2
Q9SA18 AKH1_ARATH	1.42597	5.70175	1	2	1	1	228	24.66	9	0.49	0.49	0	0.166	3.52256	1
Q2QVG9 CLPC2_ORYSJ	3.61943	5.69948	1	3	1	1	193	22.409	9.16	3.2	3.8	4	0.334	9.50188	1
Q9LJN8 BUB31_ARATH	4.1637	5.69476	2	3	2	1	439	49.051	8.63	0.79	1.1	0.26	0.166	6.56175	2
Q9C5Z1 EIF3B_ARATH	12.8908	5.66893	5	10	5	1	882	101.964	5.8	1.6	0.71	0.94	0.278	16.95	5
Q6NRL0 PRXD1_XENLA	4.62358	5.64202	2	2	2	1	514	57.684	8.57	0.28	0	0	0.179	3.93507	2
A2RVK7 RP41L_ARATH	3.25845	5.63798	1	1	1	1	337	37.057	9.5	0	0	0	0.166	2.79434	1
Q94B60 CLPP4_ARATH	7.23885	5.6338	1	5	1	1	426	46.977	9.13	2.9	0	2.6	0.212	17.7215	1
P29525 OLEO1_ARATH	3.17849	5.6338	1	1	1	1	213	22.942	9.47	0	1.3	0	0.389	0	1
P02580 ACT3_SOYBN	6.92425	5.62771	1	5	1	1	231	26.3	7.83	0	4.6	8.9	0.468	10.6468	1
Q9FZ86 PDCB3_ARATH	5.72089	5.60976	2	4	2	1	410	45.021	8.56	0.081	0	2.8	0.334	9.98949	2
A7WM73 HEXO1_ARATH	9.1387	5.60472	3	7	3	1	678	77.023	6.9	0.98	0.54	0.51	0.212	17.8854	3
Q4PE39 SEC23_USTMA	7.02056	5.6	3	5	3	1	875	95.941	6.13	0.22	0.23	0.29	0.205	12.883	3
Q9SR15 SYWC_ARATH	3.82932	5.59846	2	2	2	1	518	59.135	7.44	0	0.15	0.48	0.166	4.33477	2
A7LXU3 BGH3B_BACO1	10.3616	5.56962	3	7	2	1	790	87.494	7.31	0	0	0.29	0.179	22.547	3
P23281 AROA2_TOBAC	4.68317	5.55556	2	6	1	1	324	35.937	7.03	1.2	0.82	1	0.389	12.406	2
O24456 GBLPA_ARATH	1.60398	5.55556	1	1	1	1	126	14.196	8.69	0	0.63	0	0.233	1.95799	1
Q43636 TRXH_RICCO	4.40591	5.55556	2	3	1	1	306	34.603	8.07	0	0.56	1.2	0.334	6.83051	2
Q39221 STLP2_ARATH	4.54382	5.53506	2	2	2	1	542	59.606	8.18	0.29	0.3	0	0.119	4.70356	2
P73848 FABZ_SYNY3	6.32818	5.5336	1	4	1	1	253	28.393	9.85	0.58	0.8	0.53	0.425	10.2789	1
Q39033 PLCD2_ARATH	2.84134	5.52147	1	2	1	1	163	18.453	6.25	0.14	0.48	0	0.292	3.91055	1
F4HQD4 HSP7P_ARATH	3.38112	5.52147	1	3	1	1	163	18.558	8.87	0.66	0.4	1	0.233	6.96253	1
Q9T074 PCKA_ARATH	2.90101	5.50459	1	2	1	1	218	24.326	8.76	0	0.31	0	0.194	4.61416	1
P80030 FABI_BRANA	6.00092	5.50459	2	6	2	1	327	35.709	8.06	3.7	1.9	2.2	0.292	12.0041	2
Q6Q8A5 HXK2_TOBAC	5.98493	5.50314	3	5	3	1	636	69.655	6.74	0.35	0	0.47	0.199	8.48757	3
Q39108 GGR_ARATH	6.27285	5.49451	1	3	1	1	273	29.847	9.2	0	0.15	0.11	0.259	7.22125	1
Q9FKS0 UKL1_ARATH	5.56735	5.49273	2	4	2	1	619	69.841	8.43	0.11	0.14	0	0.133	7.33806	2
O04603 RK5_ARATH	3.58316	5.47945	2	3	2	1	365	40.328	9.98	0.27	0	0.27	0.222	6.09681	2
O04630 SYTM1_ARATH	10.2287	5.4678	4	10	4	1	823	94.869	8.68	0.68	0.62	0.65	0.182	21.4282	4
Q9SQZ9 PITH1_ARATH	2.89585	5.46624	1	3	1	1	311	35.672	6.93	0.6	0	1	0.145	9.82794	1
Q9ZSD6 ASPG_LUPLU	3.01211	5.45455	1	1	1	1	440	47.383	5.3	0	0	0	0.101	2.54433	1
Q8VWF6 SSL3_ARATH	6.22301	5.45455	2	5	2	1	550	61.877	8.35	0.35	0.39	0.43	0.16	12.3525	2
P45730 PALY_POPTR	7.27759	5.45229	3	6	1	1	807	88.665	6.89	0	0.4	0.13	0.162	8.58872	3
Q9ZVJ4 CYP22_ARATH	3.44515	5.44747	1	3	1	1	257	28.497	9.23	0.25	0.16	0.4	0.129	8.16419	1
Q9LEH3 PER15_IPOBA	3.61083	5.43807	1	3	1	1	331	34.87	5.01	35	52	58	0.212	9.93547	1
P42620 YQJG_ECOLI	5.21529	5.43478	2	4	2	1	460	53.22	7.75	1.4	1.1	1.1	0.172	9.0308	2
Q9FLP0 MA651_ARATH	9.518	5.43478	3	5	3	1	736	82.187	5.4	0.29	5	2.7	0.205	13.4521	3
O49453 Y4844_ARATH	4.10354	5.43131	2	3	2	1	313	35.5	9.17	0.28	1.4	0.55	0.311	5.54586	2
Q42536 PORA_ARATH	5.14569	5.42857	2	5	1	1	350	39.077	6.93	0.38	0	0.56	0.194	8.34353	2
Q9SS98 OLEO5_ARATH	1.86999	5.42636	1	2	1	1	258	29.194	9.8	0.38	0.33	0	0.166	2.30624	1
Q8L4B2 NFYC9_ARATH	5.97883	5.40541	2	2	2	1	407	45.787	8.25	0.39	0	0.27	0.311	5.0336	2
O80480 IMPA4_ARATH	7.16445	5.37482	3	6	1	1	707	79.341	6.99	0	0.092	0	0.199	14.5178	3
Q93ZC5 AOC4_ARATH	2.38091	5.37313	1	2	1	1	335	37.675	9.41	0.4	0.51	0	0.122	0	1
Q9SVM4 GLYC5_ARATH	7.03901	5.36585	1	6	1	1	205	23.505	8.02	2.9	3.8	8.4	0.425	10.373	1
Q9LY84 GDL76_ARATH	6.34073	5.36585	1	3	1	1	205	22.513	8.32	0.36	0.44	1.4	0.585	1.67624	1
P57720 AROC_ARATH	5.94434	5.33752	3	4	3	1	637	70.396	9.17	3	3	0.7	0.184	6.4333	3
Q9LW00 MBD11_ARATH	5.23981	5.32319	2	5	2	1	526	58.1	5.6	0.6	0.54	0.62	0.136	9.18849	2
P55229 GLGL1_ARATH	8.78861	5.3206	3	6	2	1	733	83.327	10.01	0	0.34	0	0.158	14.9034	3
Q9AV81 PRP19_ORYSJ	9.76641	5.31469	3	5	3	1	715	78.632	7.81	0	0.3	0.59	0.225	10.8893	3
Q75NZ0 SIR_PEA	2.34457	5.31401	1	1	1	1	207	23.898	7.68	0	0	0.99	0.212	1.88229	1
P33154 PR1_ARATH	4.80986	5.31178	2	3	2	1	433	49.241	9.79	0.17	0	0.84	0.179	6.45333	2
Q9LFL3 TOL1_ARATH	6.49174	5.30165	2	3	2	1	547	60.785	5.21	1.1	2	1.6	0.145	8.2329	2
O64688 ODPB3_ARATH	8.98733	5.29595	3	6	3	1	642	71.546	8.48	0.35	0.24	3	0.269	5.88049	3
Q8RXV3 P2C59_ARATH	4.04561	5.29532	2	3	2	1	491	53.866	6.74	1	0.3	0	0.166	4.01021	2
Q9SAA2 CLPP6_ARATH	6.8367	5.28634	2	5	2	1	454	50.503	7.88	0.5	1.6	0	0.245	9.61833	2
O48782 HMOX1_ARATH	3.85259	5.28302	2	3	2	1	530	61.645	9.23	0	0	0.4	0.15	4.369	2
P20144 WUN1_SOLTU	2.14515	5.26316	1	1	1	1	361	39.372	8.18	0	0	0	0.145	3.18545	1
Q9FVC8 DAPA2_ARATH	7.9473	5.25362	3	7	3	1	552	61.089	8.13	1.1	1.5	2	0.269	12.4815	3
Q84T61 HSFA1_ORYSJ	4.94869	5.24934	2	3	2	1	762	86.903	7.25	0	0.33	0.1	0.141	2.27419	2
O81644 VILI2_ARATH	1.86999	5.2356	1	1	1	1	191	21.066	8.22	0.34	0	0	0.212	1.73767	1
O24301 SUS2_PEA	10.8151	5.2349	4	10	4	1	745	84.529	6.79	1.6	3	2.4	0.259	17.2346	4
O94260 G3BP_SCHPO	6.98099	5.23077	3	7	3	1	650	71.203	6.33	0.19	0.26	0.48	0.218	12.8874	3
P42791 RL182_ARATH	5.63078	5.22876	2	4	2	1	459	52.247	10.07	0.53	0.79	0.68	0.202	9.29571	2
Q93Z16 RPN2_ARATH	9.30029	5.21212	3	7	3	1	825	90.569	7.31	0.28	0.49	2	0.207	11.3623	3
P17859 AMYA_VIGMU	2.07038	5.20833	1	2	1	1	192	21.107	4.96	0	0	0	0.233	3.83696	1
O22229 TRXB3_ARATH	5.46038	5.20134	2	2	2	1	596	65.254	7.15	0	0	0.19	0.15	5.40763	2
Q9XF98 CALR_PRUAR	5.34945	5.19231	2	3	2	1	520	60.052	4.87	0.69	0.11	0	0.145	8.50178	2
P22988 LDHA_HORVU	6.74454	5.18672	2	6	2	1	482	53.046	8.4	0.57	0.59	0.6	0.292	14.6497	2
Q9SW96 SYNC1_ARATH	3.61943	5.15464	1	3	1	1	291	33.685	5.24	2.8	3.3	5	0.116	12.6144	1
Q42564 APX3_ARATH	6.2784	5.15222	2	6	2	1	427	48.025	7.55	0.81	0.25	0.49	0.172	13.5583	2
P28643 FABG_CUPLA	7.13712	5.14541	3	6	1	1	447	47.376	9.1	0.83	0	0.73	0.304	10.8938	3
Q6NMR9 GDL84_ARATH	2.0248	5.14469	1	3	1	1	311	35.395	7.2	0	0	0	0.116	4.13223	1
P51091 LDOX_MALDO	5.87615	5.14403	2	5	2	1	486	55.481	8.65	0.25	0.58	0.15	0.194	12.2602	2
Q6NKW9 E138_ARATH	5.74118	5.11883	2	5	2	1	547	60.602	5.77	0.49	0.7	0.82	0.245	13.8481	2
Q1PF33 TI441_ARATH	3.7917	5.09259	2	3	2	1	432	49.198	9.96	0	0.14	0.32	0.155	5.75393	2
Q8RY22 DEGP7_ARATH	13.3583	5.0821	5	8	5	1	1279	142.001	6.49	0.27	0.35	0.33	0.173	20.0905	5
Q9FN03 UVR8_ARATH	7.06397	5.07614	2	3	2	1	591	65.133	6.84	0.053	0	0.13	0.129	6.68819	2
Q41640 RAB7_VIGAC	2.62142	5.06667	1	1	1	1	375	42.263	8.97	0	0.32	0	0.093	2.75479	1
Q06801 DPEP_SOLTU	3.61943	5.06329	1	3	1	1	237	26.573	6.54	0.66	0.77	0.7	0.212	10.021	1
O22797 GLTP1_ARATH	1.65502	5.06329	1	1	1	1	316	35.34	8.27	0	0	0.2	0.122	1.82371	1
Q6RVV4 TIC32_PEA	5.53903	5.06329	2	4	2	1	474	52.628	9.06	0	0.33	0.93	0.186	10.3543	2
Q9SVN5 SYMC_ARATH	8.65603	5.05992	4	8	4	1	751	85.064	7.71	0.39	0.42	0.32	0.245	17.1125	4
O04059 DHBK_SOLLC	7.15037	5.04909	2	5	2	1	713	74.975	6.02	0.77	2	1.4	0.189	17.3529	2
Q03958 PFD6_MOUSE	3.13823	5.04587	1	2	1	1	218	24.904	9.67	0	0	0.68	0.212	4.60187	1
Q5RAT5 LSM12_PONAB	3.61943	5.03778	1	1	1	1	397	44.798	9.79	0.36	0	0	0.11	2.77372	1
Q9M427 UBP1_NICPL	3.94414	5.03282	2	2	2	1	457	49.926	8.63	0	0.43	0	0.186	3.55709	2
O04905 KCY3_ARATH	6.34499	5.03282	2	6	2	1	457	52.529	8.92	0.66	0.7	0.76	0.155	14.4637	2
P19177 H2A_PETCR	5.50002	5.03145	2	5	1	1	318	35.578	10.32	1.2	10	1.4	0.334	10.7992	2
Q9SYL9 RK13_ARATH	4.93308	5.02959	2	4	2	1	338	38.897	9.33	0.71	0.8	0.82	0.259	8.57199	2
P43309 PPO_MALDO	14.8669	5.02431	4	12	2	1	617	68.978	7.36	0.56	0.5	0	0.54	31.1486	4
Q9SFF9 GL17_ARATH	2.66675	5.01931	1	2	1	1	259	28.659	7.44	3.2	2.9	0	0.166	4.11707	1
P51413 RL172_ARATH	5.84343	5.01393	2	5	1	1	359	41.4	9.8	1.5	0.76	0	0.311	11.7972	2
O27555 ARSA_METTH	4.92862	4.99139	2	4	2	1	581	64.065	9.04	5.6	3.7	7	0.16	4.15175	2
Q9SZE1 3HID1_ARATH	4.6837	4.98866	2	4	1	1	441	47.669	8.97	0.27	0	0.18	0.202	8.91441	2
P53535 PHSL2_SOLTU	18.1785	4.96949	4	21	1	1	1147	130.448	6.7	0	4.9	5.8	0.215	49.2422	4
O95372 LYPA2_HUMAN	11.7495	4.96368	4	11	4	1	826	92.467	8.41	1.8	1.6	3.4	0.274	27.7734	4
Q9SLN8 DBR_TOBAC	6.5505	4.9569	2	4	1	1	464	52.244	8.09	0	0	0	0.172	10.8422	2
Q94F00 IMPL1_ARATH	2.99496	4.93562	2	3	2	1	466	51.417	7.93	0	0.29	0.32	0.202	6.34417	2
Q5QMN3 RH20_ORYSJ	3.0511	4.93421	2	2	2	1	608	67.727	9.2	0	0	0	0.113	4.39772	2
Q43386 HMGYA_ARATH	3.61943	4.92754	1	3	1	1	345	37.689	10.23	0.16	0.15	0.11	0.259	8.12993	1
Q9LYE5 CID5_ARATH	3.51032	4.914	1	2	1	1	407	45.706	7.02	0	0	0.11	0.116	5.88241	1
P25818 TIP11_ARATH	5.85878	4.89914	1	4	1	1	347	37.077	6.71	0.99	1.7	0.14	0.778	10.5535	1
Q9SU40 SKU5_ARATH	6.82952	4.88127	3	5	3	1	758	85.509	9.01	1.6	1.5	1.3	0.189	10.2206	3
Q54LT8 STRAP_DICDI	6.41988	4.87421	2	6	1	1	636	72.046	7.3	0.23	0.37	1.2	0.141	13.8746	2
Q9M330 PSMF1_ARATH	3.61943	4.85934	1	3	1	1	391	42.513	6.29	0.08	0.33	0	0.179	7.4923	1
P93092 ACP1_CASGL	1.97881	4.85437	1	2	1	1	309	35.131	9.36	3.5	0	4.3	0.145	4.46642	1
Q9SB37 PMEI7_ARATH	3.51684	4.84429	1	2	1	1	289	31.913	8.68	0.15	0	0.21	0.233	5.67441	1
Q9LHE5 TO401_ARATH	6.05609	4.83871	2	4	1	1	434	48.611	8.25	0.61	0	0	0.233	7.75863	2
Q9FN05 PSL5_ARATH	8.32531	4.83412	4	8	4	1	1055	120.265	6.43	0.29	0.54	0.47	0.16	13.2472	4
O80575 RISB_ARATH	4.29657	4.811	2	4	2	1	291	31.875	8.41	0.57	0.52	0.19	0.389	5.62659	2
Q3E902 RS212_ARATH	3.60748	4.80349	1	3	1	1	229	25.965	8.65	4.1	2.8	5.5	0.194	8.1899	1
Q9Y7P0 RISA_SCHPO	5.11339	4.7836	2	3	2	1	439	48.823	7.71	0.28	0.16	0.4	0.222	7.01541	2
Q9SYM5 RHM1_ARATH	11.3973	4.78309	4	8	3	1	899	101.954	8.12	0.44	0.44	0.74	0.175	19.6223	4
Q06801 DPEP_SOLTU	3.89092	4.78261	1	2	1	1	230	25.018	6.95	0	0.88	0	0.585	2.6282	1
Q8BJW6 EIF2A_MOUSE	5.0642	4.7619	2	2	2	1	714	79.188	9.32	0	0	0.19	0.11	1.89989	2
Q07469 BSPA_POPDE	3.61943	4.75	1	3	1	1	400	44.188	5.52	0	0.49	0.48	0.155	10.5956	1
Q9CB01 RABF1_ARATH	1.78146	4.70297	1	1	1	1	404	44.938	8	0	0	0	0.116	1.97675	1
I6YGS0 EPHA_MYCTU	4.45974	4.69484	2	4	2	1	426	48.496	6.47	0.78	0.77	0	0.233	7.24061	2
Q80W98 SGTB_RAT	3.61943	4.69208	1	2	1	1	682	76.398	5.96	0	0	0.44	0.077	7.96385	1
Q9XGI9 AGUB_SOLLC	1.70093	4.6875	1	1	1	1	192	21.572	6.11	0	0.45	0	0.233	2.12809	1
Q9XF89 CB5_ARATH	5.1928	4.68085	2	6	1	1	470	53.465	9.03	2.8	1.5	3.6	0.172	12.0774	2
Q84L31 RD23C_ARATH	4.01236	4.66667	2	3	2	1	900	103.433	9.5	1.6	0.64	0	0.105	4.60724	2
O49627 ISU1_ARATH	6.71014	4.66321	2	5	2	1	386	42.438	9.23	0.65	0.22	0.65	0.369	10.0157	2
P46301 RS25_SOLLC	3.27671	4.6595	1	1	1	1	279	31.486	10.54	0	0	0	0.145	2.35503	1
P0C8Z0 Y8359_ORYSI	1.96577	4.65116	1	2	1	1	172	19.799	7.03	2.9	2.2	0	0.194	4.75635	1
Q7XSQ9 PIP12_ORYSJ	5.37205	4.64548	1	4	1	1	409	45.294	8.34	0.23	0.51	0	0.359	11.3071	1
Q9ZVD5 AGO4_ARATH	13.0624	4.64286	5	9	5	1	1120	124.782	8.4	0.41	0.36	0.8	0.194	14.4305	5
P55852 SUMO1_ARATH	7.15928	4.6332	1	5	1	1	259	30.071	9.01	1.5	0.65	2	0.359	14.4184	1
Q9ZQ80 NDRP1_ARATH	3.45014	4.62428	1	2	1	1	346	37.862	5.71	0.3	0	0.32	0.233	5.57898	1
Q94JX9 NACA2_ARATH	3.61943	4.61957	1	3	1	1	368	41.393	4.87	1.4	1.4	2.8	0.145	13.9745	1
Q9LXX5 PPD6_ARATH	3.46369	4.61957	1	3	1	1	368	40.751	9.25	0	0.15	0	0.101	6.66936	1
O22874 EXPA8_ARATH	1.53521	4.60993	1	1	1	1	282	30.606	7.3	0	0	2.2	0.259	2.24424	1
P82658 TL19_ARATH	3.39201	4.60993	1	1	1	1	282	30.924	8.53	0	0	0.9	0.292	2.47427	1
P48809 RB27C_DROME	6.0913	4.58891	2	6	2	1	523	57.082	7.34	1.4	0.58	1.1	0.166	14.116	2
Q9LNJ3 APF2_ARATH	6.09128	4.58861	2	4	2	1	632	69.05	8.97	2.1	1.3	0.63	0.179	10.5741	2
Q9C5D7 CAMT3_ARATH	7.45063	4.58716	3	4	3	1	763	86.309	7.18	0.97	0	0.7	0.162	7.04261	3
E0CTY1 GATA_VITVI	6.35877	4.57797	2	2	2	1	699	75.468	6.98	0	0	0.41	0.141	5.39479	2
Q9FJP3 RK29_ARATH	3.4583	4.57746	1	1	1	1	284	32.181	9.76	0	0	0	0.194	3.7763	1
Q1PSI9 IDND_VITVI	6.89203	4.56349	2	4	1	1	504	55.385	8.27	0	0.44	0	0.15	10.3137	2
Q42545 FTSZ1_ARATH	8.49626	4.56274	3	6	3	1	1052	117.128	7.93	0.45	0.7	0.43	0.148	16.9048	3
Q43873 PER73_ARATH	3.61943	4.55764	1	1	1	1	373	40.864	9.29	0	0	0.21	0.11	3.62745	1
Q9LVM5 TTHL_ARATH	3.28308	4.55696	1	3	1	1	395	43.794	7.52	0.048	0	0	0.122	8.00884	1
Q9C7Z9 SCP18_ARATH	5.14057	4.55342	2	3	1	1	571	64.406	6.83	0	0.47	0	0.202	9.3575	2
A7LXU3 BGH3B_BACO1	9.2742	4.54545	3	9	1	1	902	100.597	8.27	0.27	0.29	0	0.162	23.3625	3
B9SQI7 MTBC_RICCO	10.0255	4.53809	2	8	2	1	617	68.083	7.18	0.42	0.52	0.83	0.205	27.5845	2
Q84V83 LAR_DESUN	5.14631	4.53686	2	5	2	1	529	59.01	8.13	0.69	0.71	0.48	0.222	12.1539	2
Q6PAX2 ATD3B_XENLA	8.46425	4.52756	3	5	3	1	1016	114.067	9.67	1.1	0	0.71	0.118	13.8622	3
Q54Z24 PITH1_DICDI	2.4583	4.51389	1	3	1	1	288	32.663	5.15	1	1.2	0.67	0.212	6.69754	1
P35684 RL3_ORYSJ	9.06482	4.5082	2	8	2	1	488	56.221	10.02	0.6	0.34	0.2	0.241	14.6173	2
Q41916 CYT5_ARATH	3.2028	4.49438	1	2	1	1	267	30.194	9.09	3.1	0	0	0.166	4.68582	1
Q9SY09 SMD1B_ARATH	2.35655	4.4898	1	1	1	1	245	27.441	10.37	0	0.77	0	0.233	2.48618	1
P81898 PNAA_PRUDU	5.74504	4.48549	2	3	2	1	758	85.739	7.75	0	0.39	0.73	0.122	8.14949	2
O23193 CBSX1_ARATH	3.41828	4.4843	1	2	1	1	223	24.88	9.86	0	0.19	0.56	0.212	4.31638	1
Q8VZM1 NAA15_ARATH	9.40193	4.47368	4	4	4	1	1140	130.217	7.87	0.56	0	0.14	0.133	8.77931	4
Q96539 CH10_BRANA	2.86296	4.47154	1	3	1	1	246	27.447	6.52	1.4	0.98	1.8	0.179	8.03779	1
Q8LDW8 GLO2D_ARATH	3.57675	4.4665	1	3	1	1	403	45.214	7.96	1.1	0.88	2.1	0.11	9.19787	1
Q8S8F9 NIC1_ARATH	1.75056	4.46194	1	1	1	1	381	42.769	6.74	0	0	0.32	0.155	2.07961	1
P06215 CHIT_PHAVU	3.61404	4.46009	1	1	1	1	426	46.204	5.52	0	0	0.2	0.166	3.27296	1
Q9FIK7 THIC2_ARATH	6.33135	4.45269	2	4	1	1	539	56.944	8.85	0	0.37	0	0.155	9.43293	2
Q9FNC9 TOM92_ARATH	2.73802	4.44444	1	2	1	1	270	31.012	9.48	0.13	0.97	0	0.194	3.75733	1
P02877 HEVE_HEVBR	3.61943	4.41989	1	2	1	1	362	39.261	7.18	0.86	0.32	0	0.155	8.54745	1
Q9SCV4 BGAL8_ARATH	10.3585	4.35967	4	7	4	1	1101	120.563	8.09	0.32	0.58	0.79	0.186	11.773	4
O65639 CSP1_ARATH	3.61943	4.35897	1	3	1	1	390	41.478	8.06	1.6	0.8	2.2	0.105	11.6528	1
P29402 CALX1_ARATH	11.1173	4.35374	3	8	1	1	735	83.265	5.25	0.28	0	0	0.245	18.6138	3
Q8LPJ3 MANA2_ARATH	12.2153	4.35161	4	6	4	1	1149	131.357	9.13	2.4	1.2	1.3	0.147	16.7039	4
Q9XG98 KPRS1_SPIOL	2.31498	4.34783	1	1	1	1	299	32.904	8.73	0.23	0	0	0.166	2.49348	1
Q9FG38 SNX1_ARATH	5.53371	4.33387	2	4	2	1	623	71.421	9.57	0.14	0.2	0.3	0.105	9.36361	2
Q2QMN7 UAH_ORYSJ	5.11141	4.329	2	3	2	1	462	51.712	7.42	0.41	0.47	1.2	0.186	7.43451	2
Q38879 TRXH2_ARATH	2.36061	4.32692	1	3	1	1	208	23.248	8.02	0.18	0.094	0.6	0.233	6.14786	1
Q9C7F5 NTF2_ARATH	8.52747	4.32432	2	6	1	1	555	64.679	9.69	0.37	0.86	0	0.225	15.0298	2
Q94K75 RHON1_ARATH	2.00379	4.31655	1	1	1	1	417	46.251	9.7	0	0	0	0.086	1.99932	1
Q6NPM5 ATS3B_ARATH	1.4066	4.31373	1	2	1	1	255	29.062	8.34	1.3	1.3	0	0.136	3.38507	1
Q05024 TRI1_YEAST	2.2572	4.29185	1	1	1	1	233	26.159	9.85	0	0	0.17	0.129	2.46028	1
Q9SIP1 UP3_ARATH	2.86774	4.28571	1	1	1	1	350	39.602	8.43	0	0	0	0.129	2.27488	1
P29677 MPPA_SOLTU	4.99417	4.2836	2	3	2	1	677	74.377	8.94	0	0.2	0.37	0.122	7.30187	2
Q9SMN1 GCAL2_ARATH	3.54227	4.28016	1	3	1	1	257	27.886	9.66	0.9	0.56	0.86	0.166	8.12739	1
Q9MAP5 SBT33_ARATH	2.87484	4.2735	1	3	1	1	234	26.011	8.7	1.3	1.1	1.6	0.179	7.15121	1
P80065 INVB_DAUCA	5.37915	4.27236	2	4	2	1	749	83.918	5.68	0.36	0.8	0.49	0.16	8.104	2
O22769 NDUV2_ARATH	4.27397	4.26966	2	3	2	1	445	50.232	8.78	0	1	1.4	0.212	6.71743	2
Q93X17 SNAK2_SOLTU	2.17186	4.26357	1	1	1	1	258	28.375	8.43	0	0	0.089	0.194	1.80042	1
Q53HY2 NINJA_TOBAC	1.54303	4.25532	1	1	1	1	705	77.005	6.57	0	0	0	0.059	0	1
J3SBP3 PDE2_CROAD	5.3662	4.24165	3	4	3	1	778	87.909	9.23	0	0	5.6	0.205	5.67544	3
O49429 MORF1_ARATH	1.90274	4.22794	1	2	1	1	544	60.189	9.23	0.22	0.27	0	0.077	0	1
P0DKC4 PGP1B_ARATH	3.61943	4.21546	1	2	1	1	427	46.865	8.43	0	0	1	0.093	8.56832	1
Q9M2V1 NCA1_ARATH	4.01965	4.20561	2	4	2	1	642	71.216	7.97	0.19	0	0	0.122	8.78116	2
P09189 HSP7C_PETHY	7.23885	4.2042	2	11	1	1	666	74.721	9.2	2.5	1.6	2.5	0.108	41.9051	2
O23403 PPD1_ARATH	3.48017	4.19948	1	3	1	1	381	42.827	6.18	0.41	0	0.53	0.096	9.11274	1
Q8VYS0 RD19D_ARATH	3.61943	4.18502	1	2	1	1	454	50.071	8.15	0.42	0	0.97	0.105	6.74954	1
Q5N942 SAPK4_ORYSJ	2.23396	4.18006	1	1	1	1	311	35.921	9.13	0.15	0	0	0.179	1.70763	1
Q59536 PTRB_MORLA	6.84961	4.17973	3	4	3	1	957	109.712	7.33	0	0.34	0	0.126	8.984	3
Q39099 XTH4_ARATH	3.61943	4.17827	1	3	1	1	359	40.614	5	0.27	0.44	0	0.194	8.79316	1
Q93VC9 CATB2_ARATH	10.7942	4.17495	2	9	2	1	503	55.966	7.37	0.4	0.58	1.1	0.468	22.5536	2
O22703 RZ1B_ARATH	5.41396	4.17457	2	4	2	1	527	59.808	9.33	0.36	0	0.68	0.172	7.12697	2
Q9SZN7 HIP26_ARATH	2.8791	4.16667	1	3	1	1	264	30.117	8.88	1.1	0.56	0.36	0.145	7.05133	1
Q9LIN3 RZ1A_ARATH	4.19952	4.16667	2	2	1	1	456	52.702	7.65	0	0	1.1	0.202	1.7205	2
Q8GYD1 PDI51_ARATH	3.10325	4.16667	1	2	1	1	288	32.895	7.66	1.1	0.61	0	0.11	4.81299	1
P43309 PPO_MALDO	2.93181	4.16667	1	3	1	1	192	21.538	5.26	3.4	3.1	1.7	0.292	6.78078	1
Q65CJ7 HPPR_PLESU	3.40066	4.16667	1	3	1	1	408	45.098	7.08	0	0.53	0.87	0.129	8.47626	1
Q2RAK2 KPYC1_ORYSJ	3.33932	4.16667	1	1	1	1	600	66.092	7.96	2.4	0	0	0.066	2.91953	1
Q84V25 ENOXE_FRAAN	4.81207	4.15945	2	5	2	1	577	63.348	8.07	0.98	0	0.72	0.122	9.65092	2
Q9LXG3 PER56_ARATH	3.40209	4.15648	1	2	1	1	409	45.082	9.07	0.26	0	0.72	0.096	4.04871	1
P57681 PCYOX_ARATH	2.11532	4.14634	1	1	1	1	410	45.217	6.58	0	0	1.1	0.122	2.01479	1
O81983 SYS_HELAN	2.12942	4.13223	1	1	1	1	242	29.025	10.48	0	0.49	0	0.166	2.04351	1
P54873 HMCS_ARATH	5.17951	4.13081	2	4	2	1	581	64.867	7.58	0.42	0.36	1.7	0.15	9.27636	2
O82234 IF32_ARATH	3.21503	4.10557	1	2	1	1	341	38.498	9.7	0.21	0.092	0	0.122	4.48772	1
P62201 CALM_LILLO	7.30152	4.10367	3	5	3	1	926	106.156	8.6	0.46	0.78	1.6	0.151	12.5185	3
Q9MB58 F26_ARATH	6.8254	4.10095	3	3	3	1	951	106.385	8.92	0	5.1	0.68	0.124	7.54716	3
Q6Z8L2 LAC9_ORYSJ	4.85119	4.09836	2	4	2	1	732	81.695	9.01	1.5	1.2	1	0.145	10.0611	2
Q9ZU46 ZAR1_ARATH	6.93984	4.08674	3	3	3	1	1199	132.174	6.92	0.87	1	0.98	0.124	3.19162	3
Q8RXF1 SF3A1_ARATH	7.4174	4.07674	3	4	3	1	834	92.187	5.07	0.09	0.45	0.74	0.218	8.96088	3
P17859 AMYA_VIGMU	2.05923	4.0724	1	1	1	1	221	24.26	5.16	0	0	0.28	0.179	2.27688	1
Q9ZNZ7 GLTB1_ARATH	19.1591	4.06852	6	11	6	1	1868	204.943	7.47	0.63	0.71	0.38	0.145	29.2541	6
Q99JW2 ACY1_MOUSE	5.83749	4.06654	2	4	2	1	541	60.856	6.65	0	0.44	0.43	0.145	6.9991	2
Q15GI3 IGS1_PETHY	2.01193	4.05405	1	1	1	1	370	40.979	6.54	0	0.37	0	0.122	2.33182	1
Q8BKC5 IPO5_MOUSE	1.73495	4.05117	1	1	1	1	469	53.49	6.38	0	0	0	0.096	0	1
Q9SUI6 PSAH2_ARATH	3.39664	4.04412	1	3	1	1	272	29.947	9.6	0.33	0.25	0.47	0.145	7.90717	1
Q9SFU1 R13A1_ARATH	2.89076	4.0404	1	3	1	1	297	34.485	8.63	0	0.52	0	0.194	6.06674	1
Q9S720 PPD3_ARATH	2.66454	4.03458	1	2	1	1	347	38.669	8.4	0.16	0	0.19	0.122	4.83298	1
P37225 MAON_SOLTU	6.35233	4.03071	2	2	2	1	521	58.75	9.66	0	0	0.63	0.136	4.50758	2
P57760 STK16_RAT	3.26209	4.02685	1	1	1	1	447	50.057	8.94	0.14	0	0	0.116	3.58049	1
P51614 CHIT3_VITVI	3.48413	4.02477	1	1	1	1	323	34.51	7.96	0	0	0	0.212	3.1468	1
P42027 NDUS7_BRAOL	4.79154	4.01891	2	2	2	1	423	47.486	9.32	1.6	0	0.49	0.194	3.58214	2
Q9FG01 ATO_ARATH	3.61943	4.00891	1	1	1	1	449	52.04	9.67	0.19	0	0	0.093	3.48896	1
Q9AV97 KDSA1_ARATH	5.36525	4.00763	2	3	2	1	524	58.525	7.4	0	0.52	0.26	0.166	5.85885	2
Q8VY01 SCP46_ARATH	5.55708	4.00763	2	4	2	1	524	58.85	8.24	0	0.53	0.63	0.172	11.7419	2
F4JLP5 PLPD2_ARATH	2.79398	4	1	3	1	1	300	34.179	7.05	0	0.94	0.94	0.194	8.68626	1
O49044 SODC2_MESCR	2.04832	4	1	1	1	1	325	34.77	8.53	0.1	0	0	0.145	3.05825	1
A5JTQ3 XYL2_MEDSV	2.08497	4	1	2	1	1	175	18.915	9.69	0	0	0	0.212	0	1
O24145 4CL1_TOBAC	3.28438	3.98593	2	3	2	1	853	94.917	8.27	0	0	0.1	0.101	6.18679	2
Q9SRQ3 PE191_ARATH	3.61852	3.96825	1	2	1	1	378	43.003	5.15	0.4	0	0	0.136	6.03577	1
Q9SJD4 LACS8_ARATH	2.74934	3.9604	1	2	1	1	202	21.966	5.5	0.43	0	0.47	0.259	3.88701	1
Q9LK88 NQR_ARATH	2.81759	3.95778	1	2	1	1	379	42.892	7.43	0.47	0.32	0	0.11	5.21174	1
Q9ZNT0 VPS4_ARATH	6.11362	3.95408	2	4	2	1	784	88.735	9.16	0.16	0.18	0.44	0.096	10.8034	2
Q9LHT0 TRNHF_ARATH	3.06545	3.95137	1	2	1	1	329	35.591	8.21	0.22	0	0	0.166	5.11252	1
Q9LFG2 DAPF_ARATH	6.60902	3.94945	2	5	2	1	633	70.513	7.58	0.49	0	0.6	0.133	15.1738	2
Q0GZS3 USP_CUCME	1.77186	3.92157	1	1	1	1	306	33.862	9.09	0.8	0	0	0.105	1.63007	1
P32980 ATPD_TOBAC	3.54791	3.92157	1	2	1	1	357	38.91	9.31	0.72	0	0.61	0.116	5.46393	1
Q9LMG7 PPA2_ARATH	3.17914	3.92157	1	1	1	1	255	29.114	9.33	0.49	0	0	0.179	2.55095	1
P46637 ARGI1_ARATH	6.40316	3.90947	2	4	2	1	486	53.737	8.41	0.79	0.53	0.59	0.166	8.18288	2
Q9LDD8 MCCB_ARATH	1.43368	3.90879	1	1	1	1	307	33.762	9.51	0	0	0	0.129	2.21236	1
P39598 YWBO_BACSU	3.61907	3.9039	1	3	1	1	333	37.73	7.65	0.58	0	0.75	0.11	8.62057	1
Q9FI61 UBC27_ARATH	1.98674	3.90244	1	2	1	1	410	45.815	7.06	0.46	0.22	0	0.101	5.10527	1
Q6Z358 C3H49_ORYSJ	2.30901	3.89381	1	1	1	1	565	63.24	8.44	0	0.49	0	0.093	2.16805	1
Q9DE27 RUVB2_XENLA	4.65557	3.89171	2	3	2	1	591	65.604	6.71	1.2	0.48	0.58	0.136	7.48771	2
Q9LFU1 ASNS3_ARATH	8.48635	3.88889	2	4	2	1	900	101.208	7.18	0	0.2	0.36	0.174	8.53557	2
Q67YC9 Y4141_ARATH	3.05943	3.8835	1	1	1	1	309	35.343	5.58	0.43	0	0	0.166	3.10449	1
Q8LGG8 USPAL_ARATH	2.15989	3.87597	1	2	1	1	387	43.054	8.53	0	0	0	0.105	5.58042	1
Q9CQK7 RWDD1_MOUSE	3.61907	3.87244	1	1	1	1	439	50.113	4.93	0	0	0.1	0.11	3.49618	1
Q9S7Y7 XYL1_ARATH	2.43759	3.86266	1	2	1	1	233	26.161	7.99	0	0.6	1.2	0.194	4.12099	1
Q84J78 SSBP_ARATH	3.10078	3.84615	1	1	1	1	338	37.921	8.85	0.17	0	0	0.11	2.83955	1
Q54SW1 Y2179_DICDI	2.99957	3.84615	1	3	1	1	338	37.593	6.86	2.1	2	3.8	0.145	9.1208	1
Q9SAH9 CCR2_ARATH	2.8716	3.84615	1	1	1	1	468	52.428	8.38	0	0	0	0.077	3.26168	1
Q2TBV6 CC124_BOVIN	1.8716	3.82514	1	1	1	1	366	42.641	9.44	0	0	0.34	0.101	0	1
Q9FHA4 SBT19_ARATH	5.72136	3.82022	2	4	2	1	890	96.958	8.85	0.49	0	0	0.11	11.677	2
P93648 LONM_MAIZE	9.53355	3.81862	4	5	4	1	1257	139.506	6.6	0	0.17	0.071	0.125	6.54821	4
Q9C6T1 PMK_ARATH	6.82123	3.80818	2	6	2	1	709	77.965	7.66	1.1	1	2.3	0.119	17.3199	2
P51110 DFRA_VITVI	3.9245	3.80313	2	2	2	1	447	50.242	7.83	0	0.86	0	0.202	4.22453	2
F4HQD4 HSP7P_ARATH	1.72886	3.79147	1	2	1	1	211	24.136	10.01	0	1.7	1.4	0.145	4.31562	1
Q9LIL4 P24B3_ARATH	2.4734	3.78007	1	1	1	1	291	33.489	6.68	0.17	0	0	0.194	1.62601	1
Q86I22 FAHD1_DICDI	3.56241	3.77358	1	1	1	1	371	40.252	9.09	0	0.76	0	0.105	2.73333	1
Q8LG89 BABL_ARATH	10.5502	3.74396	2	9	2	1	828	92.75	9.03	4.8	5.4	12	0.174	35.2186	2
Q9LMX8 6PGL1_ARATH	3.61943	3.74194	1	1	1	1	775	86.841	9.47	0	0	0	0.05	3.87608	1
Q42347 RL241_ARATH	3.57971	3.72671	1	2	1	1	322	37.3	10.62	0	0.24	0	0.129	5.65306	1
Q4FE47 XB35_ARATH	2.03231	3.72208	1	1	1	1	403	44.494	9.28	0	0	0	0.105	2.12973	1
Q94EH2 TI222_ARATH	3.08181	3.71622	1	1	1	1	296	32.018	9	0.3	0	0	0.155	2.17043	1
Q08069 RS8_MAIZE	3.12989	3.69458	1	1	1	1	406	46.677	10.08	0.58	0	0	0.129	3.45601	1
Q9LTX3 PPOX1_ARATH	7.53139	3.68794	3	7	3	1	705	78.971	8.28	0.26	0.14	0.34	0.174	14.5704	3
Q5C9I9 ISPD_MENPI	3.70835	3.68217	2	4	1	1	516	56.739	7.64	0.3	0	0.2	0.155	3.63322	2
Q9M2S7 FK201_ARATH	3.32836	3.68098	1	2	1	1	326	35.945	8.72	0.42	0	0.87	0.145	5.55785	1
P55748 CBP22_HORVU	8.43892	3.68	2	9	2	1	625	69.939	6.48	0.21	0.23	0.56	0.269	20.1085	2
P52410 KASC1_ARATH	1.93892	3.67893	1	1	1	1	299	32.031	8.68	0	0	0	0.166	1.91934	1
Q9M9S3 WHY1_ARATH	3.61943	3.67454	1	3	1	1	381	42.929	9.26	0.62	0.46	0.49	0.101	9.00655	1
D9J034 WHY2_SOLTU	2.2786	3.67454	1	2	1	1	381	42.984	9.76	0	0.35	0.16	0.096	5.08363	1
A1XQR9 RUXE_PIG	1.90066	3.66667	1	1	1	1	300	34.549	9.44	0	0	0	0.155	1.96913	1
O81644 VILI2_ARATH	2.65443	3.66667	1	1	1	1	300	34.201	8.92	0	0	0.69	0.166	2.11	1
A7PZL3 PGLR_VITVI	3.60942	3.65854	1	3	1	1	574	63.039	6.83	0.041	0.05	0	0.093	8.89068	1
Q8LAX0 HMT3_ARATH	2.88773	3.65854	1	3	1	1	410	44.97	6.84	0	0.58	0.26	0.105	5.92258	1
Q00763 COMT1_POPTM	2.5123	3.65297	1	1	1	1	219	24.797	5.68	0.71	0	0	0.233	1.77401	1
Q8K2Y7 RM47_MOUSE	2.48492	3.63196	1	1	1	1	413	47.653	8.98	0.14	0	0	0.101	1.93118	1
Q8VZF3 CGEP_ARATH	6.07712	3.62319	3	3	3	1	1104	122.681	6.6	0	0.65	0.66	0.114	8.20296	3
P93824 ACCH6_ARATH	4.51286	3.60721	2	4	2	1	499	55.99	6.8	0.15	0.51	1.5	0.212	8.28366	2
P43297 RD21A_ARATH	4.9894	3.60111	2	4	1	1	722	80.494	6.61	1.9	0.74	0	0.133	8.74574	2
[truncated: 383 more rows]

## Sheet: Statistical analysis
Mean values of normalized peak areas, as well as SD (standard deviation) and CV% (percentage of coefficient of variation) were determined for replicates of protein extract.
	ORIGINAL DATA			NORMALIZED DATA			MISSING VALUE CORRECTION						STATISTICAL ANALYSIS
Description	Replicate 1	Replicate 2	Replicate 3	Replicate 1_n	Replicate 2_n	Replicate 3_n	Replicate 1_m	Replicate 2_m	Replicate 3_m	Replicate 1_c	Replicate 2_c	Replicate 3_c	mean	SD	CV%	CV%= (SD/mean)*100
Q7TP47 HNRPQ_RAT	6.6	3.6	12	0	0	0.154896	0.155013	0	0.154896	0.155013	0.154954	0.154896	0.154954	5.83573e-05	0.037661	CV% Mean	36.7478
Q9SQT8 DHQSD_ARATH	45	29	69	0	0	1.84684	1.84539	0	1.84684	1.84539	1.84611	1.84684	1.84611	0.000723731	0.039203
P16157 ANK1_HUMAN	21	0	37	0	0.656379	0.655329	0	0.656379	0.655329	0.655854	0.656379	0.655329	0.655854	0.000525122	0.0800669
Q8VZF1 AEE7_ARATH	5.7	8.7	16	0.0959602	0	0.0953206	0.0959602	0	0.0953206	0.0959602	0.0956404	0.0953206	0.0956404	0.000319818	0.334397
Q38884 EIF3I_ARATH	28	20	27	0.959602	0	0.953206	0.959602	0	0.953206	0.959602	0.956404	0.953206	0.956404	0.00319818	0.334397
P93092 ACP1_CASGL	4000	4900	3700	2.58354	0	2.56174	2.58354	0	2.56174	2.58354	2.57264	2.56174	2.57264	0.0109019	0.423761
Q9SE83 DRP2A_ARATH	2.9	4	0	0.0649577	0	0.0655329	0.0649577	0	0.0655329	0.0649577	0.0652453	0.0655329	0.0652453	0.000287607	0.440809
O82357 PANB1_ARATH	2.3	1	3.1	0	0.572424	0.577881	0	0.572424	0.577881	0.575152	0.572424	0.577881	0.575152	0.00272863	0.474419
O65569 RS112_ARATH	0	0	0.26	0.701248	0.694541	0	0.701248	0.694541	0	0.701248	0.694541	0.697894	0.697894	0.00335346	0.480511
Q9LFG2 DAPF_ARATH	1300	1100	1600	0.361696	0	0.357452	0.361696	0	0.357452	0.361696	0.359574	0.357452	0.359574	0.00212201	0.590146
P37216 AROG_SOLLC	0	12	5.5	0.560998	0	0.554051	0.560998	0	0.554051	0.560998	0.557525	0.554051	0.557525	0.00347366	0.62305
P40343 VPS27_YEAST	12	19	23	0	0.435042	0.440858	0	0.435042	0.440858	0.43795	0.435042	0.440858	0.43795	0.00290782	0.663961
Q8H107 ODO2B_ARATH	2.5	0	3.1	0.66434	0	0.655329	0.66434	0	0.655329	0.66434	0.659835	0.655329	0.659835	0.00450549	0.682821
Q93Y09 SCP45_ARATH	1.2	4.3	5.2	0.066434	0	0.0655329	0.066434	0	0.0655329	0.066434	0.0659835	0.0655329	0.0659835	0.000450549	0.682821
P17067 CAHC_PEA	0.17	0	0	1.55013	1.52646	0	1.55013	1.52646	0	1.55013	1.52646	1.5383	1.5383	0.0118316	0.769139
I6YGS0 EPHA_MYCTU	0.19	0	2.5	0.575761	0.587688	0	0.575761	0.587688	0	0.575761	0.587688	0.581725	0.581725	0.00596354	1.02515
O22969 Y2416_ARATH	10	25	11	0	0.145014	0.148938	0	0.145014	0.148938	0.146976	0.145014	0.148938	0.146976	0.0019622	1.33504
Q9FT97 AGAL1_ARATH	5.9	11	9.4	0.0811971	0	0.0834055	0.0811971	0	0.0834055	0.0811971	0.0823013	0.0834055	0.0823013	0.0011042	1.34166
P0DKK2 RL372_ORYSJ	2	1.7	0	3.76459	3.66351	0	3.76459	3.66351	0	3.76459	3.66351	3.71405	3.71405	0.0505406	1.36079
G4LTX4 DSP4_CASSA	20	27	35	0.132868	0	0.137023	0.132868	0	0.137023	0.132868	0.134946	0.137023	0.134946	0.00207767	1.53964
Q9SA18 AKH1_ARATH	10	3.4	0	0.361696	0.373984	0	0.361696	0.373984	0	0.361696	0.373984	0.36784	0.36784	0.00614366	1.6702
Q6NPM5 ATS3B_ARATH	1.6	2.4	3.2	0.959602	0.992201	0	0.959602	0.992201	0	0.959602	0.992201	0.975902	0.975902	0.0162995	1.6702
Q01474 SAR1B_ARATH	0	0	0	1.03342	1.06852	0	1.03342	1.06852	0	1.03342	1.06852	1.05097	1.05097	0.0175533	1.6702
Q9ZPH2 GRS17_ARATH	9.6	7	9.4	0.811971	0.839555	0.834055	0.811971	0.839555	0.834055	0.811971	0.839555	0.834055	0.828527	0.0145992	1.76206
O24412 PSD7A_ARATH	0.89	0	0	0	0.129749	0.125108	0	0.129749	0.125108	0.127429	0.129749	0.125108	0.127429	0.00232056	1.82106
F4I9J7 Y14_ARATH	0	0.13	0.94	1.03342	0	1.07236	1.03342	0	1.07236	1.03342	1.05289	1.07236	1.05289	0.0194694	1.84914
Q2HJH6 SNR40_BOVIN	250	0	83	0.155013	0	0.148938	0.155013	0	0.148938	0.155013	0.151976	0.148938	0.151976	0.00303713	1.99843
Q9S7T8 SPZX_ARATH	8.5	9.5	17	4.20749	4.04513	4.17028	4.20749	4.04513	4.17028	4.20749	4.04513	4.17028	4.14096	0.0850558	2.05401
Q9S7C0 HSP7O_ARATH	0	5.3	0	2.28828	2.21337	2.20429	2.28828	2.21337	2.20429	2.28828	2.21337	2.20429	2.23531	0.0460959	2.06217
O23403 PPD1_ARATH	1.1	0	0	0.302644	0	0.315749	0.302644	0	0.315749	0.302644	0.309197	0.315749	0.309197	0.00655283	2.11931
Q9S720 PPD3_ARATH	34	28	34	0.118105	0	0.113193	0.118105	0	0.113193	0.118105	0.115649	0.113193	0.115649	0.00245585	2.12353
P39598 YWBO_BACSU	1.1	1.1	2.7	0.42813	0	0.446815	0.42813	0	0.446815	0.42813	0.437473	0.446815	0.437473	0.00934251	2.13556
F6HDT7 MTND2_VITVI	1.3	1.2	0	0.317407	0	0.303834	0.317407	0	0.303834	0.317407	0.310621	0.303834	0.310621	0.00678626	2.18474
Q9SQT8 DHQSD_ARATH	16	18	26	0.959602	0.915878	0	0.959602	0.915878	0	0.959602	0.915878	0.93774	0.93774	0.0218621	2.33136
Q9S726 RPI3_ARATH	4.6	1.7	3.8	0.738156	0	0.77448	0.738156	0	0.77448	0.738156	0.756318	0.77448	0.756318	0.0181621	2.40139
Q9SX77 SDH5_ARATH	0	0	5	3.61696	3.43454	3.51495	3.61696	3.43454	3.51495	3.61696	3.43454	3.51495	3.52215	0.0914229	2.59566
Q9LVP9 VTI13_ARATH	0	0.41	0.42	0.361696	0	0.381282	0.361696	0	0.381282	0.361696	0.371489	0.381282	0.371489	0.00979306	2.63616
A6QQC0 AHSA2_BOVIN	12	3.6	53	0	0.213705	0.202556	0	0.213705	0.202556	0.208131	0.213705	0.202556	0.208131	0.00557432	2.67828
Q9LXC0 GDI_ARATH	60	54	160	1.77157	1.83176	1.72769	1.77157	1.83176	1.72769	1.77157	1.83176	1.72769	1.77701	0.0522474	2.9402
Q9LIN3 RZ1A_ARATH	0.92	1	8.9	0.132868	0	0.125108	0.132868	0	0.125108	0.132868	0.128988	0.125108	0.128988	0.00387987	3.00792
Q6F2U9 SYK_ORYSJ	4.6	9.8	7.5	0.885787	0	0.834055	0.885787	0	0.834055	0.885787	0.859921	0.834055	0.859921	0.0258658	3.00792
O22870 FK163_ARATH	0.26	0.25	0.67	0.538854	0	0.506391	0.538854	0	0.506391	0.538854	0.522622	0.506391	0.522622	0.0162315	3.10578
E1U332 ALL12_OLEEU	0.37	1	1.3	0	0.839555	0.893631	0	0.839555	0.893631	0.866593	0.839555	0.893631	0.866593	0.0270378	3.12001
Q9SFF9 GL17_ARATH	540	450	1100	2.3621	2.21337	0	2.3621	2.21337	0	2.3621	2.21337	2.28774	2.28774	0.0743629	3.2505
Q42064 RL83_ARATH	42	47	85	2.50973	2.36602	2.50217	2.50973	2.36602	2.50217	2.50973	2.36602	2.50217	2.4593	0.0808764	3.28859
Q39221 STLP2_ARATH	3.6	2.8	8.5	0.214065	0.22897	0	0.214065	0.22897	0	0.214065	0.22897	0.221517	0.221517	0.0074522	3.36416
Q03943 IM30_PEA	3.4	4	5.7	0.620051	0.580056	0.595754	0.620051	0.580056	0.595754	0.620051	0.580056	0.595754	0.59862	0.0201508	3.3662
Q9FE06 EXOL2_ARATH	0.12	0	0	0.14025	0	0.131066	0.14025	0	0.131066	0.14025	0.135658	0.131066	0.135658	0.00459188	3.3849
Q9LT96 Y5977_ARATH	0	1	0	0.0885787	0	0.0953206	0.0885787	0	0.0953206	0.0885787	0.0919496	0.0953206	0.0919496	0.00337096	3.66609
Q8VY01 SCP46_ARATH	18	15	27	0	0.404513	0.375325	0	0.404513	0.375325	0.389919	0.404513	0.375325	0.389919	0.014594	3.74283
P83291 NB5R2_ARATH	6.9	11	18	1.99302	1.90808	1.84684	1.99302	1.90808	1.84684	1.99302	1.90808	1.84684	1.91598	0.0734113	3.83153
F4HQD4 HSP7P_ARATH	2.1	1.5	1.4	1.4025	1.29749	0	1.4025	1.29749	0	1.4025	1.29749	1.34999	1.34999	0.0525008	3.88897
Q8LFQ6 GRXC4_ARATH	16	17	18	4.05986	0	3.75325	4.05986	0	3.75325	4.05986	3.90655	3.75325	3.90655	0.153304	3.92427
P53535 PHSL2_SOLTU	20	9.5	17	0	3.73984	3.45537	0	3.73984	3.45537	3.5976	3.73984	3.45537	3.5976	0.142232	3.95352
P43309 PPO_MALDO	20	20	28	0.413367	0.381616	0	0.413367	0.381616	0	0.413367	0.381616	0.397492	0.397492	0.0158756	3.99395
Q6Q8A5 HXK2_TOBAC	13	10	15	0.258354	0	0.280004	0.258354	0	0.280004	0.258354	0.269179	0.280004	0.269179	0.0108249	4.02144
Q4PE39 SEC23_USTMA	4	8.4	8.2	0.162394	0.175543	0.172769	0.162394	0.175543	0.172769	0.162394	0.175543	0.172769	0.170235	0.0069309	4.07136
Q8LB88 RGLG5_ARATH	14	0	19	2.80499	3.05293	0	2.80499	3.05293	0	2.80499	3.05293	2.92896	2.92896	0.123968	4.23249
Q9C7Z9 SCP18_ARATH	18	3.8	18	3.17407	3.2819	3.45537	3.17407	3.2819	3.45537	3.17407	3.2819	3.45537	3.30378	0.141922	4.29575
P93028 UBE11_ARATH	16	20	21	4.2813	4.57939	4.64688	4.2813	4.57939	4.64688	4.2813	4.57939	4.64688	4.50252	0.194532	4.32052
O22769 NDUV2_ARATH	1.7	3.4	3.5	0	0.763232	0.834055	0	0.763232	0.834055	0.798643	0.763232	0.834055	0.798643	0.0354117	4.43398
Q94AA4 PFKA3_ARATH	68	70	190	2.73118	2.9766	2.91919	2.73118	2.9766	2.91919	2.73118	2.9766	2.91919	2.87566	0.128375	4.46421
Q6NMQ7 GASA6_ARATH	87	99	130	0.33217	0	0.36341	0.33217	0	0.36341	0.33217	0.34779	0.36341	0.34779	0.0156199	4.49118
P42730 CLPB1_ARATH	4.8	0.82	1.6	4.2813	4.35042	3.99155	4.2813	4.35042	3.99155	4.2813	4.35042	3.99155	4.20776	0.190404	4.52508
Q9FRL8 DHAR2_ARATH	38	20	15	10.3342	0	11.3193	10.3342	0	11.3193	10.3342	10.8267	11.3193	10.8267	0.492571	4.54957
Q9FI53 FUM2_ARATH	8.7	5.1	14	1.03342	0	1.13193	1.03342	0	1.13193	1.03342	1.08267	1.13193	1.08267	0.0492571	4.54957
P52420 PUR2_ARATH	80	100	140	0.398604	0.373984	0.36341	0.398604	0.373984	0.36341	0.398604	0.373984	0.36341	0.378666	0.0180583	4.76892
P24922 IF5A2_NICPL	6.2	3.7	10	1.10723	1.22117	0	1.10723	1.22117	0	1.10723	1.22117	1.1642	1.1642	0.0569687	4.89337
Q9C9W5 HPR1_ARATH	19	23	32	0	0.221337	0.244259	0	0.221337	0.244259	0.232798	0.221337	0.244259	0.232798	0.0114609	4.92311
Q6NZ07 NCLN_DANRE	3.5	1.4	4	0.214065	0.236602	0	0.214065	0.236602	0	0.214065	0.236602	0.225333	0.225333	0.0112684	5.00075
O04482 UCH2_ARATH	4.4	0.48	0.82	0.258354	0	0.285962	0.258354	0	0.285962	0.258354	0.272158	0.285962	0.272158	0.0138037	5.07193
Q8S9J6 ASPA_ARATH	7.5	4.5	2.8	1.4025	1.29749	1.42981	1.4025	1.29749	1.42981	1.4025	1.29749	1.42981	1.3766	0.0698553	5.07448
P27774 KPPR_MESCR	2.6	1.2	1.1	6.05288	5.49527	5.95754	6.05288	5.49527	5.95754	6.05288	5.49527	5.95754	5.83523	0.298247	5.11115
A7LXU3 BGH3B_BACO1	2.8	1.6	2.7	0.199302	0.221337	0	0.199302	0.221337	0	0.199302	0.221337	0.21032	0.21032	0.0110176	5.2385
Q9FVI1 ADF2_PETHY	1.7	2.2	2.2	0.959602	0.992201	0.893631	0.959602	0.992201	0.893631	0.959602	0.992201	0.893631	0.948478	0.0502181	5.2946
Q9SS98 OLEO5_ARATH	8.7	7.7	16	0.280499	0.251866	0	0.280499	0.251866	0	0.280499	0.251866	0.266183	0.266183	0.0143163	5.37838
Q9M1R2 SYPC_ARATH	0.37	0.1	0.19	0.280499	0.251866	0.268089	0.280499	0.251866	0.268089	0.280499	0.251866	0.268089	0.266818	0.0143586	5.3814
Q15155 NOMO1_HUMAN	6	6.1	2	0.155013	0	0.172769	0.155013	0	0.172769	0.155013	0.163891	0.172769	0.163891	0.00887795	5.417
A6MM45 ACCD_BUXMI	0.34	0.81	1.3	0.730774	0	0.655329	0.730774	0	0.655329	0.730774	0.693052	0.655329	0.693052	0.0377225	5.44296
Q9LZI9 GSTFD_ARATH	0	0	0.58	1.10723	0.992201	0	1.10723	0.992201	0	1.10723	0.992201	1.04972	1.04972	0.0575161	5.47919
A4GGA2 PSBD_PHAVU	12	11	18	0.465038	0.518998	0	0.465038	0.518998	0	0.465038	0.518998	0.492018	0.492018	0.0269798	5.4835
P42056 VDAC2_SOLTU	26	14	50	6.49577	7.17438	7.14904	6.49577	7.17438	7.14904	6.49577	7.17438	7.14904	6.93973	0.38469	5.54331
Q56YT0 LAC3_ARATH	9.3	9.4	7.9	0.273118	0	0.244259	0.273118	0	0.244259	0.273118	0.258688	0.244259	0.258688	0.0144293	5.57786
Q9FF10 HPSE1_ARATH	4.2	8.6	5.6	0.206684	0	0.184684	0.206684	0	0.184684	0.206684	0.195684	0.184684	0.195684	0.011	5.6213
Q9SVD7 UEV1D_ARATH	16	14	21	1.77157	1.9844	0	1.77157	1.9844	0	1.77157	1.9844	1.87799	1.87799	0.106415	5.66641
Q94AR8 LEUC_ARATH	3.8	0	0	1.25486	1.14485	1.13193	1.25486	1.14485	1.13193	1.25486	1.14485	1.13193	1.17721	0.0675561	5.73864
P51819 HSP83_IPONI	2	0.94	2.5	1.99302	1.83176	1.78726	1.99302	1.83176	1.78726	1.99302	1.83176	1.78726	1.87068	0.108261	5.78726
Q9FY49 LKHA4_ARATH	1.5	3.6	3.4	1.99302	2.13705	1.90641	1.99302	2.13705	1.90641	1.99302	2.13705	1.90641	2.01216	0.116504	5.78998
Q9FMP3 DPYS_ARATH	7.1	9.5	34	1.9192	1.75543	1.96599	1.9192	1.75543	1.96599	1.9192	1.75543	1.96599	1.88021	0.110561	5.88027
Q9ZPI1 SYKC_ARATH	0	0	0	0.738156	0	0.655329	0.738156	0	0.655329	0.738156	0.696742	0.655329	0.696742	0.0414133	5.94384
Q8BYR1 TYW4_MOUSE	6.6	5.7	11	0.0295262	0	0.0262132	0.0295262	0	0.0262132	0.0295262	0.0278697	0.0262132	0.0278697	0.00165653	5.94384
Q43644 NDUS1_SOLTU	15	13	15	1.03342	0.915878	0	1.03342	0.915878	0	1.03342	0.915878	0.974648	0.974648	0.0587699	6.02986
Q9SMW7 BTF3_ARATH	21	29	38	6.71722	6.33482	7.14904	6.71722	6.33482	7.14904	6.71722	6.33482	7.14904	6.73369	0.40736	6.04958
Q9LMX4 PPA1_ARATH	2.8	2.1	3	0	0.290028	0.327665	0	0.290028	0.327665	0.308846	0.290028	0.327665	0.308846	0.0188182	6.09307
O23657 RABC1_ARATH	3	3.6	1.6	0.221447	0	0.250217	0.221447	0	0.250217	0.221447	0.235832	0.250217	0.235832	0.0143849	6.09966
Q9SB37 PMEI7_ARATH	0	1.3	1.2	0.110723	0	0.125108	0.110723	0	0.125108	0.110723	0.117916	0.125108	0.117916	0.00719247	6.09966
Q9AWB2 SIR_SOYBN	36	31	46	1.10723	0	1.25108	1.10723	0	1.25108	1.10723	1.17916	1.25108	1.17916	0.0719247	6.09966
Q9LXD9 PME51_ARATH	68	49	63	0.590524	0.534262	0.530221	0.590524	0.534262	0.530221	0.590524	0.534262	0.530221	0.551669	0.0337103	6.1106
Q9S829 NDHO_ARATH	28	12	34	0.155013	0	0.137023	0.155013	0	0.137023	0.155013	0.146018	0.137023	0.146018	0.00899466	6.15997
Q9SJD4 LACS8_ARATH	42	51	49	0.317407	0	0.280004	0.317407	0	0.280004	0.317407	0.298706	0.280004	0.298706	0.0187013	6.26079
Q7DLS1 PSB7B_ARATH	6.1	6.6	5.3	2.50973	2.51866	2.80004	2.50973	2.51866	2.80004	2.50973	2.51866	2.80004	2.60948	0.165093	6.32668
O24457 ODPA3_ARATH	8.9	15	14	0	0.839555	0.953206	0	0.839555	0.953206	0.89638	0.839555	0.953206	0.89638	0.0568255	6.33944
Q9SDX3 UGPA_MUSAC	4.1	4.2	8.7	14.7631	15.2646	16.6811	14.7631	15.2646	16.6811	14.7631	15.2646	16.6811	15.5696	0.994703	6.38874
Q9LZX4 FLA10_ARATH	4.5	0	7.2	0.885787	0.839555	0.953206	0.885787	0.839555	0.953206	0.885787	0.839555	0.953206	0.892849	0.0571537	6.40127
Q96451 1433B_SOYBN	15	16	17	0.413367	0	0.36341	0.413367	0	0.36341	0.413367	0.388388	0.36341	0.388388	0.0249787	6.43137
P93259 1433_MESCR	14	12	22	1.47631	1.29749	0	1.47631	1.29749	0	1.47631	1.29749	1.3869	1.3869	0.0894086	6.44664
Q5J907 TCTP_ELAGV	16	23	43	9.59602	10.6852	9.53206	9.59602	10.6852	9.53206	9.59602	10.6852	9.53206	9.93778	0.648117	6.52175
P55034 PSMD4_ARATH	3.5	8.1	6.1	0.214065	0.244234	0	0.214065	0.244234	0	0.214065	0.244234	0.22915	0.22915	0.0150845	6.58282
P13934 LEA76_BRANA	47	62	62	0.214065	0	0.244259	0.214065	0	0.244259	0.214065	0.229162	0.244259	0.229162	0.0150969	6.58789
Q9FUS8 GSTUH_ARATH	3.1	2.9	3.7	31.0025	28.2396	32.1707	31.0025	28.2396	32.1707	31.0025	28.2396	32.1707	30.4709	2.01876	6.62519
Q9M0S5 ISOA3_ARATH	4.4	2.5	9.4	0.959602	0.839555	0	0.959602	0.839555	0	0.959602	0.839555	0.899579	0.899579	0.0600237	6.67242
Q06060 MPK_PEA	4.4	8.2	9	0.14025	0.160279	0.148938	0.14025	0.160279	0.148938	0.14025	0.160279	0.148938	0.149822	0.0100438	6.70378
Q5EBF1 5NTC_XENTR	8.1	6	4.5	0	0.511365	0.446815	0	0.511365	0.446815	0.47909	0.511365	0.446815	0.47909	0.032275	6.73673
Q8RWN9 ODP22_ARATH	12	8.3	5.8	5.46235	5.64792	4.94476	5.46235	5.64792	4.94476	5.46235	5.64792	4.94476	5.35167	0.364411	6.80929
Q9FJH6 AB1F_ARATH	1.5	0.67	1.9	1.10723	1.22117	1.07236	1.10723	1.22117	1.07236	1.10723	1.22117	1.07236	1.13359	0.0778286	6.8657
Q42910 PPDK_MESCR	1.3	0.88	2.1	1.84539	1.90808	1.66811	1.84539	1.90808	1.66811	1.84539	1.90808	1.66811	1.80719	0.124461	6.88697
Q8LFC0 IDH1_ARATH	2.5	2	2.9	1.9192	0	2.20429	1.9192	0	2.20429	1.9192	2.06175	2.20429	2.06175	0.142542	6.91366
P54767 DCE_SOLLC	2	1.4	1.7	1.32868	1.52646	1.42981	1.32868	1.52646	1.42981	1.32868	1.52646	1.42981	1.42832	0.0989002	6.92424
Q9C6I6 ETFA_ARATH	20	24	42	0.66434	0.763232	0	0.66434	0.763232	0	0.66434	0.763232	0.713786	0.713786	0.0494459	6.92727
P25096 P21_SOYBN	8.1	5.9	4.9	0.265736	0.305293	0	0.265736	0.305293	0	0.265736	0.305293	0.285514	0.285514	0.0197783	6.92727
P15102 GLNA4_PHAVU	8.5	3.2	11	2.06684	2.06073	2.32344	2.06684	2.06073	2.32344	2.06684	2.06073	2.32344	2.15033	0.149945	6.97311
F4K4L7 TAF4B_ARATH	11	7.9	5.5	0	2.90028	3.33622	0	2.90028	3.33622	3.11825	2.90028	3.33622	3.11825	0.21797	6.99014
Q9FFE0 RRAA2_ARATH	2.5	4.2	2.4	3.91222	4.50307	0	3.91222	4.50307	0	3.91222	4.50307	4.20765	4.20765	0.295421	7.02106
Q94BS2 MET1_ARATH	0	0	0	0.959602	0.915878	0.834055	0.959602	0.915878	0.834055	0.959602	0.915878	0.834055	0.903179	0.0637297	7.05616
Q9SZH4 PEP_ARATH	0.56	0	0.61	0.738156	0.839555	0.834055	0.738156	0.839555	0.834055	0.738156	0.839555	0.834055	0.803922	0.0570216	7.09293
Q9FLW9 PKP2_ARATH	1.3	0.22	1.6	1.9192	2.21337	2.08514	1.9192	2.21337	2.08514	1.9192	2.21337	2.08514	2.07257	0.147486	7.11608
Q84L31 RD23C_ARATH	1.4	1.3	2	1.69776	1.60279	1.84684	1.69776	1.60279	1.84684	1.69776	1.60279	1.84684	1.71579	0.12302	7.16989
Q9FN03 UVR8_ARATH	0.41	1.6	0.64	0.0413367	0	0.0357452	0.0413367	0	0.0357452	0.0413367	0.038541	0.0357452	0.038541	0.00279575	7.25396
Q9ZRW8 GSTUJ_ARATH	5.4	16	29	0.516709	0	0.446815	0.516709	0	0.446815	0.516709	0.481762	0.446815	0.481762	0.0349468	7.25396
C6TBN2 AKR1_SOYBN	11	6.7	16	0.435512	0.503733	0.464688	0.435512	0.503733	0.464688	0.435512	0.503733	0.464688	0.467978	0.0342293	7.31431
O64518 MCA5_ARATH	12	17	22	2.95262	2.59499	2.62132	2.95262	2.59499	2.62132	2.95262	2.59499	2.62132	2.72298	0.199315	7.31976
Q6QPJ6 PRXQ_POPJC	23	23	44	0.959602	0.839555	0.953206	0.959602	0.839555	0.953206	0.959602	0.839555	0.953206	0.917454	0.0675387	7.36153
Q9MAP5 SBT33_ARATH	0	23	13	0.959602	0.839555	0.953206	0.959602	0.839555	0.953206	0.959602	0.839555	0.953206	0.917454	0.0675387	7.36153
P04776 GLYG1_SOYBN	52	31	62	959.602	839.555	953.206	959.602	839.555	953.206	959.602	839.555	953.206	917.454	67.5387	7.36153
Q9SGW3 PSD8A_ARATH	0	0	2.5	0.405986	0.358719	0.41107	0.405986	0.358719	0.41107	0.405986	0.358719	0.41107	0.391925	0.0288693	7.36604
P42734 CADH9_ARATH	4.7	7.4	12	0.649577	0	0.560008	0.649577	0	0.560008	0.649577	0.604793	0.560008	0.604793	0.0447842	7.40489
O23714 PSB2A_ARATH	4.1	3.7	3.9	2.50973	2.90028	2.80004	2.50973	2.90028	2.80004	2.50973	2.90028	2.80004	2.73668	0.202838	7.41183
Q94F00 IMPL1_ARATH	3	3.9	3.2	0	0.221337	0.190641	0	0.221337	0.190641	0.205989	0.221337	0.190641	0.205989	0.015348	7.45088
Q9ZQ80 NDRP1_ARATH	160	56	200	0.221447	0	0.190641	0.221447	0	0.190641	0.221447	0.206044	0.190641	0.206044	0.0154027	7.47547
Q9M8D3 PUR4_ARATH	22	32	45	0.110723	0	0.0953206	0.110723	0	0.0953206	0.110723	0.103022	0.0953206	0.103022	0.00770137	7.47547
Q42961 PGKH_TOBAC	26	24	15	26.5736	23.6602	27.4047	26.5736	23.6602	27.4047	26.5736	23.6602	27.4047	25.8795	1.96638	7.59821
Q8L7R2 KHSE_ARATH	1.5	0	3	1.69776	1.90808	1.96599	1.69776	1.90808	1.96599	1.69776	1.90808	1.96599	1.85727	0.141147	7.5997
Q40353 MMK2_MEDSA	2.3	0.94	1.1	0.391222	0.335822	0.357452	0.391222	0.335822	0.357452	0.391222	0.335822	0.357452	0.361499	0.0279211	7.72369
Q43317 CYSK_CITLA	3.4	2.8	3.7	2.58354	2.21337	2.44259	2.58354	2.21337	2.44259	2.58354	2.21337	2.44259	2.41317	0.186832	7.74218
P08221 CB21_CUCSA	2.6	6.3	5.6	4.94564	0	4.22985	4.94564	0	4.22985	4.94564	4.58775	4.22985	4.58775	0.357896	7.80112
P05190 LEGB4_VICFA	15	15	24	1.25486	0	1.07236	1.25486	0	1.07236	1.25486	1.16361	1.07236	1.16361	0.0912539	7.84231
P19866 G3PA_SPIOL	1.9	0	0	11.8105	10.6852	12.5108	11.8105	10.6852	12.5108	11.8105	10.6852	12.5108	11.6689	0.920996	7.89277
Q10058 YAM3_SCHPO	9	6.3	14	0.47242	0.42741	0.500433	0.47242	0.42741	0.500433	0.47242	0.42741	0.500433	0.466754	0.0368398	7.89277
Q9STE8 TC753_ARATH	32	16	56	1.99302	1.75543	1.72769	1.99302	1.75543	1.72769	1.99302	1.75543	1.72769	1.82538	0.145842	7.9897
Q43291 RL211_ARATH	9.4	11	12	1.32868	0	1.13193	1.32868	0	1.13193	1.32868	1.23031	1.13193	1.23031	0.098374	7.9959
Q7XA39 RGA4_SOLBU	14	17	37	1.32868	0	1.13193	1.32868	0	1.13193	1.32868	1.23031	1.13193	1.23031	0.098374	7.9959
P52427 PSA4_SPIOL	42	37	24	0.811971	0	0.953206	0.811971	0	0.953206	0.811971	0.882589	0.953206	0.882589	0.0706174	8.00117
P55217 CGS1_ARATH	18	13	28	0.250973	0.213705	0	0.250973	0.213705	0	0.250973	0.213705	0.232339	0.232339	0.018634	8.02018
Q8GYX8 DNJ10_ARATH	0	0	0	0	1.75543	1.48938	0	1.75543	1.48938	1.62241	1.75543	1.48938	1.62241	0.133024	8.19919
Q9LEV3 CBSX3_ARATH	1.5	2.6	2.8	10.3342	12.2117	11.3193	10.3342	12.2117	11.3193	10.3342	12.2117	11.3193	11.2884	0.939147	8.31957
Q9XF89 CB5_ARATH	7.4	7.4	12	2.06684	2.44234	2.26386	2.06684	2.44234	2.26386	2.06684	2.44234	2.26386	2.25768	0.187829	8.31957
O04905 KCY3_ARATH	4	4.4	5.9	0.487183	0.534262	0.452773	0.487183	0.534262	0.452773	0.487183	0.534262	0.452773	0.491406	0.0409085	8.32479
A2XRZ6 AKR3_ORYSI	21	22	62	1.03342	1.22117	0	1.03342	1.22117	0	1.03342	1.22117	1.12729	1.12729	0.0938765	8.32759
P49034 SUSY_ALNGL	3.7	1.7	1.1	0.103342	0.122117	0	0.103342	0.122117	0	0.103342	0.122117	0.112729	0.112729	0.00938765	8.32759
Q9C5Z2 EIF3H_ARATH	0	0	6.2	1.10723	1.22117	1.31066	1.10723	1.22117	1.31066	1.10723	1.22117	1.31066	1.21302	0.101957	8.40521
Q8L770 CLPR3_ARATH	0.48	0	1	0.0671722	0	0.0565966	0.0671722	0	0.0565966	0.0671722	0.0618844	0.0565966	0.0618844	0.00528778	8.54461
Q7XT99 AKR2_ORYSJ	15	11	15	3.10025	3.66351	3.27665	3.10025	3.66351	3.27665	3.10025	3.66351	3.27665	3.3468	0.288109	8.60848
Q8VWF6 SSL3_ARATH	0.46	0.53	0.58	0.258354	0.29766	0.256174	0.258354	0.29766	0.256174	0.258354	0.29766	0.256174	0.27073	0.0233482	8.62416
O82662 SUCB_ARATH	10	10	6.6	6.27432	5.49527	5.36178	6.27432	5.49527	5.36178	6.27432	5.49527	5.36178	5.71046	0.492861	8.63085
Q9SHC8 VAP12_ARATH	0	0.86	1.9	0.125486	0.145014	0.125108	0.125486	0.145014	0.125108	0.125486	0.145014	0.125108	0.13187	0.011385	8.63353
Q42536 PORA_ARATH	0.51	2.1	2.5	0.280499	0	0.333622	0.280499	0	0.333622	0.280499	0.307061	0.333622	0.307061	0.0265615	8.65024
P49210 RL9_ORYSJ	8.5	7.2	9	2.50973	2.13705	2.20429	2.50973	2.13705	2.20429	2.50973	2.13705	2.20429	2.28369	0.198623	8.69744
P12411 TBB1_ARATH	0.86	1.9	0.57	2.95262	3.35822	3.51495	2.95262	3.35822	3.51495	2.95262	3.35822	3.51495	3.27526	0.290196	8.86023
P51823 ARF2_ORYSJ	2.4	1.8	1.7	1.84539	0	2.20429	1.84539	0	2.20429	1.84539	2.02484	2.20429	2.02484	0.17945	8.86243
P29677 MPPA_SOLTU	0.49	0.11	0.6	9.59602	9.92201	11.3193	9.59602	9.92201	11.3193	9.59602	9.92201	11.3193	10.2791	0.915468	8.9061
Q9ZPI1 SYKC_ARATH	2.5	4.8	5.6	1.4025	1.29749	1.54896	1.4025	1.29749	1.54896	1.4025	1.29749	1.54896	1.41632	0.126301	8.91759
P51413 RL172_ARATH	1.4	2.3	3.3	4.35512	5.18998	4.64688	4.35512	5.18998	4.64688	4.35512	5.18998	4.64688	4.73066	0.423687	8.95621
P05478 HSP16_SOYBN	4.9	1.8	11	0.435512	0	0.36341	0.435512	0	0.36341	0.435512	0.399461	0.36341	0.399461	0.036051	9.02492
Q9LW00 MBD11_ARATH	52	86	66	0.442893	0.412145	0.369367	0.442893	0.412145	0.369367	0.442893	0.412145	0.369367	0.408135	0.0369267	9.04766
Q9FV65 CAPPC_FLATR	9.5	10	16	5.97906	7.17438	6.55329	5.97906	7.17438	6.55329	5.97906	7.17438	6.55329	6.56891	0.597812	9.10063
Q41596 CHI1_THECC	0	0	3.3	11.0723	9.92201	11.9151	11.0723	9.92201	11.9151	11.0723	9.92201	11.9151	10.9698	1.00048	9.12029
Q4R6R4 BZW2_MACFA	1.8	1.3	1.3	0.612669	0.732702	0.655329	0.612669	0.732702	0.655329	0.612669	0.732702	0.655329	0.6669	0.0608475	9.12393
Q9M1H3 AB4F_ARATH	0.16	1.3	0.62	0	0.457939	0.381282	0	0.457939	0.381282	0.419611	0.457939	0.381282	0.419611	0.0383283	9.13426
Q56Z59 PATL3_ARATH	0	0	0.69	1.03342	1.14485	0.953206	1.03342	1.14485	0.953206	1.03342	1.14485	0.953206	1.04382	0.0962437	9.2203
Q41140 PFPA_RICCO	20	13	17	7.16011	6.48747	5.95754	7.16011	6.48747	5.95754	7.16011	6.48747	5.95754	6.53504	0.602696	9.22253
O23593 RGGB_ARATH	17	23	33	1.55013	1.29749	1.37023	1.55013	1.29749	1.37023	1.55013	1.29749	1.37023	1.40595	0.130049	9.24987
Q03666 GSTX4_TOBAC	0.39	0.6	0.76	0.605288	0.618218	0.714904	0.605288	0.618218	0.714904	0.605288	0.618218	0.714904	0.646137	0.0599046	9.2712
Q39471 IDI2_CLABR	5.7	3.2	6.4	1.99302	1.83176	2.20429	1.99302	1.83176	2.20429	1.99302	1.83176	2.20429	2.00969	0.186825	9.2962
Q9SK66 NDUA9_ARATH	3.7	2.9	4.6	0.531472	0.641115	0	0.531472	0.641115	0	0.531472	0.641115	0.586293	0.586293	0.0548213	9.35049
Q944P7 AMPL2_ARATH	4.3	4.1	11	11.0723	12.2117	10.1278	11.0723	12.2117	10.1278	11.0723	12.2117	10.1278	11.1373	1.04346	9.36911
Q9LD47 CCS_ARATH	6.9	7.5	2.1	0.465038	0.412145	0.38724	0.465038	0.412145	0.38724	0.465038	0.412145	0.38724	0.421474	0.0397292	9.42625
P43644 DNJH_ATRNU	19	7.3	27	1.84539	1.52646	1.72769	1.84539	1.52646	1.72769	1.84539	1.52646	1.72769	1.69985	0.161275	9.48763
Q42896 SCRK2_SOLLC	1.4	2.2	7	11.8105	12.9749	10.7236	11.8105	12.9749	10.7236	11.8105	12.9749	10.7236	11.8363	1.12591	9.51231
Q43129 NLTP2_GOSHI	31	27	57	11.8105	12.9749	10.7236	11.8105	12.9749	10.7236	11.8105	12.9749	10.7236	11.8363	1.12591	9.51231
Q39230 SYSC_ARATH	3.5	0	6.7	1.32868	0	1.60854	1.32868	0	1.60854	1.32868	1.46861	1.60854	1.46861	0.139927	9.5279
Q9FUM1 EF1G_PRUAV	1.1	0	0.55	0.738156	0.641115	0.77448	0.738156	0.641115	0.77448	0.738156	0.641115	0.77448	0.717917	0.0689476	9.60385
Q9FJL3 FKB65_ARATH	0.89	1.2	0.42	0.457656	0.496101	0.554051	0.457656	0.496101	0.554051	0.457656	0.496101	0.554051	0.502603	0.0485251	9.65475
Q8L7S8 RH3_ARATH	2.4	2.4	2.9	0.177157	0.152646	0.184684	0.177157	0.152646	0.184684	0.177157	0.152646	0.184684	0.171496	0.0167522	9.7683
O80934 Y2766_ARATH	7.7	6.5	20	1.03342	0.992201	1.19151	1.03342	0.992201	1.19151	1.03342	0.992201	1.19151	1.07238	0.105209	9.81087
Q42962 PGKY_TOBAC	2.8	2.2	2.7	64.2195	75.5599	77.448	64.2195	75.5599	77.448	64.2195	75.5599	77.448	72.4092	7.15497	9.8813
P48348 14338_ARATH	1.8	0.57	1.3	0.339552	0.404513	0.345537	0.339552	0.404513	0.345537	0.339552	0.404513	0.345537	0.363201	0.0359025	9.88503
Q9M5K3 DLDH1_ARATH	1.1	0.69	1.4	8.85787	7.32702	7.7448	8.85787	7.32702	7.7448	8.85787	7.32702	7.7448	7.97656	0.7913	9.92031
Q9FGT8 TIL_ARATH	2.6	0	3.7	4.65038	3.81616	4.17028	4.65038	3.81616	4.17028	4.65038	3.81616	4.17028	4.21227	0.418693	9.93985
Q9FNR1 RBG3_ARATH	4.7	2.7	4.1	3.61696	4.35042	4.28943	3.61696	4.35042	4.28943	3.61696	4.35042	4.28943	4.0856	0.406999	9.96179
Q9FPT1 UBP12_ARATH	0	0	0	0.228828	0	0.280004	0.228828	0	0.280004	0.228828	0.254416	0.280004	0.254416	0.025588	10.0575
P49107 PSAN_ARATH	32	22	63	3.17407	3.89248	3.6341	3.17407	3.89248	3.6341	3.17407	3.89248	3.6341	3.56688	0.363892	10.202
Q9C523 DIR19_ARATH	14	6.1	10	0	3.05293	3.75325	0	3.05293	3.75325	3.40309	3.05293	3.75325	3.40309	0.350161	10.2895
Q9M2F1 RS272_ARATH	1.9	2.5	1.6	1.25486	1.45014	1.19151	1.25486	1.45014	1.19151	1.25486	1.45014	1.19151	1.29884	0.134807	10.3791
P36181 HSP80_SOLLC	10	5.7	24	5.31472	5.95321	6.55329	5.31472	5.95321	6.55329	5.31472	5.95321	6.55329	5.94041	0.619384	10.4266
Q9XI05 PSB3A_ARATH	0.98	1.8	1.7	3.91222	4.12145	4.76603	3.91222	4.12145	4.76603	3.91222	4.12145	4.76603	4.26657	0.445017	10.4303
P38661 PDIA6_MEDSA	23	14	23	5.83143	6.2585	7.14904	5.83143	6.2585	7.14904	5.83143	6.2585	7.14904	6.41299	0.672256	10.4827
Q8VYL1 KAD5_ARATH	1.9	1.5	1.6	0.250973	0	0.309792	0.250973	0	0.309792	0.250973	0.280382	0.309792	0.280382	0.0294095	10.4891
O04379 AGO1_ARATH	1.2	1.1	1.2	0.885787	0.717438	0	0.885787	0.717438	0	0.885787	0.717438	0.801612	0.801612	0.0841744	10.5006
Q9SYT0 ANXD1_ARATH	12	9.6	13	6.93866	8.39555	7.14904	6.93866	8.39555	7.14904	6.93866	8.39555	7.14904	7.49442	0.787459	10.5073
P19954 PRSP1_SPIOL	44	29	76	0.339552	0.274763	0	0.339552	0.274763	0	0.339552	0.274763	0.307158	0.307158	0.0323941	10.5464
Q91YT7 YTHD2_MOUSE	3.4	1.1	2.2	0.531472	0.656379	0.583839	0.531472	0.656379	0.583839	0.531472	0.656379	0.583839	0.590563	0.0627246	10.6211
O04603 RK5_ARATH	2.4	1.5	2	0.199302	0	0.160854	0.199302	0	0.160854	0.199302	0.180078	0.160854	0.180078	0.0192243	10.6755
Q8H112 PGL1A_ARATH	3.5	2.9	4.1	0.885787	0	0.714904	0.885787	0	0.714904	0.885787	0.800346	0.714904	0.800346	0.0854411	10.6755
Q01899 HSP7M_PHAVU	1.7	1	2.1	11.0723	9.92201	8.93631	11.0723	9.92201	8.93631	11.0723	9.92201	8.93631	9.97688	1.06907	10.7155
Q9LDV4 ALAT2_ARATH	2.4	0.78	0.55	3.17407	2.82396	2.56174	3.17407	2.82396	2.56174	3.17407	2.82396	2.56174	2.85326	0.307214	10.7671
Q9LF37 CLPB3_ARATH	0.92	0.84	0.75	2.3621	1.90808	2.08514	2.3621	1.90808	2.08514	2.3621	1.90808	2.08514	2.11844	0.228834	10.802
Q39366 LGUL_BRAOG	19	6.7	29	2.65736	3.2819	2.85962	2.65736	3.2819	2.85962	2.65736	3.2819	2.85962	2.93296	0.318662	10.8649
Q93XM7 MCAT_ARATH	0.22	0.94	0.33	0.885787	0.839555	0.714904	0.885787	0.839555	0.714904	0.885787	0.839555	0.714904	0.813415	0.0883892	10.8664
P46280 EFTU2_SOYBN	7.7	3.7	9.8	3.91222	4.65571	4.82561	3.91222	4.65571	4.82561	3.91222	4.65571	4.82561	4.46451	0.485782	10.881
P93338 GAPN_NICPL	24	22	19	6.86485	8.39555	8.34055	6.86485	8.39555	8.34055	6.86485	8.39555	8.34055	7.86698	0.86831	11.0374
Q40784 AAPC_CENCI	5.8	5.7	6.7	0.346933	0.290028	0.285962	0.346933	0.290028	0.285962	0.346933	0.290028	0.285962	0.307641	0.0340887	11.0807
Q9ZNR6 PDX12_ARATH	5	11	12	0.693866	0.564792	0.589796	0.693866	0.564792	0.589796	0.693866	0.564792	0.589796	0.616151	0.0684545	11.11
Q6Z7B0 BIP1_ORYSJ	5.7	4.1	3.9	0	0.312925	0.250217	0	0.312925	0.250217	0.281571	0.312925	0.250217	0.281571	0.0313542	11.1355
P31166 APT1_ARATH	0.96	0.16	0.72	3.10025	3.43454	3.8724	3.10025	3.43454	3.8724	3.10025	3.43454	3.8724	3.46907	0.387229	11.1623
Q9LJ97 LEA31_ARATH	11	7.5	11	0.420749	0.52663	0	0.420749	0.52663	0	0.420749	0.52663	0.473689	0.473689	0.0529406	11.1762
P0C522 ATPAM_ORYSJ	13	19	18	1.25486	1.22117	1.01278	1.25486	1.22117	1.01278	1.25486	1.22117	1.01278	1.16294	0.131127	11.2755
P11848 PSBA_SINAL	1.1	0	0	0.560998	0.503733	0.446815	0.560998	0.503733	0.446815	0.560998	0.503733	0.446815	0.503849	0.0570916	11.3311
P17815 MASY_RICCO	3.2	6.1	5.8	16.9776	13.7382	16.6811	16.9776	13.7382	16.6811	16.9776	13.7382	16.6811	15.799	1.79083	11.3351
Q43793 G6PDC_TOBAC	0.97	0.25	3.3	0	0.351087	0.440858	0	0.351087	0.440858	0.395972	0.351087	0.440858	0.395972	0.0448856	11.3355
P26360 ATPG3_IPOBA	23	18	28	5.90524	7.40335	6.55329	5.90524	7.40335	6.55329	5.90524	7.40335	6.55329	6.62063	0.751318	11.3481
Q9SMH2 TLP1_CASSA	31	32	12	25.0973	21.3705	20.2556	25.0973	21.3705	20.2556	25.0973	21.3705	20.2556	22.2411	2.53554	11.4002
Q42971 ENO_ORYSJ	1.2	1.3	3.1	9.59602	7.63232	8.93631	9.59602	7.63232	8.93631	9.59602	7.63232	8.93631	8.72155	0.999312	11.458
Q9SGE0 AXS2_ARATH	6	3.2	13	0.656958	0.747967	0.595754	0.656958	0.747967	0.595754	0.656958	0.747967	0.595754	0.666893	0.0765915	11.4848
Q9LHT0 TRNHF_ARATH	3.5	3.7	7.2	0.442893	0	0.351495	0.442893	0	0.351495	0.442893	0.397194	0.351495	0.397194	0.0456993	11.5055
P51414 RL261_ARATH	5.6	3.3	17	1.69776	1.37382	1.42981	1.69776	1.37382	1.42981	1.69776	1.37382	1.42981	1.50046	0.173142	11.5393
A7PZL3 PGLR_VITVI	1.4	2.3	2.9	0.0302644	0.0381616	0	0.0302644	0.0381616	0	0.0302644	0.0381616	0.034213	0.034213	0.0039486	11.5412
Q8VZF3 CGEP_ARATH	1.9	0	7.1	0	0.496101	0.393197	0	0.496101	0.393197	0.444649	0.496101	0.393197	0.444649	0.0514516	11.5713
Q9ZVF3 ML328_ARATH	0.8	3.5	3.7	1.62394	1.60279	1.31066	1.62394	1.60279	1.31066	1.62394	1.60279	1.31066	1.51246	0.175087	11.5763
P22988 LDHA_HORVU	5.9	4.2	7.2	0.420749	0.450307	0.357452	0.420749	0.450307	0.357452	0.420749	0.450307	0.357452	0.409503	0.0474378	11.5843
O65862 CAMT1_POPTR	35	12	47	1.32868	1.45014	1.66811	1.32868	1.45014	1.66811	1.32868	1.45014	1.66811	1.48231	0.171987	11.6026
Q9SYL9 RK13_ARATH	8.5	6	16	0.52409	0.610585	0.488518	0.52409	0.610585	0.488518	0.52409	0.610585	0.488518	0.541065	0.062779	11.6029
P11890 HS23C_OXYRB	7.3	9.9	7.8	8.11971	7.63232	9.53206	8.11971	7.63232	9.53206	8.11971	7.63232	9.53206	8.42803	0.986686	11.7072
Q9JIX8 ACINU_MOUSE	3.7	8.2	7.6	6.93866	0	5.48093	6.93866	0	5.48093	6.93866	6.2098	5.48093	6.2098	0.728864	11.7373
Q9ZRA2 HGD_ARATH	18	16	41	0.811971	0.641115	0	0.811971	0.641115	0	0.811971	0.641115	0.726543	0.726543	0.0854282	11.7582
O64937 EF1A_ORYSJ	4.6	5.3	5.4	2.73118	2.21337	2.74047	2.73118	2.21337	2.74047	2.73118	2.21337	2.74047	2.56167	0.301672	11.7764
P31674 RS15_ORYSJ	1.9	0.91	2.9	10.3342	12.9749	12.5108	10.3342	12.9749	12.5108	10.3342	12.9749	12.5108	11.94	1.4099	11.8082
P09887 HS22C_SOYBN	16	22	23	1.62394	2.06073	0	1.62394	2.06073	0	1.62394	2.06073	1.84233	1.84233	0.218392	11.8541
O49429 MORF1_ARATH	14	20	51	0.162394	0.206073	0	0.162394	0.206073	0	0.162394	0.206073	0.184233	0.184233	0.0218392	11.8541
Q84XA3 IMDH_VIGUN	4.3	8.4	6.5	0.516709	0.580056	0.655329	0.516709	0.580056	0.655329	0.516709	0.580056	0.655329	0.584031	0.0693955	11.8822
Q9ZWQ8 PAP_CITUN	1.6	0.96	1.8	2.50973	2.9766	2.38301	2.50973	2.9766	2.38301	2.50973	2.9766	2.38301	2.62312	0.312617	11.9178
Q2QVG9 CLPC2_ORYSJ	60	6.1	63	2.3621	2.90028	2.38301	2.3621	2.90028	2.38301	2.3621	2.90028	2.38301	2.54846	0.304861	11.9625
Q9SZD4 PRS4A_ARATH	2.7	5.7	3.8	3.83841	3.12925	3.93197	3.83841	3.12925	3.93197	3.83841	3.12925	3.93197	3.63321	0.438943	12.0814
P0C8Z0 Y8359_ORYSI	6.5	7.7	1.9	2.14065	1.67911	0	2.14065	1.67911	0	2.14065	1.67911	1.90988	1.90988	0.230771	12.083
Q9FHM7 HIR4_ARATH	0	0	0.25	0.243591	0	0.190641	0.243591	0	0.190641	0.243591	0.217116	0.190641	0.217116	0.0264751	12.194
O81742 APBLC_ARATH	14	16	19	0.885787	0	1.13193	0.885787	0	1.13193	0.885787	1.00886	1.13193	1.00886	0.123073	12.1992
Q9SU63 AL2B4_ARATH	1.7	1.6	1.7	4.87183	5.72424	4.52773	4.87183	5.72424	4.52773	4.87183	5.72424	4.52773	5.04126	0.615988	12.2189
Q9SAK4 SSDH_ARATH	14	22	15	8.11971	8.39555	10.1278	8.11971	8.39555	10.1278	8.11971	8.39555	10.1278	8.88102	1.08852	12.2567
P41379 IF4A2_NICPL	8.2	6.1	16	3.39552	4.04513	3.21707	3.39552	4.04513	3.21707	3.39552	4.04513	3.21707	3.55257	0.435798	12.2671
P36907 CHIX_PEA	17	21	28	7.23392	5.64792	6.55329	7.23392	5.64792	6.55329	7.23392	5.64792	6.55329	6.47838	0.795654	12.2817
P19446 MDHG_CITLA	0.42	0.17	0.44	4.57656	5.80056	4.94476	4.57656	5.80056	4.94476	4.57656	5.80056	4.94476	5.10729	0.627978	12.2957
P52903 ODPA_SOLTU	9.3	11	14	0	12.9749	10.1278	0	12.9749	10.1278	11.5514	12.9749	10.1278	11.5514	1.42356	12.3238
O81644 VILI2_ARATH	0	0.53	0	0	0.358719	0.280004	0	0.358719	0.280004	0.319362	0.358719	0.280004	0.319362	0.0393573	12.3238
F4JLP5 PLPD2_ARATH	7.5	5.6	3.1	0	0.717438	0.560008	0	0.717438	0.560008	0.638723	0.717438	0.560008	0.638723	0.0787147	12.3238
P32069 TRPX_ARATH	5.1	1.5	4.5	0.339552	0.435042	0	0.339552	0.435042	0	0.339552	0.435042	0.387297	0.387297	0.0477453	12.3278
Q65CJ7 HPPR_PLESU	6.6	3.8	9.7	0	0.404513	0.518306	0	0.404513	0.518306	0.461409	0.404513	0.518306	0.461409	0.0568964	12.331
Q9LD43 ACCA_ARATH	110	47	170	0.811971	0.915878	0.714904	0.811971	0.915878	0.714904	0.811971	0.915878	0.714904	0.814251	0.100506	12.3434
O20252 S17P_SPIOL	7.8	5.5	12	6.42195	6.18218	7.7448	6.42195	6.18218	7.7448	6.42195	6.18218	7.7448	6.78298	0.841546	12.4067
Q9ZS34 CHLP_TOBAC	4.3	3.8	8	0.339552	0.389248	0.303834	0.339552	0.389248	0.303834	0.339552	0.389248	0.303834	0.344211	0.0428971	12.4624
P05478 HSP16_SOYBN	0.47	0.38	0.48	0.206684	0	0.160854	0.206684	0	0.160854	0.206684	0.183769	0.160854	0.183769	0.022915	12.4695
Q94C12 NDBAB_ARATH	2.9	0.77	3	0.959602	0.763232	0.953206	0.959602	0.763232	0.953206	0.959602	0.763232	0.953206	0.892013	0.111574	12.5081
A7GPY2 KYNB_BACCN	4.2	5.7	11	1.47631	1.14485	1.31066	1.47631	1.14485	1.31066	1.47631	1.14485	1.31066	1.31061	0.165732	12.6454
Q38922 RAB1B_ARATH	1.5	1	18	0.23621	0.183176	0	0.23621	0.183176	0	0.23621	0.183176	0.209693	0.209693	0.0265171	12.6457
P46510 CAHX_FLABI	0	0	0	3.3217	0	4.28943	3.3217	0	4.28943	3.3217	3.80556	4.28943	3.80556	0.483863	12.7146
F4HQD4 HSP7P_ARATH	0	0	0.18	2.06684	1.60279	1.78726	2.06684	1.60279	1.78726	2.06684	1.60279	1.78726	1.81896	0.233643	12.8449
Q40465 IF411_TOBAC	11	10	16	1.62394	1.67911	1.31066	1.62394	1.67911	1.31066	1.62394	1.67911	1.31066	1.5379	0.198724	12.9217
Q9FJ95 DHSO_ARATH	5.5	3.5	3.6	2.87881	2.9766	2.32344	2.87881	2.9766	2.32344	2.87881	2.9766	2.32344	2.72628	0.352283	12.9217
Q8VYN9 PHO32_ARATH	8.8	9.4	12	0.811971	0.839555	0.655329	0.811971	0.839555	0.655329	0.811971	0.839555	0.655329	0.768952	0.0993619	12.9217
P38661 PDIA6_MEDSA	4.1	1.6	4.9	4.42893	5.2663	4.1107	4.42893	5.2663	4.1107	4.42893	5.2663	4.1107	4.60198	0.596917	12.9709
Q41142 PLDA1_RICCO	8.2	7.2	10	0.959602	1.22117	1.01278	0.959602	1.22117	1.01278	0.959602	1.22117	1.01278	1.06452	0.138246	12.9868
Q9ZUC1 AOR_ARATH	0	0.096	0	1.77157	1.52646	1.37023	1.77157	1.52646	1.37023	1.77157	1.52646	1.37023	1.55609	0.202304	13.0008
G4LTX4 DSP4_CASSA	1.6	2.4	2	0.132868	0	0.172769	0.132868	0	0.172769	0.132868	0.152818	0.172769	0.152818	0.0199503	13.0549
Q9LYV6 GEML5_ARATH	0.56	0	0	0	0.29766	0.38724	0	0.29766	0.38724	0.34245	0.29766	0.38724	0.34245	0.0447898	13.0792
Q43291 RL211_ARATH	19	24	26	1.62394	1.29749	1.31066	1.62394	1.29749	1.31066	1.62394	1.29749	1.31066	1.4107	0.184792	13.0993
O49169 EF1A_MANES	2.2	2.2	2.2	1.18105	0.915878	1.13193	1.18105	0.915878	1.13193	1.18105	0.915878	1.13193	1.07629	0.141072	13.1073
Q9FMH8 RD21B_ARATH	4.2	3.2	9.9	6.34814	4.88468	5.54051	6.34814	4.88468	5.54051	6.34814	4.88468	5.54051	5.59111	0.733038	13.1108
O04630 SYTM1_ARATH	4.8	3.3	3.7	0.501946	0.473204	0.38724	0.501946	0.473204	0.38724	0.501946	0.473204	0.38724	0.45413	0.0596843	13.1426
Q9SEU7 TRXM3_ARATH	16	14	25	0.369078	0.480836	0	0.369078	0.480836	0	0.369078	0.480836	0.424957	0.424957	0.0558791	13.1494
Q9LRS0 GLO2_ARATH	18	15	44	0.509327	0.664012	0	0.509327	0.664012	0	0.509327	0.664012	0.58667	0.58667	0.0773421	13.1833
Q9LYA9 CP41A_ARATH	11	7.4	15	1.69776	2.21337	2.02556	1.69776	2.21337	2.02556	1.69776	2.21337	2.02556	1.9789	0.260955	13.1869
P93236 ABA2_SOLLC	4	0	1.8	0.730774	0	0.953206	0.730774	0	0.953206	0.730774	0.84199	0.953206	0.84199	0.111216	13.2087
P08926 RUBA_PEA	0	0.82	0	8.85787	8.39555	10.7236	8.85787	8.39555	10.7236	8.85787	8.39555	10.7236	9.32566	1.23249	13.2161
Q42676 TKTC_CRAPL	0.96	1.1	2.1	10.3342	10.6852	13.1066	10.3342	10.6852	13.1066	10.3342	10.6852	13.1066	11.3753	1.50954	13.2703
Q69QQ6 HSP82_ORYSJ	7.4	7.4	8.3	3.02644	2.82396	2.32344	3.02644	2.82396	2.32344	3.02644	2.82396	2.32344	2.72461	0.361876	13.2817
Q07469 BSPA_POPDE	5.3	6.1	8.1	0	0.373984	0.285962	0	0.373984	0.285962	0.329973	0.373984	0.285962	0.329973	0.0440109	13.3377
P18260 ATPAM_HELAN	7.9	8.2	12	11.8105	13.7382	15.4896	11.8105	13.7382	15.4896	11.8105	13.7382	15.4896	13.6794	1.84026	13.4527
Q99JW2 ACY1_MOUSE	9.7	8.5	10	0	0.335822	0.256174	0	0.335822	0.256174	0.295998	0.335822	0.256174	0.295998	0.0398239	13.4541
P93285 COX2_ARATH	0	17	17	1.4025	1.06852	0	1.4025	1.06852	0	1.4025	1.06852	1.23551	1.23551	0.166986	13.5155
Q9BRT8 CBWD1_HUMAN	0.67	1.4	0.78	0.531472	0.404513	0.476603	0.531472	0.404513	0.476603	0.531472	0.404513	0.476603	0.470863	0.063674	13.5228
A5D8P8 EMC10_XENLA	6.2	6	14	0.52409	0	0.399155	0.52409	0	0.399155	0.52409	0.461623	0.399155	0.461623	0.0624678	13.5322
P43394 K502_ACTDE	3.5	3.2	2.5	0	0.312925	0.238301	0	0.312925	0.238301	0.275613	0.312925	0.238301	0.275613	0.0373118	13.5377
P51568 AFC3_ARATH	3.9	6.6	2.7	3.91222	2.9766	0	3.91222	2.9766	0	3.91222	2.9766	3.44441	3.44441	0.46781	13.5817
P34899 GLYM_PEA	1.4	1.8	3.2	1.62394	2.13705	1.90641	1.62394	2.13705	1.90641	1.62394	2.13705	1.90641	1.88913	0.256989	13.6035
Q9FKS0 UKL1_ARATH	76	34	94	0.0811971	0.106852	0	0.0811971	0.106852	0	0.0811971	0.106852	0.0940248	0.0940248	0.0128277	13.6429
Q9ZRA4 AB19A_PRUPE	0.41	0.18	0.52	8.11971	10.6852	0	8.11971	10.6852	0	8.11971	10.6852	9.40248	9.40248	1.28277	13.6429
P26518 G3PC_MAGLI	13	24	19	14.025	18.3176	15.4896	14.025	18.3176	15.4896	14.025	18.3176	15.4896	15.944	2.18209	13.6859
Q93ZC5 AOC4_ARATH	1.3	0.8	5.2	0.295262	0.389248	0	0.295262	0.389248	0	0.295262	0.389248	0.342255	0.342255	0.046993	13.7304
Q9ZU46 ZAR1_ARATH	1.1	0.63	1	0.642195	0.763232	0.583839	0.642195	0.763232	0.583839	0.642195	0.763232	0.583839	0.663089	0.0915034	13.7996
Q9LI00 6PGD1_ORYSJ	0.9	0	1.1	2.06684	1.67911	1.60854	2.06684	1.67911	1.60854	2.06684	1.67911	1.60854	1.78483	0.246763	13.8256
Q6NL24 ECH1P_ARATH	17	9.1	14	0.199302	0.152646	0.166811	0.199302	0.152646	0.166811	0.199302	0.152646	0.166811	0.17292	0.0239202	13.8331
Q7FAH2 G3PC2_ORYSJ	13	13	19	11.8105	15.2646	12.5108	11.8105	15.2646	12.5108	11.8105	15.2646	12.5108	13.1953	1.82597	13.838
Q9SAJ6 G3PP1_ARATH	2.4	0	4.3	0	4.50307	3.3958	0	4.50307	3.3958	3.94943	4.50307	3.3958	3.94943	0.553636	14.0181
Q9MAH3 DJ1B_ARATH	0.54	0.39	1.1	0.435512	0	0.577881	0.435512	0	0.577881	0.435512	0.506696	0.577881	0.506696	0.0711846	14.0488
O80860 FTSH2_ARATH	4.8	0	0	0.811971	1.06852	0.893631	0.811971	1.06852	0.893631	0.811971	1.06852	0.893631	0.924709	0.13107	14.1742
P00303 BABL_CUCSA	1.3	0	1.6	0.273118	0	0.36341	0.273118	0	0.36341	0.273118	0.318264	0.36341	0.318264	0.0451461	14.1851
Q42593 APXT_ARATH	1.5	0.48	4.4	7.16011	8.39555	9.53206	7.16011	8.39555	9.53206	7.16011	8.39555	9.53206	8.36257	1.18632	14.186
Q9S9N9 CCR1_ARATH	4.1	0	0	7.30774	9.15878	7.14904	7.30774	9.15878	7.14904	7.30774	9.15878	7.14904	7.87186	1.11733	14.194
O49818 LGUL_CICAR	1.5	0	1	2.3621	2.06073	2.74047	2.3621	2.06073	2.74047	2.3621	2.06073	2.74047	2.38776	0.340597	14.2643
P43903 QOR_PSEAE	8.1	9.4	11	3.46933	3.81616	2.85962	3.46933	3.81616	2.85962	3.46933	3.81616	2.85962	3.3817	0.484254	14.3198
C0R595 RL25_WOLWR	0.31	0	0.13	0	0.190808	0.142981	0	0.190808	0.142981	0.166894	0.190808	0.142981	0.166894	0.0239135	14.3285
O82531 PSB1_PETHY	0.55	0.38	1.5	11.0723	11.4485	14.2981	11.0723	11.4485	14.2981	11.0723	11.4485	14.2981	12.273	1.76386	14.3719
O16259 STIP1_CAEEL	5.2	4.1	6.6	0	0.0755599	0.101278	0	0.0755599	0.101278	0.088419	0.0755599	0.101278	0.088419	0.0128591	14.5434
P47920 NDKB_FLABI	5.6	6.2	4.7	29.5262	34.3454	25.6174	29.5262	34.3454	25.6174	29.5262	34.3454	25.6174	29.8297	4.37192	14.6563
Q9SQZ9 PITH1_ARATH	16	17	18	0.442893	0	0.595754	0.442893	0	0.595754	0.442893	0.519324	0.595754	0.519324	0.0764302	14.7173
Q9SJT1 SAE2_ARATH	2	0	4.6	0.155013	0	0.208514	0.155013	0	0.208514	0.155013	0.181763	0.208514	0.181763	0.0267506	14.7173
Q9T034 SYFA_ARATH	4	2.9	3.6	0.346933	0.465571	0.399155	0.346933	0.465571	0.399155	0.346933	0.465571	0.399155	0.403886	0.0594605	14.7221
Q9SN86 MDHP_ARATH	0.96	1.4	0.87	12.5486	16.0279	16.6811	12.5486	16.0279	16.6811	12.5486	16.0279	16.6811	15.0859	2.22145	14.7253
Q9SJZ7 DNJA6_ARATH	1.1	4.6	5.1	0.560998	0.557159	0.714904	0.560998	0.557159	0.714904	0.560998	0.557159	0.714904	0.611021	0.0899865	14.7272
Q8VYN9 PHO32_ARATH	5.4	3.2	9.4	0.811971	0.602953	0.714904	0.811971	0.602953	0.714904	0.811971	0.602953	0.714904	0.709943	0.104597	14.7332
Q8W3M4 Y4744_ARATH	0	0	22	0.465038	0.465571	0.595754	0.465038	0.465571	0.595754	0.465038	0.465571	0.595754	0.508788	0.0753152	14.8029
Q30QB8 SURE_SULDN	0.47	0	0.24	0.501946	0.404513	0.381282	0.501946	0.404513	0.381282	0.501946	0.404513	0.381282	0.429247	0.0640215	14.9148
Q949U7 PRX2E_ARATH	6.4	7.9	16	7.38156	7.47967	9.53206	7.38156	7.47967	9.53206	7.38156	7.47967	9.53206	8.1311	1.21426	14.9336
P26413 HSP70_SOYBN	6.7	7.3	13	11.0723	8.39555	8.93631	11.0723	8.39555	8.93631	11.0723	8.39555	8.93631	9.46806	1.4154	14.9492
P46523 CLPA_BRANA	25	18	44	2.50973	3.05293	3.3958	2.50973	3.05293	3.3958	2.50973	3.05293	3.3958	2.98615	0.446792	14.9621
Q9LDA7 P2C39_ARATH	11	3.4	6.6	0.738156	0.557159	0.595754	0.738156	0.557159	0.595754	0.738156	0.557159	0.595754	0.630356	0.0953306	15.1233
P93263 METE_MESCR	21	22	15	5.46235	5.64792	7.14904	5.46235	5.64792	7.14904	5.46235	5.64792	7.14904	6.08644	0.92491	15.1963
Q42967 DCUP_TOBAC	5.4	1.4	7.6	0.413367	0.335822	0.309792	0.413367	0.335822	0.309792	0.413367	0.335822	0.309792	0.352994	0.0538805	15.2639
Q9KG32 Y283_BACHD	4.2	2.9	2.2	0.14025	0.190808	0	0.14025	0.190808	0	0.14025	0.190808	0.165529	0.165529	0.0252792	15.2718
Q9LNC6 TOL2_ARATH	7.6	7.7	6.7	0.162394	0.145014	0.119151	0.162394	0.145014	0.119151	0.162394	0.145014	0.119151	0.142186	0.02176	15.3038
Q9LR64 PB27A_ARATH	6.7	0	7.1	0.686485	0.763232	0.560008	0.686485	0.763232	0.560008	0.686485	0.763232	0.560008	0.669908	0.102621	15.3186
P83373 MDHM_FRAAN	3.9	2.8	5.4	14.025	17.5543	19.0641	14.025	17.5543	19.0641	14.025	17.5543	19.0641	16.8811	2.58615	15.3198
P49608 ACOC_CUCMA	2.4	1.5	3.9	7.38156	6.10585	8.34055	7.38156	6.10585	8.34055	7.38156	6.10585	8.34055	7.27599	1.12108	15.408
P05492 ATPAM_OENBI	4	3.4	4.4	5.31472	3.96881	4.28943	5.31472	3.96881	4.28943	5.31472	3.96881	4.28943	4.52432	0.703031	15.5389
Q50228 FMDA_METME	0.85	0.8	0.63	1.32868	0.992201	1.07236	1.32868	0.992201	1.07236	1.32868	0.992201	1.07236	1.13108	0.175758	15.5389
Q38942 RAE1_ARATH	6	11	20	0.169776	0	0.232344	0.169776	0	0.232344	0.169776	0.20106	0.232344	0.20106	0.0312841	15.5596
O49074 RCA_SOLPN	1	1.4	3	7.08629	5.34262	5.60008	7.08629	5.34262	5.60008	7.08629	5.34262	5.60008	6.00967	0.941231	15.6619
O65398 GLX1_ARATH	4.4	2.3	6.1	31.0025	38.9248	29.1919	31.0025	38.9248	29.1919	31.0025	38.9248	29.1919	33.0398	5.17639	15.6671
O04326 NUP35_ARATH	3.7	3.9	4.9	0.199302	0	0.274047	0.199302	0	0.274047	0.199302	0.236674	0.274047	0.236674	0.0373723	15.7906
Q8LP17 CCD1_PEA	0.62	0.83	1.2	0.811971	0.709806	0.589796	0.811971	0.709806	0.589796	0.811971	0.709806	0.589796	0.703858	0.111207	15.7996
O04450 TCPE_ARATH	2	0	1.3	3.39552	4.57939	3.69367	3.39552	4.57939	3.69367	3.39552	4.57939	3.69367	3.88953	0.615759	15.8312
O23593 RGGB_ARATH	0	0.19	0.98	0.516709	0.709806	0.655329	0.516709	0.709806	0.655329	0.516709	0.709806	0.655329	0.627281	0.099557	15.8712
P15170 ERF3A_HUMAN	7.2	7.8	11	0.0885787	0.0694541	0.0953206	0.0885787	0.0694541	0.0953206	0.0885787	0.0694541	0.0953206	0.0844511	0.0134181	15.8886
Q945K7 IDH5_ARATH	3.2	1.4	3.3	2.95262	3.73984	2.80004	2.95262	3.73984	2.80004	2.95262	3.73984	2.80004	3.16417	0.504347	15.9393
Q94B60 CLPP4_ARATH	1.2	4	2	2.14065	0	1.54896	2.14065	0	1.54896	2.14065	1.84481	1.54896	1.84481	0.295846	16.0367
Q9LY66 RK1_ARATH	15	43	31	1.03342	0.763232	1.01278	1.03342	0.763232	1.01278	1.03342	0.763232	1.01278	0.936477	0.150389	16.059
Q9LD43 ACCA_ARATH	5.4	4.6	3.6	1.47631	1.37382	1.07236	1.47631	1.37382	1.07236	1.47631	1.37382	1.07236	1.3075	0.209985	16.0601
O22287 GMPP1_ARATH	0.56	1.5	4.3	0.310025	0.412145	0.321707	0.310025	0.412145	0.321707	0.310025	0.412145	0.321707	0.347959	0.0558927	16.063
Q06915 EA6_ARATH	1.2	2.5	1.2	0.103342	0	0.142981	0.103342	0	0.142981	0.103342	0.123161	0.142981	0.123161	0.0198196	16.0923
O80763 NRX1_ARATH	1.2	0.44	1.1	2.06684	1.60279	2.20429	2.06684	1.60279	2.20429	2.06684	1.60279	2.20429	1.95797	0.315182	16.0974
Q9SK09 VCL22_ARATH	0.37	0	0	7.38156	5.64792	7.7448	7.38156	5.64792	7.7448	7.38156	5.64792	7.7448	6.92476	1.12059	16.1824
U3KRF2 DHQS_ACTCH	0	0	0	0	0.992201	0.714904	0	0.992201	0.714904	0.853553	0.992201	0.714904	0.853553	0.138648	16.2437
O23894 PRS6A_BRACM	2	1.4	4.5	7.01248	7.63232	9.53206	7.01248	7.63232	9.53206	7.01248	7.63232	9.53206	8.05895	1.31285	16.2906
Q9ZSQ4 PGMC_POPTN	1.6	1	0.81	1.25486	1.67911	1.31066	1.25486	1.67911	1.31066	1.25486	1.67911	1.31066	1.41488	0.230526	16.293
P23525 IN37_SPIOL	0.86	0.34	1.4	0.450275	0.62585	0.536178	0.450275	0.62585	0.536178	0.450275	0.62585	0.536178	0.537434	0.0877943	16.3358
P31405 VATA_GOSHI	9.8	7.4	11	4.35512	3.20557	4.28943	4.35512	3.20557	4.28943	4.35512	3.20557	4.28943	3.95004	0.645563	16.3432
Q9C912 R35A3_ARATH	2.6	2	2.3	0.501946	0.381616	0.524263	0.501946	0.381616	0.524263	0.501946	0.381616	0.524263	0.469275	0.0767307	16.3509
Q84TD8 FLXL2_ARATH	2.5	0	3.7	0.169776	0.122117	0.154896	0.169776	0.122117	0.154896	0.169776	0.122117	0.154896	0.14893	0.0243831	16.3722
O49460 PHB1_ARATH	4	3	9.2	2.95262	2.13705	2.44259	2.95262	2.13705	2.44259	2.95262	2.13705	2.44259	2.51075	0.412037	16.4109
Q9SQI8 ODP24_ARATH	1.1	1	0.83	0.738156	0.992201	0.77448	0.738156	0.992201	0.77448	0.738156	0.992201	0.77448	0.834946	0.137393	16.4553
Q9LIN5 IF4B1_ARATH	30	33	56	0.0811971	0	0.113193	0.0811971	0	0.113193	0.0811971	0.0971952	0.113193	0.0971952	0.015998	16.4597
Q9FVI1 ADF2_PETHY	0	3.1	2.3	0.811971	0	1.13193	0.811971	0	1.13193	0.811971	0.971952	1.13193	0.971952	0.15998	16.4597
O81154 CYSK_SOLTU	10	9.8	16	1.10723	0	1.54896	1.10723	0	1.54896	1.10723	1.3281	1.54896	1.3281	0.220863	16.63
Q93ZE8 SDF2_ARATH	7.8	10	66	0.450275	0	0.321707	0.450275	0	0.321707	0.450275	0.385991	0.321707	0.385991	0.064284	16.6543
Q9M9W1 RL222_ARATH	4.7	1.4	4.4	0.250973	0	0.351495	0.250973	0	0.351495	0.250973	0.301234	0.351495	0.301234	0.0502609	16.685
P93798 SNAA_VITVI	2.7	0.94	3	0.52409	0.373984	0	0.52409	0.373984	0	0.52409	0.373984	0.449037	0.449037	0.0750535	16.7143
Q9P6K7 ARC1_SCHPO	0	0.47	0	0.339552	0.320557	0.244259	0.339552	0.320557	0.244259	0.339552	0.320557	0.244259	0.301456	0.0504362	16.7309
Q9M2U5 CHI5_ARATH	6	6.9	6.9	0.310025	0	0.4349	0.310025	0	0.4349	0.310025	0.372463	0.4349	0.372463	0.0624374	16.7634
Q40281 RCA_MALDO	16	10	15	20.6684	15.2646	16.0854	20.6684	15.2646	16.0854	20.6684	15.2646	16.0854	17.3394	2.91198	16.794
O48726 RPN13_ARATH	1.6	1.4	2.5	0.250973	0	0.178726	0.250973	0	0.178726	0.250973	0.21485	0.178726	0.21485	0.0361234	16.8133
Q9LFU1 ASNS3_ARATH	20	0	39	0	0.152646	0.214471	0	0.152646	0.214471	0.183559	0.152646	0.214471	0.183559	0.0309125	16.8406
P51074 ANX4_FRAAN	14	14	22	14.7631	10.6852	14.2981	14.7631	10.6852	14.2981	14.7631	10.6852	14.2981	13.2488	2.23226	16.8487
Q9XJ36 CLPR2_ARATH	5.6	4.2	11	0.435512	0.351087	0.494476	0.435512	0.351087	0.494476	0.435512	0.351087	0.494476	0.427025	0.0720703	16.8773
F4I116 SYLC_ARATH	1.2	1.1	3.5	1.18105	0.839555	0	1.18105	0.839555	0	1.18105	0.839555	1.0103	1.0103	0.170747	16.9006
Q9SA52 CP41B_ARATH	1.4	3.3	0.62	1.47631	1.67911	1.19151	1.47631	1.67911	1.19151	1.47631	1.67911	1.19151	1.44898	0.244948	16.9049
Q8L7W0 SH3P3_ARATH	4.7	3.1	6.1	0.221447	0.251866	0.178726	0.221447	0.251866	0.178726	0.221447	0.251866	0.178726	0.217346	0.0367422	16.9049
Q39963 PDX1_HEVBR	1.3	2.6	1.3	0.265736	0.373984	0	0.265736	0.373984	0	0.265736	0.373984	0.31986	0.31986	0.0541238	16.9211
Q9SAR5 AKR2A_ARATH	6.2	7.6	8.3	2.28828	2.21337	2.97877	2.28828	2.21337	2.97877	2.28828	2.21337	2.97877	2.49347	0.421943	16.9219
P28643 FABG_CUPLA	2.4	1.5	4.2	0.612669	0	0.4349	0.612669	0	0.4349	0.612669	0.523785	0.4349	0.523785	0.0888845	16.9697
B2JGA0 TOLB_PARP8	1.9	1.7	2.6	0	0.839555	0.595754	0	0.839555	0.595754	0.717654	0.839555	0.595754	0.717654	0.121901	16.986
Q9FSF0 MDH_TOBAC	7.4	25	20	34.6933	47.3204	36.9367	34.6933	47.3204	36.9367	34.6933	47.3204	36.9367	39.6501	6.73666	16.9903
Q2QVG9 CLPC2_ORYSJ	5.8	4.7	4.6	2.58354	1.83176	2.32344	2.58354	1.83176	2.32344	2.58354	1.83176	2.32344	2.24625	0.381792	16.9969
Q93VT8 ACLB1_ORYSJ	0	0.39	1.5	3.39552	4.57939	3.51495	3.39552	4.57939	3.51495	3.39552	4.57939	3.51495	3.82995	0.651775	17.0178
Q8N9S3 AHSA2_MOUSE	6.7	3.9	3.5	0.959602	0.992201	0.714904	0.959602	0.992201	0.714904	0.959602	0.992201	0.714904	0.888903	0.151566	17.0509
Q9SLA8 FABI_ARATH	1.1	1.2	1.2	0.811971	0.633482	0.893631	0.811971	0.633482	0.893631	0.811971	0.633482	0.893631	0.779695	0.133044	17.0636
Q9SU63 AL2B4_ARATH	0.8	1.8	1.9	2.3621	2.36602	1.72769	2.3621	2.36602	1.72769	2.3621	2.36602	1.72769	2.15193	0.367415	17.0737
Q9LS48 SG1_ARATH	0	0	0.58	0.391222	0.503733	0.369367	0.391222	0.503733	0.369367	0.391222	0.503733	0.369367	0.421441	0.0720999	17.108
O23264 SEBP1_ARATH	2.7	1.5	2.2	12.5486	17.5543	16.6811	12.5486	17.5543	16.6811	12.5486	17.5543	16.6811	15.5947	2.67384	17.1459
Q05046 CH62_CUCMA	7.1	5.3	4.3	13.2868	11.4485	16.0854	13.2868	11.4485	16.0854	13.2868	11.4485	16.0854	13.6069	2.33495	17.1601
Q9SQT8 DHQSD_ARATH	0.64	1.2	1.2	4.13367	3.05293	4.22985	4.13367	3.05293	4.22985	4.13367	3.05293	4.22985	3.80548	0.653505	17.1727
Q9SZX3 ASSY_ARATH	0.29	0.35	0.11	5.60998	7.63232	7.7448	5.60998	7.63232	7.7448	5.60998	7.63232	7.7448	6.9957	1.20138	17.1732
Q9C5J8 OEP80_ARATH	10	14	9.3	0.280499	0.267131	0.36341	0.280499	0.267131	0.36341	0.280499	0.267131	0.36341	0.30368	0.0521575	17.1752
Q7X999 RCA2_LARTR	8.6	3	8.1	59.0524	76.3232	83.4055	59.0524	76.3232	83.4055	59.0524	76.3232	83.4055	72.927	12.5267	17.177
Q06801 DPEP_SOLTU	7	3.4	10	0.487183	0.587688	0.417028	0.487183	0.587688	0.417028	0.487183	0.587688	0.417028	0.4973	0.0857791	17.249
Q9LZI6 NDS5B_ARATH	10	3.4	15	0.0465038	0.032819	0	0.0465038	0.032819	0	0.0465038	0.032819	0.0396614	0.0396614	0.00684242	17.2521
Q9SZN1 VATB2_ARATH	0.8	0.35	1.1	3.39552	2.51866	3.51495	3.39552	2.51866	3.51495	3.39552	2.51866	3.51495	3.14304	0.544014	17.3085
Q9LK88 NQR_ARATH	11	13	20	0.346933	0.244234	0	0.346933	0.244234	0	0.346933	0.244234	0.295584	0.295584	0.0513495	17.3722
Q9ST69 RR5_SPIOL	0.14	1.9	3.2	0.339552	0.381616	0.268089	0.339552	0.381616	0.268089	0.339552	0.381616	0.268089	0.329752	0.0573942	17.4053
P09044 G3PB_TOBAC	0	0	5.6	15.5013	0	22.0429	15.5013	0	22.0429	15.5013	18.7721	22.0429	18.7721	3.27081	17.4238
Q9SYM5 RHM1_ARATH	11	11	8	0.324788	0.335822	0.440858	0.324788	0.335822	0.440858	0.324788	0.335822	0.440858	0.367156	0.0640655	17.4491
Q9SLZ0 PCKA_MAIZE	17	11	12	1.18105	1.06852	1.48938	1.18105	1.06852	1.48938	1.18105	1.06852	1.48938	1.24632	0.21789	17.4827
Q8VZG7 TSN1_ARATH	3.5	1.9	4	11.8105	10.6852	14.8938	11.8105	10.6852	14.8938	11.8105	10.6852	14.8938	12.4632	2.1789	17.4827
Q39828 SDL5A_SOYBN	4.6	6	6.2	0.56838	0.618218	0.4349	0.56838	0.618218	0.4349	0.56838	0.618218	0.4349	0.540499	0.0947857	17.5367
P25857 G3PB_ARATH	0.99	1	0.35	2.14065	3.05293	0	2.14065	3.05293	0	2.14065	3.05293	2.59679	2.59679	0.456138	17.5655
Q9FMR9 RIN1_ARATH	3.2	4.1	6.9	0.553617	0.419777	0.595754	0.553617	0.419777	0.595754	0.553617	0.419777	0.595754	0.523049	0.0918841	17.567
Q42910 PPDK_MESCR	1.5	0.65	0.21	1.9192	1.52646	1.37023	1.9192	1.52646	1.37023	1.9192	1.52646	1.37023	1.6053	0.282849	17.6197
P34921 G3PC_DIACA	6.4	12	15	50.1946	37.3984	37.5325	50.1946	37.3984	37.5325	50.1946	37.3984	37.5325	41.7085	7.34949	17.6211
A4GFC2 PROCF_OLEEU	1.3	2.4	1.9	3.83841	0	5.48093	3.83841	0	5.48093	3.83841	4.65967	5.48093	4.65967	0.821262	17.6249
Q43847 SSY2_SOLTU	0.95	1.4	1.9	0.0959602	0	0.137023	0.0959602	0	0.137023	0.0959602	0.116492	0.137023	0.116492	0.0205316	17.6249
Q7F8R0 C3H14_ORYSJ	0	0	0	0.575761	0.580056	0.77448	0.575761	0.580056	0.77448	0.575761	0.580056	0.77448	0.643432	0.113511	17.6414
P13934 LEA76_BRANA	4.1	1	6.7	0.627432	0.732702	0.512348	0.627432	0.732702	0.512348	0.627432	0.732702	0.512348	0.624161	0.110214	17.6579
P13708 SUSY_SOYBN	2.2	2.8	3.2	0.811971	0.62585	0.893631	0.811971	0.62585	0.893631	0.811971	0.62585	0.893631	0.777151	0.137244	17.6599
P49690 RL23_ARATH	2.3	1.7	3.9	5.60998	6.71644	4.70645	5.60998	6.71644	4.70645	5.60998	6.71644	4.70645	5.67763	1.0067	17.731
Q43814 OTC_PEA	4.7	3.4	13	0.959602	1.14485	1.37023	0.959602	1.14485	1.37023	0.959602	1.14485	1.37023	1.15823	0.205642	17.7549
Q9FM65 FLA1_ARATH	6.6	7.5	7.6	0.361696	0.518998	0.45873	0.361696	0.518998	0.45873	0.361696	0.518998	0.45873	0.446475	0.0793636	17.7756
P52902 ODPA_PEA	3.6	3.2	10	11.8105	16.7911	13.7023	11.8105	16.7911	13.7023	11.8105	16.7911	13.7023	14.1013	2.51416	17.8293
P41380 IF4A3_NICPL	4	2.8	4.1	0.317407	0.221337	0	0.317407	0.221337	0	0.317407	0.221337	0.269372	0.269372	0.0480348	17.8322
O80934 Y2766_ARATH	4.6	6	5.9	2.65736	0	3.81282	2.65736	0	3.81282	2.65736	3.23509	3.81282	3.23509	0.577732	17.8583
O82627 SSG1_ANTMA	7.2	5.3	3.8	6.27432	8.39555	8.93631	6.27432	8.39555	8.93631	6.27432	8.39555	8.93631	7.86873	1.40702	17.8811
Q9SF16 TCPH_ARATH	7.2	5.2	7.2	8.11971	5.72424	6.55329	8.11971	5.72424	6.55329	8.11971	5.72424	6.55329	6.79908	1.2165	17.8922
O67409 TRPB2_AQUAE	4.9	4.5	5.9	0.162394	0.137382	0.196599	0.162394	0.137382	0.196599	0.162394	0.137382	0.196599	0.165458	0.0297272	17.9666
P32746 PYRD_ARATH	11	10	8.4	0.169776	0	0.244259	0.169776	0	0.244259	0.169776	0.207017	0.244259	0.207017	0.0372416	17.9896
Q9LIR4 ILVD_ARATH	38	18	41	0.583143	0.52663	0.405113	0.583143	0.52663	0.405113	0.583143	0.52663	0.405113	0.504962	0.0909716	18.0155
P12360 CB11_SOLLC	0.46	2.9	1.9	0.420749	0	0.291919	0.420749	0	0.291919	0.420749	0.356334	0.291919	0.356334	0.0644147	18.0771
Q8RY22 DEGP7_ARATH	3.6	4.3	4.8	0.199302	0.267131	0.196599	0.199302	0.267131	0.196599	0.199302	0.267131	0.196599	0.221011	0.0399644	18.0826
Q9SW96 SYNC1_ARATH	1.3	1.3	1.2	2.06684	2.51866	2.97877	2.06684	2.51866	2.97877	2.06684	2.51866	2.97877	2.52142	0.455973	18.0839
Q941R6 MLP31_ARATH	1.6	1.2	1.9	0.811971	1.06852	0.77448	0.811971	1.06852	0.77448	0.811971	1.06852	0.77448	0.884992	0.160046	18.0844
P29677 MPPA_SOLTU	3.1	1	3.5	0	0.152646	0.220429	0	0.152646	0.220429	0.186538	0.152646	0.220429	0.186538	0.0338913	18.1686
P92963 RAB1C_ARATH	2.4	2.3	6.4	1.03342	0	0.714904	1.03342	0	0.714904	1.03342	0.874161	0.714904	0.874161	0.159257	18.2182
Q9SMH2 TLP1_CASSA	5.6	3.5	5.8	1.77157	0	2.56174	1.77157	0	2.56174	1.77157	2.16666	2.56174	2.16666	0.395084	18.2347
Q9SLN8 DBR_TOBAC	0.18	0	0.29	0.738156	1.06852	0	0.738156	1.06852	0	0.738156	1.06852	0.90334	0.90334	0.165184	18.286
P34824 EF1A1_HORVU	11	11	17	2.95262	2.21337	2.14471	2.95262	2.21337	2.14471	2.95262	2.21337	2.14471	2.4369	0.447944	18.3817
P34788 RS18_ARATH	0.47	0.51	0.22	1.55013	1.06852	0	1.55013	1.06852	0	1.55013	1.06852	1.30933	1.30933	0.240801	18.3912
Q4UKR8 HSPC2_RICFE	0	0.58	0.41	1.55013	1.06852	0	1.55013	1.06852	0	1.55013	1.06852	1.30933	1.30933	0.240801	18.3912
O25225 TYPA_HELPY	6.6	4	7.6	0.265736	0.183176	0	0.265736	0.183176	0	0.265736	0.183176	0.224456	0.224456	0.0412802	18.3912
F6HDM2 NNRD_VITVI	3.3	2.6	13	0.442893	0.305293	0	0.442893	0.305293	0	0.442893	0.305293	0.374093	0.374093	0.0688003	18.3912
P32289 GLNA_VIGAC	3.4	3.8	4.7	14.7631	20.6073	20.8514	14.7631	20.6073	20.8514	14.7631	20.6073	20.8514	18.7406	3.44675	18.3919
Q9FLV5 PER61_ARATH	0.84	0.56	3.2	1.10723	1.37382	1.60854	1.10723	1.37382	1.60854	1.10723	1.37382	1.60854	1.3632	0.25082	18.3994
Q9VI10 SMD2_DROME	2.6	1.3	0	0.531472	0.373984	0.518306	0.531472	0.373984	0.518306	0.531472	0.373984	0.518306	0.474587	0.0873736	18.4104
Q3SYZ6 XYLB_BOVIN	22	2.8	54	0.605288	0.511365	0.417028	0.605288	0.511365	0.417028	0.605288	0.511365	0.417028	0.511227	0.0941301	18.4126
A4YGN0 SUCD_METS5	3.1	1.8	1.9	1.99302	1.45014	1.48938	1.99302	1.45014	1.48938	1.99302	1.45014	1.48938	1.64418	0.30274	18.4128
Q9SM64 SODM_PRUPE	5.7	5.3	7	6.56958	6.48747	4.64688	6.56958	6.48747	4.64688	6.56958	6.48747	4.64688	5.90131	1.08715	18.4221
U3KRF2 DHQS_ACTCH	12	7.6	14	1.03342	0.747967	0.77448	1.03342	0.747967	0.77448	1.03342	0.747967	0.77448	0.851955	0.15771	18.5115
P82281 TL29_ARATH	2	2.2	2	0.546235	0.602953	0.77448	0.546235	0.602953	0.77448	0.546235	0.602953	0.77448	0.641223	0.118837	18.5329
Q94JQ3 GLYP3_ARATH	2.4	1.4	1.2	1.18105	0.915878	0.834055	1.18105	0.915878	0.834055	1.18105	0.915878	0.834055	0.976994	0.181391	18.5662
Q96539 CH10_BRANA	1.3	0.5	1	1.03342	0.747967	1.07236	1.03342	0.747967	1.07236	1.03342	0.747967	1.07236	0.951247	0.177119	18.6197
P33629 TBA_PRUDU	0	0.75	0.97	10.3342	9.15878	13.1066	10.3342	9.15878	13.1066	10.3342	9.15878	13.1066	10.8665	2.02702	18.6538
Q6ZIV7 HIR1_ORYSJ	7.6	3	3.1	1.62394	1.14485	1.60854	1.62394	1.14485	1.60854	1.62394	1.14485	1.60854	1.45911	0.272267	18.6598
Q9SVM8 RBG2_ARATH	2.6	2.9	1.6	3.02644	2.82396	2.08514	3.02644	2.82396	2.08514	3.02644	2.82396	2.08514	2.64518	0.495462	18.7308
P81898 PNAA_PRUDU	2.4	2.6	11	0	0.29766	0.4349	0	0.29766	0.4349	0.36628	0.29766	0.4349	0.36628	0.0686199	18.7343
Q9C5V6 TOP6B_ARATH	5	6.1	14	19.192	14.5014	13.7023	19.192	14.5014	13.7023	19.192	14.5014	13.7023	15.7986	2.96585	18.7729
P32980 ATPD_TOBAC	1.1	0.65	1.1	0.531472	0	0.36341	0.531472	0	0.36341	0.531472	0.447441	0.36341	0.447441	0.0840311	18.7804
E1U332 ALL12_OLEEU	9.5	14	17	0.605288	0.488468	0.714904	0.605288	0.488468	0.714904	0.605288	0.488468	0.714904	0.602887	0.113237	18.7825
Q9ZRA4 AB19A_PRUPE	0.59	0	0.97	2.65736	1.90808	2.74047	2.65736	1.90808	2.74047	2.65736	1.90808	2.74047	2.4353	0.458475	18.8262
Q9SUI6 PSAH2_ARATH	2.3	2.9	3.4	0.243591	0.190808	0.280004	0.243591	0.190808	0.280004	0.243591	0.190808	0.280004	0.238135	0.0448478	18.833
Q42533 BCCP1_ARATH	3.6	5.4	18	0.19192	0	0.131066	0.19192	0	0.131066	0.19192	0.161493	0.131066	0.161493	0.0304273	18.8412
P55034 PSMD4_ARATH	1.8	1.8	1	0.811971	1.06852	1.19151	0.811971	1.06852	1.19151	0.811971	1.06852	1.19151	1.024	0.193646	18.9107
Q9ZQG4 U73B5_ARATH	6.4	4	8.9	0.0811971	0	0.119151	0.0811971	0	0.119151	0.0811971	0.100174	0.119151	0.100174	0.0189768	18.9439
Q84M92 ARP4_ARATH	45	25	78	0.302644	0.206073	0	0.302644	0.206073	0	0.302644	0.206073	0.254358	0.254358	0.0482856	18.9833
O04997 SODCP_SOLCS	3.1	4.5	5.2	8.11971	9.92201	11.9151	8.11971	9.92201	11.9151	8.11971	9.92201	11.9151	9.9856	1.89848	19.0122
Q9AWA5 GWD1_SOLTU	1	0.4	0.86	1.10723	1.06852	1.48938	1.10723	1.06852	1.48938	1.10723	1.06852	1.48938	1.22171	0.232616	19.0401
Q9FJI5 G6PD6_ARATH	3.2	0	9.4	1.03342	1.45014	1.48938	1.03342	1.45014	1.48938	1.03342	1.45014	1.48938	1.32431	0.252687	19.0806
Q9FFR3 6PGD2_ARATH	1.7	1.3	1.2	0.811971	0.839555	1.13193	0.811971	0.839555	1.13193	0.811971	0.839555	1.13193	0.927819	0.177304	19.1098
P93394 UPP_TOBAC	0.57	2.3	0	0	0.137382	0.202556	0	0.137382	0.202556	0.169969	0.137382	0.202556	0.169969	0.0325873	19.1725
P02877 HEVE_HEVBR	2.4	2	2.3	2.95262	3.89248	2.74047	2.95262	3.89248	2.74047	2.95262	3.89248	2.74047	3.19519	0.613118	19.1888
P49198 RS3A_HELAN	2.9	1.9	4.5	0.214065	0	0.315749	0.214065	0	0.315749	0.214065	0.264907	0.315749	0.264907	0.0508422	19.1924
Q96558 UGDH1_SOYBN	0.64	1.9	1.3	3.83841	2.74763	3.99155	3.83841	2.74763	3.99155	3.83841	2.74763	3.99155	3.52586	0.678303	19.2379
Q4VZK5 RK2_CUCSA	10	8	14	0.206684	0.305293	0	0.206684	0.305293	0	0.206684	0.305293	0.255988	0.255988	0.0493046	19.2605
P83004 13SB_FAGES	2	2.2	7.2	2.28828	0	1.54896	2.28828	0	1.54896	2.28828	1.91862	1.54896	1.91862	0.369661	19.267
Q9THX6 TL29_SOLLC	2.4	3.4	2.6	4.87183	5.80056	7.14904	4.87183	5.80056	7.14904	4.87183	5.80056	7.14904	5.94048	1.14504	19.2752
Q96552 METK2_CATRO	1.4	1.6	0	1.4025	1.14485	0.953206	1.4025	1.14485	0.953206	1.4025	1.14485	0.953206	1.16685	0.225452	19.3214
Q06652 GPX4_CITSI	0.81	0.8	0.21	1.9192	1.29749	1.60854	1.9192	1.29749	1.60854	1.9192	1.29749	1.60854	1.60841	0.310855	19.3269
Q6NKW9 E138_ARATH	22	11	0	0.361696	0.534262	0.488518	0.361696	0.534262	0.488518	0.361696	0.534262	0.488518	0.461492	0.0894011	19.3722
O04496 AED3_ARATH	0	0	0	20.6684	16.0279	23.8301	20.6684	16.0279	23.8301	20.6684	16.0279	23.8301	20.1755	3.92442	19.4515
P49098 CYB5_TOBAC	0.59	0.66	0.78	0	0.221337	0.148938	0	0.221337	0.148938	0.185138	0.221337	0.148938	0.185138	0.0361994	19.5527
Q9FVC8 DAPA2_ARATH	2	3.2	2.5	0.811971	1.14485	1.19151	0.811971	1.14485	1.19151	0.811971	1.14485	1.19151	1.04944	0.206975	19.7224
P19595 UGPA_SOLTU	3.7	1.3	2.2	5.60998	5.87688	3.99155	5.60998	5.87688	3.99155	5.60998	5.87688	3.99155	5.15947	1.02022	19.7737
Q9SR19 RAF2_ARATH	1.2	0.87	1.7	0.457656	0.335822	0.500433	0.457656	0.335822	0.500433	0.457656	0.335822	0.500433	0.431304	0.0854111	19.803
Q42699 METE_CATRO	7.6	8.8	7.9	15.5013	22.1337	22.6386	15.5013	22.1337	22.6386	15.5013	22.1337	22.6386	20.0912	3.98302	19.8247
Q6Z1G7 ODPB1_ORYSJ	5	7.8	9.1	1.25486	0.839555	0	1.25486	0.839555	0	1.25486	0.839555	1.04721	1.04721	0.207655	19.8293
Q56YU0 AL2C4_ARATH	2.7	2.3	2.9	0.302644	0.274763	0.202556	0.302644	0.274763	0.202556	0.302644	0.274763	0.202556	0.259988	0.0516538	19.8678
Q9LEB4 RBP45_NICPL	6.3	5	7	2.28828	1.83176	2.74047	2.28828	1.83176	2.74047	2.28828	1.83176	2.74047	2.28684	0.454357	19.8684
Q9SJD4 LACS8_ARATH	0.69	1	2.1	0.811971	0.541895	0	0.811971	0.541895	0	0.811971	0.541895	0.676933	0.676933	0.135038	19.9486
Q93ZN9 DAPAT_ARATH	1.5	1.3	0	2.73118	2.06073	3.09792	2.73118	2.06073	3.09792	2.73118	2.06073	3.09792	2.62994	0.525955	19.9988
Q9S7B5 THRC1_ARATH	5.9	5.4	11	2.28828	3.43454	3.09792	2.28828	3.43454	3.09792	2.28828	3.43454	3.09792	2.94025	0.589172	20.0382
O60121 YH77_SCHPO	6.3	4.1	5.4	2.87881	2.13705	3.21707	2.87881	2.13705	3.21707	2.87881	2.13705	3.21707	2.74431	0.55243	20.13
B9RAJ0 DNPEP_RICCO	7.7	4.8	6.4	0.583143	0.435042	0.655329	0.583143	0.435042	0.655329	0.583143	0.435042	0.655329	0.557838	0.112302	20.1317
Q9SR70 FK164_ARATH	3.2	2.5	3.5	0.516709	0.763232	0.595754	0.516709	0.763232	0.595754	0.516709	0.763232	0.595754	0.625231	0.125877	20.1329
P02580 ACT3_SOYBN	3.4	5.3	6.6	0	3.51087	5.30221	0	3.51087	5.30221	4.40654	3.51087	5.30221	4.40654	0.895671	20.326
Q9SM57 OEP21_PEA	2.4	4	2.7	0	0.602953	0.399155	0	0.602953	0.399155	0.501054	0.602953	0.399155	0.501054	0.101899	20.3369
P82277 RRP2_SPIOL	1.4	0.6	0.34	0.656958	0.511365	0.77448	0.656958	0.511365	0.77448	0.656958	0.511365	0.77448	0.647601	0.131807	20.3531
P46256 ALF1_PEA	7.2	4.4	4	0	0.839555	0.554051	0	0.839555	0.554051	0.696803	0.839555	0.554051	0.696803	0.142752	20.4867
O24496 GLO2C_ARATH	0	1.4	0.22	1.55013	1.14485	1.07236	1.55013	1.14485	1.07236	1.55013	1.14485	1.07236	1.25578	0.257478	20.5035
P09189 HSP7C_PETHY	5.9	2.7	7.3	1.84539	1.22117	1.48938	1.84539	1.22117	1.48938	1.84539	1.22117	1.48938	1.51865	0.313136	20.6194
P10933 FENR1_PEA	29	15	33	6.05288	6.02953	4.1107	6.05288	6.02953	4.1107	6.05288	6.02953	4.1107	5.3977	1.11464	20.6502
Q9M2E2 SDR1_ARATH	4	2.9	2.8	0.885787	0.664012	1.01278	0.885787	0.664012	1.01278	0.885787	0.664012	1.01278	0.854193	0.176518	20.6649
O27555 ARSA_METTH	0	0	0	4.13367	2.82396	4.17028	4.13367	2.82396	4.17028	4.13367	2.82396	4.17028	3.7093	0.766949	20.6764
P93832 LEU32_ARATH	0	0	0.15	1.55013	2.36602	2.02556	1.55013	2.36602	2.02556	1.55013	2.36602	2.02556	1.98057	0.409803	20.6911
P04793 HSP13_SOYBN	5.8	6.7	3.7	0.553617	0	0.36341	0.553617	0	0.36341	0.553617	0.458513	0.36341	0.458513	0.0951035	20.7417
Q56WD9 THIK2_ARATH	0.94	2.2	2.5	8.85787	12.9749	13.1066	8.85787	12.9749	13.1066	8.85787	12.9749	13.1066	11.6465	2.41589	20.7436
O22703 RZ1B_ARATH	7.9	1.7	6.3	0.265736	0	0.405113	0.265736	0	0.405113	0.265736	0.335424	0.405113	0.335424	0.0696883	20.7762
O03992 TCTP_FRAAN	0.71	0.53	0.49	1.18105	0	0.77448	1.18105	0	0.77448	1.18105	0.977764	0.77448	0.977764	0.203285	20.7908
Q42669 ACOC_CUCMC	2.1	1.9	1.6	2.80499	1.83176	2.44259	2.80499	1.83176	2.44259	2.80499	1.83176	2.44259	2.35978	0.491874	20.8441
Q9SQ64 COR2_PAPSO	4.9	3	10	0.885787	0.747967	0.577881	0.885787	0.747967	0.577881	0.885787	0.747967	0.577881	0.737212	0.154234	20.9213
Q87JZ5 Y4103_VIBPA	3.9	3.9	3.9	1.99302	1.60279	1.31066	1.99302	1.60279	1.31066	1.99302	1.60279	1.31066	1.63549	0.342354	20.9329
Q70DU8 AL3H1_ARATH	3.3	2.5	1.8	0.405986	0.320557	0.268089	0.405986	0.320557	0.268089	0.405986	0.320557	0.268089	0.331544	0.0696016	20.9932
Q9LEH3 PER15_IPOBA	21	15	36	25.8354	39.6881	34.5537	25.8354	39.6881	34.5537	25.8354	39.6881	34.5537	33.3591	7.00315	20.9932
Q1PF50 EDA2_ARATH	0.63	0.13	0.62	1.18105	1.37382	0.893631	1.18105	1.37382	0.893631	1.18105	1.37382	0.893631	1.1495	0.241643	21.0216
O04153 CALR3_ARATH	2.3	1.4	3.7	0.221447	0	0.33958	0.221447	0	0.33958	0.221447	0.280513	0.33958	0.280513	0.0590665	21.0566
O24361 PSB5_SPIOL	0.3	0.95	0.71	1.62394	2.36602	1.72769	1.62394	2.36602	1.72769	1.62394	2.36602	1.72769	1.90588	0.401852	21.0848
Q9AV81 PRP19_ORYSJ	0	0	12	0	0.22897	0.351495	0	0.22897	0.351495	0.290232	0.22897	0.351495	0.290232	0.0612626	21.1081
Q8W034 RNP1_ARATH	4.1	3.7	3.5	0.679103	0.641115	0.446815	0.679103	0.641115	0.446815	0.679103	0.641115	0.446815	0.589011	0.124601	21.1543
O82647 PDC1_ARATH	0	0	0	4.50275	3.05293	3.33622	4.50275	3.05293	3.33622	4.50275	3.05293	3.33622	3.63063	0.768443	21.1655
O23593 RGGB_ARATH	7.4	0	0	1.03342	0.709806	1.07236	1.03342	0.709806	1.07236	1.03342	0.709806	1.07236	0.938527	0.199033	21.2069
Q9SIM4 RL141_ARATH	1.5	2.7	1.7	0.708629	0.664012	0.464688	0.708629	0.664012	0.464688	0.708629	0.664012	0.464688	0.612443	0.12989	21.2085
B6VJS4 ROMT_VITVI	0.88	0.31	0.44	0.317407	0.206073	0	0.317407	0.206073	0	0.317407	0.206073	0.26174	0.26174	0.0556672	21.2681
Q3E902 RS212_ARATH	2.6	3.2	2.3	3.02644	2.13705	3.27665	3.02644	2.13705	3.27665	3.02644	2.13705	3.27665	2.81338	0.598929	21.2886
P49298 CISY_CITMA	0	0	0	7.01248	10.6852	10.1278	7.01248	10.6852	10.1278	7.01248	10.6852	10.1278	9.27518	1.97928	21.3395
Q9SIF2 HS905_ARATH	2	0.85	2.4	1.47631	1.06852	1.01278	1.47631	1.06852	1.01278	1.47631	1.06852	1.01278	1.18587	0.253067	21.3402
P51427 RS52_ARATH	2.7	2.4	3	8.85787	5.80056	8.34055	8.85787	5.80056	8.34055	8.85787	5.80056	8.34055	7.66633	1.63637	21.3449
Q9CAZ7 SSL5_ARATH	0	0.29	0.41	0.250973	0	0.38724	0.250973	0	0.38724	0.250973	0.319106	0.38724	0.319106	0.0681335	21.3513
Q9SZ30 HIS4_ARATH	5.3	2.5	5.3	0.885787	1.14485	1.37023	0.885787	1.14485	1.37023	0.885787	1.14485	1.37023	1.13362	0.242418	21.3844
Q9LQ04 RMLCD_ARATH	0.45	0	0	0.634814	0	0.41107	0.634814	0	0.41107	0.634814	0.522942	0.41107	0.522942	0.111872	21.3928
Q9ASS6 PNSL5_ARATH	0.28	0.63	1.8	4.13367	2.67131	3.45537	4.13367	2.67131	3.45537	4.13367	2.67131	3.45537	3.42012	0.731817	21.3974
Q9FM65 FLA1_ARATH	5.6	2.4	2.8	0.47242	0.549527	0.714904	0.47242	0.549527	0.714904	0.47242	0.549527	0.714904	0.57895	0.123891	21.3993
P25861 G3PC_ANTMA	9.9	12	12	2.58354	0	3.99155	2.58354	0	3.99155	2.58354	3.28755	3.99155	3.28755	0.704003	21.4142
O04015 P5CS_ACTDE	17	8	20	0.0693866	0	0.107236	0.0693866	0	0.107236	0.0693866	0.0883111	0.107236	0.0883111	0.0189245	21.4294
P42654 1433B_VICFA	7	3.1	9.6	6.86485	7.17438	4.70645	6.86485	7.17438	4.70645	6.86485	7.17438	4.70645	6.24856	1.34444	21.516
Q8RWG8 RBP1B_ARATH	8.5	11	15	1.99302	1.67911	2.56174	1.99302	1.67911	2.56174	1.99302	1.67911	2.56174	2.07796	0.447404	21.5309
Q9LXC9 IPYR6_ARATH	3.3	2.2	2.4	0.811971	0	0.524263	0.811971	0	0.524263	0.811971	0.668117	0.524263	0.668117	0.143854	21.5312
P0DKI3 TRNH1_ARATH	1	0.78	0.67	2.21447	0	1.42981	2.21447	0	1.42981	2.21447	1.82214	1.42981	1.82214	0.392329	21.5312
P49317 CATA3_NICPL	8.3	4	5.4	22.1447	25.1866	33.3622	22.1447	25.1866	33.3622	22.1447	25.1866	33.3622	26.8978	5.80124	21.5677
Q9LVW7 CARA_ARATH	4.3	3.7	4.3	1.4025	1.22117	1.84684	1.4025	1.22117	1.84684	1.4025	1.22117	1.84684	1.49017	0.321915	21.6026
P51118 GLNA1_VITVI	0.29	0.32	0	11.8105	7.63232	9.53206	11.8105	7.63232	9.53206	11.8105	7.63232	9.53206	9.65829	2.09194	21.6596
Q9MAH3 DJ1B_ARATH	0.77	0.54	1.5	2.3621	1.52646	1.90641	2.3621	1.52646	1.90641	2.3621	1.52646	1.90641	1.93166	0.418389	21.6596
O64740 SC13B_ARATH	0	0	0	0.47242	0.72507	0.565966	0.47242	0.72507	0.565966	0.47242	0.72507	0.565966	0.587819	0.127735	21.7303
F4HQD4 HSP7P_ARATH	2.7	2.2	4.3	0	1.29749	0.834055	0	1.29749	0.834055	1.06577	1.29749	0.834055	1.06577	0.231719	21.7419
Q9SU40 SKU5_ARATH	1.8	0.091	0.61	1.18105	1.14485	0.77448	1.18105	1.14485	0.77448	1.18105	1.14485	0.77448	1.03346	0.225012	21.7727
Q9ZW85 LEUD3_ARATH	0	0	0.64	4.2813	3.58719	2.74047	4.2813	3.58719	2.74047	4.2813	3.58719	2.74047	3.53632	0.771676	21.8215
P93732 PIP_ARATH	3.3	2.3	1.7	3.17407	4.65571	3.33622	3.17407	4.65571	3.33622	3.17407	4.65571	3.33622	3.722	0.812673	21.8343
Q38931 FKB62_ARATH	2.7	3.6	8	2.87881	0	1.84684	2.87881	0	1.84684	2.87881	2.36282	1.84684	2.36282	0.515985	21.8377
C6TBN2 AKR1_SOYBN	6	2.9	8.5	0.457656	0.633482	0.714904	0.457656	0.633482	0.714904	0.457656	0.633482	0.714904	0.602014	0.131479	21.8399
A5HBK6 CFI_PYRCO	0.65	1.7	0	3.46933	2.36602	3.6341	3.46933	2.36602	3.6341	3.46933	2.36602	3.6341	3.15648	0.689501	21.844
O22212 PRP4L_ARATH	1.4	0.93	1.8	0.110723	0	0.172769	0.110723	0	0.172769	0.110723	0.141746	0.172769	0.141746	0.0310226	21.8861
P83373 MDHM_FRAAN	10	13	4.8	4.87183	4.35042	6.55329	4.87183	4.35042	6.55329	4.87183	4.35042	6.55329	5.25851	1.15122	21.8925
P19244 HSP41_PEA	1.2	5.3	5.7	0.642195	0.457939	0.714904	0.642195	0.457939	0.714904	0.642195	0.457939	0.714904	0.605013	0.132456	21.8932
Q9ZT91 EFTM_ARATH	2.9	3.6	5.8	0	2.74763	4.28943	0	2.74763	4.28943	3.51853	2.74763	4.28943	3.51853	0.770896	21.9096
Q9S7Y7 XYL1_ARATH	2.1	2	0	0	0.457939	0.714904	0	0.457939	0.714904	0.586422	0.457939	0.714904	0.586422	0.128483	21.9096
Q8L611 SC31B_ARATH	0.59	0	0.61	0.560998	0.587688	0.381282	0.560998	0.587688	0.381282	0.560998	0.587688	0.381282	0.50999	0.11226	22.0122
Q9FY79 LAC14_ARATH	7.6	8.1	6.1	2.58354	1.75543	1.84684	2.58354	1.75543	1.84684	2.58354	1.75543	1.84684	2.06194	0.454031	22.0196
P48534 APX1_PEA	2.2	3.1	2.9	12.5486	17.5543	19.6599	12.5486	17.5543	19.6599	12.5486	17.5543	19.6599	16.5876	3.65285	22.0215
Q5WT39 RS15_LEGPL	0.52	1.6	2.3	0.125486	0	0.196599	0.125486	0	0.196599	0.125486	0.161043	0.196599	0.161043	0.0355561	22.0787
Q9XF97 RL4_PRUAR	12	2.7	19	9.59602	14.5014	10.7236	9.59602	14.5014	10.7236	9.59602	14.5014	10.7236	11.607	2.56925	22.1353
O22506 GLNA2_DAUCA	0.14	0	0.73	7.38156	11.4485	8.93631	7.38156	11.4485	8.93631	7.38156	11.4485	8.93631	9.25545	2.05216	22.1724
Q8H103 G6PIP_ARATH	3.3	4.2	6.6	1.55013	0.992201	1.42981	1.55013	0.992201	1.42981	1.55013	0.992201	1.42981	1.32405	0.293615	22.1756
Q84WV1 TCPG_ARATH	2.7	2.1	2.2	1.9192	1.22117	0	1.9192	1.22117	0	1.9192	1.22117	1.57019	1.57019	0.349017	22.2277
O80585 MTHR2_ARATH	3.1	2.9	5	1.55013	1.06852	1.66811	1.55013	1.06852	1.66811	1.55013	1.06852	1.66811	1.42892	0.317638	22.2292
Q829U5 TAL2_STRAW	0.7	0.93	1.1	3.54315	2.82396	2.26386	3.54315	2.82396	2.26386	3.54315	2.82396	2.26386	2.87699	0.641288	22.2902
Q43116 PDI_RICCO	0	0	0.92	14.7631	0	23.2344	14.7631	0	23.2344	14.7631	18.9988	23.2344	18.9988	4.23564	22.2943
Q9M9W1 RL222_ARATH	5.5	0	6.3	7.38156	7.47967	10.7236	7.38156	7.47967	10.7236	7.38156	7.47967	10.7236	8.52826	1.90182	22.3002
Q88C93 ALGC_PSEPK	4	3	6.2	1.03342	0.839555	1.31066	1.03342	0.839555	1.31066	1.03342	0.839555	1.31066	1.06121	0.236778	22.3121
Q9FKK7 XYLA_ARATH	5.3	1.8	3.4	2.06684	1.67911	2.62132	2.06684	1.67911	2.62132	2.06684	1.67911	2.62132	2.12242	0.473556	22.3121
P50700 OSL3_ARATH	0.86	1.4	0.55	1.03342	0.656379	0	1.03342	0.656379	0	1.03342	0.656379	0.844899	0.844899	0.188519	22.3127
Q9SIP1 UP3_ARATH	6.5	4.4	4.9	1.32868	1.90808	1.31066	1.32868	1.90808	1.31066	1.32868	1.90808	1.31066	1.51581	0.339838	22.4196
P42620 YQJG_ECOLI	3.2	3.1	2.9	1.03342	0.839555	0.655329	1.03342	0.839555	0.655329	1.03342	0.839555	0.655329	0.842767	0.189065	22.4338
P44331 RBSK_HAEIN	0.64	0.94	0.68	1.03342	1.37382	0.893631	1.03342	1.37382	0.893631	1.03342	1.37382	0.893631	1.10029	0.246979	22.4467
Q39836 GBLP_SOYBN	3	2.5	5.7	3.24788	4.42674	2.91919	3.24788	4.42674	2.91919	3.24788	4.42674	2.91919	3.53127	0.792723	22.4486
Q9SMN1 GCAL2_ARATH	8	9.7	11	0.66434	0.42741	0.512348	0.66434	0.42741	0.512348	0.66434	0.42741	0.512348	0.534699	0.120036	22.4493
Q9LZI9 GSTFD_ARATH	2.2	1.7	2.2	12.5486	19.844	16.0854	12.5486	19.844	16.0854	12.5486	19.844	16.0854	16.1593	3.64825	22.5767
P27484 GRP2_NICSY	1.4	0.96	2.7	11.8105	7.63232	8.93631	11.8105	7.63232	8.93631	11.8105	7.63232	8.93631	9.4597	2.1377	22.5979
P42055 VDAC1_SOLTU	17	23	28	8.11971	5.64792	8.93631	8.11971	5.64792	8.93631	8.11971	5.64792	8.93631	7.56798	1.71222	22.6245
B1NWD5 ATPA_MANES	0.75	0	0.61	17.7157	16.7911	11.3193	17.7157	16.7911	11.3193	17.7157	16.7911	11.3193	15.2754	3.4571	22.6319
Q54XX1 SRPRB_DICDI	0	1.5	0.53	0.302644	0.190808	0	0.302644	0.190808	0	0.302644	0.190808	0.246726	0.246726	0.0559179	22.664
P23281 AROA2_TOBAC	12	4.6	14	0.885787	0.62585	0.595754	0.885787	0.62585	0.595754	0.885787	0.62585	0.595754	0.702463	0.159474	22.7021
F4JFN3 HS906_ARATH	4.7	7.7	3.3	0.811971	0.518998	0.77448	0.811971	0.518998	0.77448	0.811971	0.518998	0.77448	0.701816	0.159431	22.717
Q9SKY8 HSP7H_ARATH	14	7.4	14	0.959602	1.22117	0.77448	0.959602	1.22117	0.77448	0.959602	1.22117	0.77448	0.985084	0.224433	22.7831
Q9SJ66 SPP2_ARATH	17	26	27	0.457656	0.343454	0.548093	0.457656	0.343454	0.548093	0.457656	0.343454	0.548093	0.449735	0.102549	22.8022
Q0JEP3 BURP5_ORYSJ	3.1	0	2.6	0.324788	0.518998	0.440858	0.324788	0.518998	0.440858	0.324788	0.518998	0.440858	0.428215	0.0977199	22.8203
O65390 APA1_ARATH	1.1	0.18	1.6	16.9776	10.6852	13.7023	16.9776	10.6852	13.7023	16.9776	10.6852	13.7023	13.7884	3.14705	22.8239
O04895 BADH_AMAHP	8.1	15	7.2	4.50275	5.03733	3.15749	4.50275	5.03733	3.15749	4.50275	5.03733	3.15749	4.23252	0.968613	22.885
Q9M9S3 WHY1_ARATH	1.5	0.76	2.1	0.457656	0.351087	0.291919	0.457656	0.351087	0.291919	0.457656	0.351087	0.291919	0.366887	0.0839908	22.8928
Q9ZUU4 CP29B_ARATH	4	5.1	4.6	0.959602	0.671644	1.07236	0.959602	0.671644	1.07236	0.959602	0.671644	1.07236	0.901201	0.206641	22.9296
B9SQI7 MTBC_RICCO	0.19	0.34	0.55	0.310025	0.396881	0.494476	0.310025	0.396881	0.494476	0.310025	0.396881	0.494476	0.40046	0.0922772	23.0428
Q2QLY4 METE2_ORYSJ	0.3	5	1.3	5.83143	4.96101	7.7448	5.83143	4.96101	7.7448	5.83143	4.96101	7.7448	6.17908	1.42409	23.0469
O64530 STR1_ARATH	1.6	4.8	3.1	2.58354	2.21337	1.60854	2.58354	2.21337	1.60854	2.58354	2.21337	1.60854	2.13515	0.492189	23.0517
Q8W4F3 SYQ_ARATH	0.21	0	0.35	0.354315	0.221337	0	0.354315	0.221337	0	0.354315	0.221337	0.287826	0.287826	0.0664887	23.1003
Q93ZT6 IF4G1_ARATH	5.2	8.4	6.3	1.4025	1.29749	1.96599	1.4025	1.29749	1.96599	1.4025	1.29749	1.96599	1.55533	0.359498	23.114
P22778 ATPO_IPOBA	0.72	0.68	1.3	4.87183	3.05293	4.52773	4.87183	3.05293	4.52773	4.87183	3.05293	4.52773	4.15083	0.96625	23.2785
Q8RWG8 RBP1B_ARATH	0	0	2.1	2.21447	2.9766	1.90641	2.21447	2.9766	1.90641	2.21447	2.9766	1.90641	2.36583	0.550918	23.2865
O49543 MNIF1_ARATH	5.7	3.2	4.2	0.885787	0.763232	1.19151	0.885787	0.763232	1.19151	0.885787	0.763232	1.19151	0.946842	0.220569	23.2953
P29402 CALX1_ARATH	0.21	0	0	4.65038	3.12925	3.21707	4.65038	3.12925	3.21707	4.65038	3.12925	3.21707	3.66557	0.854003	23.298
Q0VC50 RT4I1_BOVIN	15	13	20	0.811971	1.14485	1.31066	0.811971	1.14485	1.31066	0.811971	1.14485	1.31066	1.08916	0.253965	23.3175
P93207 14310_SOLLC	1.4	0	3	0.738156	0.457939	0	0.738156	0.457939	0	0.738156	0.457939	0.598047	0.598047	0.140108	23.4276
Q9ZT91 EFTM_ARATH	7.9	6.5	13	2.21447	1.37382	0	2.21447	1.37382	0	2.21447	1.37382	1.79414	1.79414	0.420325	23.4276
Q9LM02 SMT1_ARATH	1.6	0.34	1.2	0.184539	0.114485	0	0.184539	0.114485	0	0.184539	0.114485	0.149512	0.149512	0.0350271	23.4276
Q9M8L4 GLPK_ARATH	0.57	0.33	0	0.597906	0.915878	0.655329	0.597906	0.915878	0.655329	0.597906	0.915878	0.655329	0.723038	0.169455	23.4365
O82150 FTSH_TOBAC	0.57	0.24	0.58	2.43591	3.20557	3.93197	2.43591	3.20557	3.93197	2.43591	3.20557	3.93197	3.19115	0.748135	23.444
Q43644 NDUS1_SOLTU	5.5	3.5	8.4	1.10723	0	1.78726	1.10723	0	1.78726	1.10723	1.44725	1.78726	1.44725	0.340014	23.4938
O50046 TRPB_CAMAC	36	62	65	0.33217	0	0.536178	0.33217	0	0.536178	0.33217	0.434174	0.536178	0.434174	0.102004	23.4938
Q9FJH6 AB1F_ARATH	1.2	0.61	0.84	1.18105	0.732702	1.07236	1.18105	0.732702	1.07236	1.18105	0.732702	1.07236	0.995369	0.233878	23.4966
Q54SW1 Y2179_DICDI	0	1.4	0	1.55013	1.52646	2.26386	1.55013	1.52646	2.26386	1.55013	1.52646	2.26386	1.78015	0.419074	23.5415
Q8VWG7 TDX_ARATH	1.6	1.2	1	3.69078	5.95321	5.42136	3.69078	5.95321	5.42136	3.69078	5.95321	5.42136	5.02178	1.18296	23.5566
Q07511 FDH_SOLTU	2	3.9	7.2	2.95262	2.2897	3.69367	2.95262	2.2897	3.69367	2.95262	2.2897	3.69367	2.97866	0.702351	23.5794
O65282 CH20_ARATH	0.78	0.76	1.3	14.7631	9.92201	10.1278	14.7631	9.92201	10.1278	14.7631	9.92201	10.1278	11.6043	2.73754	23.5907
B7NN63 RHMA_ECO7I	3.2	1.9	1.7	0.538854	0.572424	0.357452	0.538854	0.572424	0.357452	0.538854	0.572424	0.357452	0.489577	0.115648	23.622
Q05758 ILV5_ARATH	8	7	4.4	14.7631	22.897	23.2344	14.7631	22.897	23.2344	14.7631	22.897	23.2344	20.2982	4.79645	23.63
Q9FNK4 OAT_ARATH	0.26	0	0	2.14065	2.74763	3.45537	2.14065	2.74763	3.45537	2.14065	2.74763	3.45537	2.78122	0.658003	23.6588
P45457 ACEA2_SOYBN	1.1	0	1.9	0.811971	0.52663	0.834055	0.811971	0.52663	0.834055	0.811971	0.52663	0.834055	0.724219	0.171473	23.6769
O49884 RL30_LUPLU	2.9	1.8	2.3	0.531472	0.518998	0.77448	0.531472	0.518998	0.77448	0.531472	0.518998	0.77448	0.608316	0.144037	23.6779
Q8GXV5 UGHY_ARATH	0.28	0	0.27	2.06684	1.37382	1.42981	2.06684	1.37382	1.42981	2.06684	1.37382	1.42981	1.62349	0.38497	23.7126
P27492 CB21_TOBAC	0.52	0.63	1.8	4.05986	0	2.50217	4.05986	0	2.50217	4.05986	3.28101	2.50217	3.28101	0.778845	23.738
P46256 ALF1_PEA	1.5	0	2.6	0.110723	0.106852	0.160854	0.110723	0.106852	0.160854	0.110723	0.106852	0.160854	0.126143	0.0301223	23.8795
Q66GQ3 PDI16_ARATH	4.7	5	4.8	0.435512	0.320557	0.524263	0.435512	0.320557	0.524263	0.435512	0.320557	0.524263	0.426777	0.102133	23.9313
Q84J78 SSBP_ARATH	1.5	0.72	1.8	0.280499	0.267131	0.405113	0.280499	0.267131	0.405113	0.280499	0.267131	0.405113	0.317581	0.0760987	23.962
Q9SA73 OLA1_ARATH	0	1.1	0.93	0.701248	1.06852	1.13193	0.701248	1.06852	1.13193	0.701248	1.06852	1.13193	0.967235	0.232523	24.04
Q9ATF5 RL18A_CASSA	0.099	0	0	0.811971	0.496101	0.655329	0.811971	0.496101	0.655329	0.811971	0.496101	0.655329	0.654467	0.157937	24.1322
O49954 GCSP_SOLTU	1.5	1.6	1.2	4.94564	5.57159	7.7448	4.94564	5.57159	7.7448	4.94564	5.57159	7.7448	6.08734	1.46912	24.134
Q9FKC0 R13A4_ARATH	0.24	0	0.16	0.885787	1.45014	0	0.885787	1.45014	0	0.885787	1.45014	1.16796	1.16796	0.282177	24.1597
P28723 FTHS_SPIOL	1.6	1.1	0	1.77157	1.75543	2.62132	1.77157	1.75543	2.62132	1.77157	1.75543	2.62132	2.04944	0.495324	24.1688
Q75GT3 CLPB2_ORYSJ	20	5	17	0.287881	0.457939	0.452773	0.287881	0.457939	0.452773	0.287881	0.457939	0.452773	0.399531	0.0967264	24.21
Q9SP07 1433_LILLO	0	0	0.2	8.11971	7.63232	5.00433	8.11971	7.63232	5.00433	8.11971	7.63232	5.00433	6.91879	1.67578	24.2207
Q9STF2 PTA16_ARATH	0.68	3.8	1.6	1.4025	1.83176	1.13193	1.4025	1.83176	1.13193	1.4025	1.83176	1.13193	1.45539	0.352898	24.2476
Q9M2W2 GSTL2_ARATH	1.6	0	1.3	0.228828	0	0.375325	0.228828	0	0.375325	0.228828	0.302077	0.375325	0.302077	0.0732483	24.2483
Q55G91 U160_DICDI	0	0	1.4	1.55013	1.45014	0.953206	1.55013	1.45014	0.953206	1.55013	1.45014	0.953206	1.31782	0.319702	24.2598
Q9FT97 AGAL1_ARATH	1.7	0.88	2.1	1.99302	1.22117	1.84684	1.99302	1.22117	1.84684	1.99302	1.22117	1.84684	1.68701	0.409996	24.3031
Q9S7C0 HSP7O_ARATH	11	4.7	19	1.18105	1.83176	1.90641	1.18105	1.83176	1.90641	1.18105	1.83176	1.90641	1.63974	0.398987	24.3324
P49972 SR542_SOLLC	2.5	2.5	2.8	0	0.137382	0.0834055	0	0.137382	0.0834055	0.110394	0.137382	0.0834055	0.110394	0.0269881	24.4472
Q43621 GSHRC_PEA	1.8	0.65	1.2	2.50973	4.04513	3.93197	2.50973	4.04513	3.93197	2.50973	4.04513	3.93197	3.49561	0.855671	24.4784
O64407 AMYB_VIGUN	0.22	0	0	38.3841	23.6602	36.9367	38.3841	23.6602	36.9367	38.3841	23.6602	36.9367	32.9937	8.11537	24.5967
Q8VXZ7 AGAL3_ARATH	1.8	1.9	2.8	0.612669	0	1.01278	0.612669	0	1.01278	0.612669	0.812725	1.01278	0.812725	0.200056	24.6155
Q95661 HS21C_SOLLC	0	0	0	16.2394	24.4234	26.8089	16.2394	24.4234	26.8089	16.2394	24.4234	26.8089	22.4906	5.5435	24.6481
Q9SYG1 HS174_ARATH	1.2	1	2	1.9192	3.05293	2.20429	1.9192	3.05293	2.20429	1.9192	3.05293	2.20429	2.39214	0.589744	24.6534
Q9SZE1 3HID1_ARATH	3.5	2.2	2.6	0.811971	1.06852	0.655329	0.811971	1.06852	0.655329	0.811971	1.06852	0.655329	0.845275	0.208601	24.6785
B9HBA8 ACCC1_POPTR	5.3	5.4	8	1.62394	1.14485	1.90641	1.62394	1.14485	1.90641	1.62394	1.14485	1.90641	1.5584	0.384989	24.7041
Q39547 CUCM1_CUCME	11	29	10	0.14025	0	0.232344	0.14025	0	0.232344	0.14025	0.186297	0.232344	0.186297	0.0460472	24.7171
Q9LEI9 ENO2_HEVBR	0	0.12	0	8.85787	14.5014	13.7023	8.85787	14.5014	13.7023	8.85787	14.5014	13.7023	12.3539	3.05387	24.72
A8MS68 PLPD1_ARATH	12	5.4	24	0.811971	0.763232	0.494476	0.811971	0.763232	0.494476	0.811971	0.763232	0.494476	0.689893	0.170982	24.7838
P43333 RU2A_ARATH	0.093	0.29	0.19	1.47631	2.44234	1.90641	1.47631	2.44234	1.90641	1.47631	2.44234	1.90641	1.94169	0.48398	24.9258
P43291 SRK2A_ARATH	0	0	0.13	0.23621	0	0.393197	0.23621	0	0.393197	0.23621	0.314704	0.393197	0.314704	0.0784938	24.9421
M1CZC0 EBP1_SOLTU	0	0.3	0	0.738156	0.534262	0.893631	0.738156	0.534262	0.893631	0.738156	0.534262	0.893631	0.722016	0.180227	24.9616
B9SZB6 ARGJ_RICCO	4.4	5.1	3.8	0.634814	0.839555	0.512348	0.634814	0.839555	0.512348	0.634814	0.839555	0.512348	0.662239	0.165318	24.9636
Q8GTQ9 SUCA1_SOLLC	1.2	0.59	1.5	2.14065	2.90028	3.57452	2.14065	2.90028	3.57452	2.14065	2.90028	3.57452	2.87182	0.717359	24.9793
F4HQD4 HSP7P_ARATH	1.2	1.8	1.1	3.54315	2.21337	3.57452	3.54315	2.21337	3.57452	3.54315	2.21337	3.57452	3.11035	0.776962	24.9799
O65390 APA1_ARATH	2.2	0.98	0.97	0.885787	0.580056	0.595754	0.885787	0.580056	0.595754	0.885787	0.580056	0.595754	0.687199	0.172161	25.0526
Q7F8R0 C3H14_ORYSJ	0.53	0.82	1.9	0.649577	0.389248	0	0.649577	0.389248	0	0.649577	0.389248	0.519413	0.519413	0.130164	25.0599
P27061 PPA1_SOLLC	0.7	0.56	1.2	0.457656	0	0.274047	0.457656	0	0.274047	0.457656	0.365852	0.274047	0.365852	0.0918049	25.0935
O82221 RUXG_ARATH	1	0	2.1	0.959602	1.60279	0	0.959602	1.60279	0	0.959602	1.60279	1.28119	1.28119	0.321592	25.101
O04937 DHEA_NICPL	0.64	0.72	1.2	0.420749	0.251866	0	0.420749	0.251866	0	0.420749	0.251866	0.336308	0.336308	0.0844411	25.1083
Q94EH8 THO4C_ARATH	0	9.2	5.5	1.03342	0.618218	0	1.03342	0.618218	0	1.03342	0.618218	0.825818	0.825818	0.2076	25.1387
Q9M2S7 FK201_ARATH	6.2	4.4	4.5	0.310025	0	0.518306	0.310025	0	0.518306	0.310025	0.414166	0.518306	0.414166	0.10414	25.1446
Q43636 TRXH_RICCO	3.2	5.1	2.5	0	0.42741	0.714904	0	0.42741	0.714904	0.571157	0.42741	0.714904	0.571157	0.143747	25.1677
Q9FFP8 DEF06_ARATH	8.8	6.8	5.2	0.553617	0.641115	0.893631	0.553617	0.641115	0.893631	0.553617	0.641115	0.893631	0.696121	0.176555	25.3627
Q9SVN5 SYMC_ARATH	2.5	1.6	2	0.287881	0.320557	0.190641	0.287881	0.320557	0.190641	0.287881	0.320557	0.190641	0.26636	0.067579	25.3713
Q564K3 CND2_ARATH	1.7	1.5	3.4	0.177157	0.29766	0	0.177157	0.29766	0	0.177157	0.29766	0.237409	0.237409	0.0602515	25.3788
P42791 RL182_ARATH	0.75	0.37	1.2	0.391222	0.602953	0.405113	0.391222	0.602953	0.405113	0.391222	0.602953	0.405113	0.466429	0.118437	25.3922
P46644 AAT3_ARATH	2.7	1.4	3.8	3.54315	2.51866	2.20429	3.54315	2.51866	2.20429	3.54315	2.51866	2.20429	2.75537	0.700112	25.409
E1U332 ALL12_OLEEU	1.9	2.4	1.9	6.27432	7.2507	10.1278	6.27432	7.2507	10.1278	6.27432	7.2507	10.1278	7.88428	2.00335	25.4094
Q9SDS7 VATC_ARATH	2.2	1.1	2.8	0.354315	0	0.595754	0.354315	0	0.595754	0.354315	0.475034	0.595754	0.475034	0.12072	25.4128
Q01781 SAHH_PETCR	2.6	1.2	0	13.2868	9.92201	16.6811	13.2868	9.92201	16.6811	13.2868	9.92201	16.6811	13.2966	3.37956	25.4166
P51074 ANX4_FRAAN	2.7	2.5	3.1	4.13367	4.73204	2.80004	4.13367	4.73204	2.80004	4.13367	4.73204	2.80004	3.88858	0.989041	25.4345
Q02028 HSP7S_PEA	1	0.6	0	1.77157	1.14485	1.19151	1.77157	1.14485	1.19151	1.77157	1.14485	1.19151	1.36931	0.349151	25.4983
Q39099 XTH4_ARATH	0	0.34	0.91	0.199302	0.335822	0	0.199302	0.335822	0	0.199302	0.335822	0.267562	0.267562	0.06826	25.5118
Q9ZUX4 UMP2_ARATH	1.8	2	2.4	1.25486	1.9844	2.08514	1.25486	1.9844	2.08514	1.25486	1.9844	2.08514	1.7748	0.453087	25.5289
Q43116 PDI_RICCO	5.2	0	9.2	16.9776	17.5543	26.2132	16.9776	17.5543	26.2132	16.9776	17.5543	26.2132	20.2484	5.17372	25.5513
Q84V25 ENOXE_FRAAN	1.7	3.1	5.8	0.723392	0	0.428943	0.723392	0	0.428943	0.723392	0.576168	0.428943	0.576168	0.147225	25.5524
P38025 PUR7_ARATH	3.2	2.1	1.4	0.811971	0.488468	0.77448	0.811971	0.488468	0.77448	0.811971	0.488468	0.77448	0.69164	0.176947	25.5837
Q9T043 RL142_ARATH	0.15	0.14	0.27	9.59602	6.10585	6.55329	9.59602	6.10585	6.55329	9.59602	6.10585	6.55329	7.41839	1.89911	25.6
Q8H151 AAE13_ARATH	6.3	10	18	0.221447	0.373984	0	0.221447	0.373984	0	0.221447	0.373984	0.297715	0.297715	0.0762684	25.6179
Q9LF37 CLPB3_ARATH	9.1	8.3	12	1.10723	0	0.655329	1.10723	0	0.655329	1.10723	0.881281	0.655329	0.881281	0.225952	25.6391
Q942L2 PDI22_ORYSJ	2.8	0.74	1.8	5.6838	3.66351	3.81282	5.6838	3.66351	3.81282	5.6838	3.66351	3.81282	4.38671	1.12579	25.6636
Q02060 PSBS_SPIOL	0.74	2.1	1.7	2.14065	2.13705	1.31066	2.14065	2.13705	1.31066	2.14065	2.13705	1.31066	1.86279	0.47816	25.6691
P49215 RS17_SOLLC	1.1	17	1.3	1.32868	1.90808	1.19151	1.32868	1.90808	1.19151	1.32868	1.90808	1.19151	1.47609	0.38035	25.7674
Q9ZNT7 PHB2_ARATH	0.093	0	0	5.38854	7.55599	4.64688	5.38854	7.55599	4.64688	5.38854	7.55599	4.64688	5.8638	1.51167	25.7797
P16181 RS111_ARATH	3.6	0.7	8.6	0.738156	0	1.25108	0.738156	0	1.25108	0.738156	0.994619	1.25108	0.994619	0.256464	25.7851
Q9M0S5 ISOA3_ARATH	0	0	0	0.627432	0.389248	0.440858	0.627432	0.389248	0.440858	0.627432	0.389248	0.440858	0.485846	0.125303	25.7907
P13744 11SB_CUCMA	1.3	1.7	3.9	2952.62	3739.84	2204.29	2952.62	3739.84	2204.29	2952.62	3739.84	2204.29	2965.58	767.856	25.8922
Q02028 HSP7S_PEA	6.6	2.9	4.5	5.75761	4.19777	7.14904	5.75761	4.19777	7.14904	5.75761	4.19777	7.14904	5.70148	1.47644	25.8957
Q65PZ8 TAL_MANSM	1.4	0	0.63	0.885787	0.52663	0.834055	0.885787	0.52663	0.834055	0.885787	0.52663	0.834055	0.748824	0.194156	25.9282
A3C6D7 ACT2_ORYSJ	10	9.8	18	2.06684	1.22117	1.60854	2.06684	1.22117	1.60854	2.06684	1.22117	1.60854	1.63218	0.423328	25.9363
O65731 RS5_CICAR	0.71	0.28	0	1.25486	0.763232	1.25108	1.25486	0.763232	1.25108	1.25486	0.763232	1.25108	1.08973	0.282759	25.9477
Q9SEK2 HXK1_TOBAC	3.4	1.3	2.4	0.538854	0.656379	0.893631	0.538854	0.656379	0.893631	0.538854	0.656379	0.893631	0.696288	0.180724	25.9554
Q42711 MDARS_CUCSA	2.1	6.4	0	5.60998	6.18218	3.6341	5.60998	6.18218	3.6341	5.60998	6.18218	3.6341	5.14209	1.33693	25.9997
Q42342 CYB5E_ARATH	9.2	3.7	4.5	1.84539	1.22117	1.19151	1.84539	1.22117	1.19151	1.84539	1.22117	1.19151	1.41936	0.369254	26.0156
Q38950 2AAB_ARATH	3.7	2.6	1.4	2.50973	4.2741	3.8724	2.50973	4.2741	3.8724	2.50973	4.2741	3.8724	3.55208	0.924773	26.0347
Q9C7Z9 SCP18_ARATH	4.7	1	6.1	0.531472	0.457939	0.309792	0.531472	0.457939	0.309792	0.531472	0.457939	0.309792	0.433068	0.112913	26.0729
Q8LB10 CLPR4_ARATH	0.82	1	1.8	0.295262	0.503733	0	0.295262	0.503733	0	0.295262	0.503733	0.399498	0.399498	0.104235	26.0916
P17614 ATPBM_NICPL	3.4	3.9	4	31.0025	35.8719	50.6391	31.0025	35.8719	50.6391	31.0025	35.8719	50.6391	39.1712	10.2256	26.1048
Q02028 HSP7S_PEA	1.3	1.3	1.5	5.6838	3.81616	6.55329	5.6838	3.81616	6.55329	5.6838	3.81616	6.55329	5.35108	1.39857	26.1362
Q5J907 TCTP_ELAGV	5.2	2.4	9.8	2.43591	1.90808	1.42981	2.43591	1.90808	1.42981	2.43591	1.90808	1.42981	1.9246	0.503256	26.1486
Q9FZ86 PDCB3_ARATH	18	17	12	0	0.763232	0.446815	0	0.763232	0.446815	0.605024	0.763232	0.446815	0.605024	0.158208	26.1491
Q96255 SERB1_ARATH	2.8	2.1	3.7	3.24788	3.89248	2.26386	3.24788	3.89248	2.26386	3.24788	3.89248	2.26386	3.13474	0.820183	26.1643
Q0WMZ5 OP162_ARATH	1.1	1.4	1.5	19.192	25.1866	14.8938	19.192	25.1866	14.8938	19.192	25.1866	14.8938	19.7575	5.16965	26.1655
Q9C907 GDPD5_ARATH	2.1	1.4	0	0.324788	0.29766	0.190641	0.324788	0.29766	0.190641	0.324788	0.29766	0.190641	0.27103	0.0709278	26.1697
Q84Y01 ITPK1_MAIZE	10	7.4	13	1.10723	1.22117	0.714904	1.10723	1.22117	0.714904	1.10723	1.22117	0.714904	1.01444	0.265584	26.1805
P12859 G3PB_PEA	0.3	0.31	3.3	1.18105	1.9844	1.90641	1.18105	1.9844	1.90641	1.18105	1.9844	1.90641	1.69062	0.443022	26.2047
P55871 IF2B_MALDO	13	6.2	19	0.671722	0.450307	0.77448	0.671722	0.450307	0.77448	0.671722	0.450307	0.77448	0.632169	0.165666	26.206
O04486 RAA2A_ARATH	4.5	1.2	0.81	0.627432	0.610585	0.375325	0.627432	0.610585	0.375325	0.627432	0.610585	0.375325	0.537781	0.140943	26.2083
Q93ZM7 CH60C_ARATH	5.2	1.7	8.2	0.885787	0.763232	1.25108	0.885787	0.763232	1.25108	0.885787	0.763232	1.25108	0.9667	0.253791	26.2533
O04866 ARGD_ALNGL	2.2	1.5	3.2	0.583143	0.343454	0.446815	0.583143	0.343454	0.446815	0.583143	0.343454	0.446815	0.457804	0.120222	26.2605
Q3L181 PERR_RAUSE	12	13	6.1	0.811971	0.480836	0.77448	0.811971	0.480836	0.77448	0.811971	0.480836	0.77448	0.689096	0.18133	26.3142
Q9FXM5 G6PI_ARAHG	0	1.2	0	0.132868	0	0.077448	0.132868	0	0.077448	0.132868	0.105158	0.077448	0.105158	0.02771	26.3508
Q9C5D7 CAMT3_ARATH	2.6	2.4	1.9	0.716011	0	0.417028	0.716011	0	0.417028	0.716011	0.566519	0.417028	0.566519	0.149492	26.3877
Q9C5E7 PUM6_ARATH	1.1	1.4	2	0.642195	0.373984	0	0.642195	0.373984	0	0.642195	0.373984	0.508089	0.508089	0.134106	26.3942
Q9FG38 SNX1_ARATH	3.6	0	6.4	0.103342	0.152646	0.178726	0.103342	0.152646	0.178726	0.103342	0.152646	0.178726	0.144905	0.0382838	26.42
Q9SCY0 PGMP_ARATH	1.8	1.3	1.1	2.28828	0	3.93197	2.28828	0	3.93197	2.28828	3.11013	3.93197	3.11013	0.821846	26.4248
Q9M084 SYDC2_ARATH	1.6	5.5	2	1.9192	1.83176	1.13193	1.9192	1.83176	1.13193	1.9192	1.83176	1.13193	1.62763	0.431509	26.5115
P46423 GSTF_HYOMU	0.57	0.69	0	0.738156	0.42741	0.655329	0.738156	0.42741	0.655329	0.738156	0.42741	0.655329	0.606965	0.160919	26.5122
Q8L6Y1 UBP14_ARATH	1.1	0.93	0.99	0.560998	0.740335	0.4349	0.560998	0.740335	0.4349	0.560998	0.740335	0.4349	0.578744	0.153489	26.521
Q9LFD5 BPA1_ARATH	2.8	1.2	4.2	0.885787	1.45014	1.01278	0.885787	1.45014	1.01278	0.885787	1.45014	1.01278	1.11624	0.296059	26.523
Q8W4B1 RCF3_ARATH	4.2	7	4	0.287881	0.496101	0.393197	0.287881	0.496101	0.393197	0.287881	0.496101	0.393197	0.392393	0.104112	26.5327
Q8GWW7 AGUA_ARATH	1.1	1.1	1.9	0.494564	0.305293	0.33958	0.494564	0.305293	0.33958	0.494564	0.305293	0.33958	0.379812	0.100846	26.5516
Q9ZSQ4 PGMC_POPTN	14	17	21	4.20749	2.44234	3.81282	4.20749	2.44234	3.81282	4.20749	2.44234	3.81282	3.48755	0.926437	26.5641
Q39224 SRG1_ARATH	0.48	1.1	2.3	0.885787	0.915878	0.542136	0.885787	0.915878	0.542136	0.885787	0.915878	0.542136	0.781267	0.207639	26.5773
P82538 PPL1_ARATH	0.5	1.5	0	0.250973	0.419777	0.303834	0.250973	0.419777	0.303834	0.250973	0.419777	0.303834	0.324862	0.0863444	26.5788
Q9FIJ4 RD522_ARATH	7.9	3.4	2.6	3.02644	1.75543	0	3.02644	1.75543	0	3.02644	1.75543	2.39094	2.39094	0.635502	26.5797
Q05214 ACT1_TOBAC	1.1	1.5	0.29	0	0.656379	1.13193	0	0.656379	1.13193	0.894156	0.656379	1.13193	0.894156	0.237776	26.5923
P93654 SYP22_ARATH	18	10	29	0.147631	0.106852	0.184684	0.147631	0.106852	0.184684	0.147631	0.106852	0.184684	0.146389	0.0389305	26.5938
Q8L7N0 TCPZB_ARATH	7.3	1.4	2.4	1.18105	1.83176	1.19151	1.18105	1.83176	1.19151	1.18105	1.83176	1.19151	1.40144	0.372704	26.5944
O49817 LEA2_CICAR	0.58	1.5	1.2	0.516709	0.42741	0.714904	0.516709	0.42741	0.714904	0.516709	0.42741	0.714904	0.553008	0.147144	26.608
P62302 RS13_SOYBN	1.2	0.16	0.91	4.79801	3.35822	2.91919	4.79801	3.35822	2.91919	4.79801	3.35822	2.91919	3.69181	0.982828	26.6219
Q9ZPN9 TBB2_ELEIN	3.8	3.8	1.9	0	2.36602	1.37023	0	2.36602	1.37023	1.86813	2.36602	1.37023	1.86813	0.497892	26.652
Q0DI31 CYC_ORYSJ	2.7	6.1	5.5	0.959602	1.37382	1.66811	0.959602	1.37382	1.66811	0.959602	1.37382	1.66811	1.33384	0.355942	26.6854
Q9FI53 FUM2_ARATH	2.4	2.3	4.4	0.811971	0.480836	0.595754	0.811971	0.480836	0.595754	0.811971	0.480836	0.595754	0.62952	0.16813	26.7077
O50003 RL12_PRUAR	1.7	2	0.7	1.03342	0	1.78726	1.03342	0	1.78726	1.03342	1.41034	1.78726	1.41034	0.376922	26.7256
Q96533 ADHX_ARATH	6.1	4	5.6	1.9192	1.29749	1.19151	1.9192	1.29749	1.19151	1.9192	1.29749	1.19151	1.4694	0.393129	26.7543
Q9SSK5 MLP43_ARATH	3.8	2.4	4.1	6.6434	4.80836	8.34055	6.6434	4.80836	8.34055	6.6434	4.80836	8.34055	6.59744	1.76654	26.7762
O22173 PABP4_ARATH	0.8	0.44	0.21	4.35512	4.12145	6.55329	4.35512	4.12145	6.55329	4.35512	4.12145	6.55329	5.00995	1.34167	26.78
Q9S7E9 GGT2_ARATH	4	3.1	2.1	4.7242	3.05293	5.30221	4.7242	3.05293	5.30221	4.7242	3.05293	5.30221	4.35978	1.16808	26.7923
Q03685 BIP5_TOBAC	0.45	1	1.4	14.7631	18.3176	25.0217	14.7631	18.3176	25.0217	14.7631	18.3176	25.0217	19.3674	5.20923	26.8969
Q9LEH3 PER15_IPOBA	2.6	6.2	4.5	1.77157	1.45014	1.01278	1.77157	1.45014	1.01278	1.77157	1.45014	1.01278	1.4115	0.380869	26.9833
P37830 G6PD_SOLTU	8.7	8.1	13	1.32868	0.992201	0.77448	1.32868	0.992201	0.77448	1.32868	0.992201	0.77448	1.03179	0.279213	27.0611
B7F845 R10A_ORYSJ	1.1	1.5	1	0.730774	0.915878	0.524263	0.730774	0.915878	0.524263	0.730774	0.915878	0.524263	0.723638	0.195905	27.0722
Q9LHA8 MD37C_ARATH	2	5.5	3.5	6.42195	5.87688	9.53206	6.42195	5.87688	9.53206	6.42195	5.87688	9.53206	7.27697	1.97189	27.0977
Q8GYD1 PDI51_ARATH	0.64	0.95	0.95	0.811971	0.465571	0	0.811971	0.465571	0	0.811971	0.465571	0.638771	0.638771	0.1732	27.1145
P0CG89 H4_SOYBN	0	0.43	0	4.57656	3.35822	2.68089	4.57656	3.35822	2.68089	4.57656	3.35822	2.68089	3.53856	0.960617	27.1471
P09044 G3PB_TOBAC	1.1	3.2	3.7	1.03342	1.75543	1.72769	1.03342	1.75543	1.72769	1.03342	1.75543	1.72769	1.50551	0.409081	27.1722
P46637 ARGI1_ARATH	8.9	8.5	7.8	0.583143	0.404513	0.351495	0.583143	0.404513	0.351495	0.583143	0.404513	0.351495	0.446383	0.121368	27.1891
O23207 FQRL2_ARATH	0.14	0	0	0	0.0915878	0.0524263	0	0.0915878	0.0524263	0.0720071	0.0915878	0.0524263	0.0720071	0.0195807	27.1928
Q39108 GGR_ARATH	2.3	1.1	2.1	0	0.114485	0.0655329	0	0.114485	0.0655329	0.0900088	0.114485	0.0655329	0.0900088	0.0244759	27.1928
O24415 RLA2B_MAIZE	5.6	4	7.1	1.84539	1.37382	1.07236	1.84539	1.37382	1.07236	1.84539	1.37382	1.07236	1.43052	0.389623	27.2365
Q08480 KAD4_ORYSJ	9.9	3	14	2.14065	1.37382	1.37023	2.14065	1.37382	1.37023	2.14065	1.37382	1.37023	1.62823	0.44377	27.2547
Q05024 TRI1_YEAST	1.6	3.6	1.1	0.885787	0.511365	0.834055	0.885787	0.511365	0.834055	0.885787	0.511365	0.834055	0.743736	0.202894	27.2804
Q9FMU6 MPCP3_ARATH	2.1	1.3	2.4	0.214065	0.366351	0.268089	0.214065	0.366351	0.268089	0.214065	0.366351	0.268089	0.282835	0.0772065	27.2974
Q38931 FKB62_ARATH	13	0	8.1	1.25486	0.992201	0.714904	1.25486	0.992201	0.714904	1.25486	0.992201	0.714904	0.987323	0.270013	27.348
Q41932 PSBQ2_ARATH	5.9	6.8	7.8	1.77157	1.37382	1.01278	1.77157	1.37382	1.01278	1.77157	1.37382	1.01278	1.38606	0.379544	27.383
Q9SEI4 PRS6B_ARATH	2.8	2.5	5.3	2.3621	3.12925	4.1107	2.3621	3.12925	4.1107	2.3621	3.12925	4.1107	3.20068	0.876487	27.3844
O23628 H2AV1_ARATH	2.9	3.8	6	0	4.80836	2.74047	0	4.80836	2.74047	3.77441	4.80836	2.74047	3.77441	1.03395	27.3936
Q9STH1 HSOP3_ARATH	3.4	4	13	2.58354	2.44234	1.48938	2.58354	2.44234	1.48938	2.58354	2.44234	1.48938	2.17176	0.595154	27.4043
O04895 BADH_AMAHP	7.7	14	9.6	3.46933	2.06073	2.44259	3.46933	2.06073	2.44259	3.46933	2.06073	2.44259	2.65755	0.72849	27.4121
Q0WQF7 ODP21_ARATH	0.83	0.96	1.1	1.25486	0.740335	0.893631	1.25486	0.740335	0.893631	1.25486	0.740335	0.893631	0.962943	0.264175	27.4341
Q9AWB2 SIR_SOYBN	2.7	1.3	2.5	0	1.22117	2.14471	0	1.22117	2.14471	1.68294	1.22117	2.14471	1.68294	0.461771	27.4383
Q9C5R8 BAS1B_ARATH	0	0	0.47	12.5486	11.4485	7.14904	12.5486	11.4485	7.14904	12.5486	11.4485	7.14904	10.3821	2.85339	27.4839
P51615 MAOX_VITVI	2.4	2.6	1.4	22.8828	20.6073	33.958	22.8828	20.6073	33.958	22.8828	20.6073	33.958	25.816	7.14234	27.6663
Q9SLQ8 PSBP_CUCSA	0	0	0.81	26.5736	47.3204	38.724	26.5736	47.3204	38.724	26.5736	47.3204	38.724	37.5393	10.424	27.7682
P31168 COR47_ARATH	2.1	3.1	3.4	1.62394	1.06852	1.90641	1.62394	1.06852	1.90641	1.62394	1.06852	1.90641	1.53296	0.426289	27.8082
Q38867 CP19C_ARATH	3.6	2.5	4.6	3.17407	2.90028	4.76603	3.17407	2.90028	4.76603	3.17407	2.90028	4.76603	3.61346	1.0075	27.8818
O65041 UBA3_ARATH	0.87	0.6	1.2	0	0.335822	0.595754	0	0.335822	0.595754	0.465788	0.335822	0.595754	0.465788	0.129966	27.9024
Q02400 LE193_HORVU	6.6	0.75	2.6	0.346933	0.435042	0.244259	0.346933	0.435042	0.244259	0.346933	0.435042	0.244259	0.342078	0.0954842	27.913
Q6UNT2 RL5_CUCSA	0.5	0	0.33	0.516709	0.541895	0.309792	0.516709	0.541895	0.309792	0.516709	0.541895	0.309792	0.456132	0.127358	27.9213
P54235 G6PI1_CLACO	2	1.8	1.8	1.77157	2.59499	1.54896	1.77157	2.59499	1.54896	1.77157	2.59499	1.54896	1.97184	0.551021	27.9445
Q9M9M9 NDUAC_ARATH	0	0	0.46	0.398604	0.373984	0.226386	0.398604	0.373984	0.226386	0.398604	0.373984	0.226386	0.332991	0.0931397	27.9706
Q5E924 G3PP2_ARATH	0.99	1.2	0.88	1.10723	1.9844	1.66811	1.10723	1.9844	1.66811	1.10723	1.9844	1.66811	1.58658	0.444231	27.9993
P46423 GSTF_HYOMU	7.7	5	11	1.62394	0.915878	1.25108	1.62394	0.915878	1.25108	1.62394	0.915878	1.25108	1.26363	0.354199	28.0302
P07591 TRXM_SPIOL	0	0	0.51	1.9192	2.44234	1.37023	1.9192	2.44234	1.37023	1.9192	2.44234	1.37023	1.91059	0.536106	28.0597
P16016 CAHC_SPIOL	0	0	1.3	1.03342	0.580056	0	1.03342	0.580056	0	1.03342	0.580056	0.806737	0.806737	0.226681	28.0985
Q9M462 GLGS_BRANA	0.66	0	1.5	6.56958	11.4485	8.34055	6.56958	11.4485	8.34055	6.56958	11.4485	8.34055	8.7862	2.46979	28.1098
Q9LQ55 DRP2B_ARATH	0.27	0	0	0.243591	0.137382	0.226386	0.243591	0.137382	0.226386	0.243591	0.137382	0.226386	0.202453	0.0570063	28.1578
Q1PF33 TI441_ARATH	4.6	2.7	8.5	0	0.106852	0.190641	0	0.106852	0.190641	0.148747	0.106852	0.190641	0.148747	0.0418944	28.1649
P31542 CLPAB_SOLLC	2.9	1.8	4.4	1.47631	1.06852	1.90641	1.47631	1.06852	1.90641	1.47631	1.06852	1.90641	1.48375	0.418993	28.2388
P27489 CB23_SOLLC	2.1	1.4	2.8	0.597906	1.06852	0	0.597906	1.06852	0	0.597906	1.06852	0.833215	0.833215	0.235309	28.2411
Q9C912 R35A3_ARATH	4.2	0.74	0.82	2.58354	1.45014	2.38301	2.58354	1.45014	2.38301	2.58354	1.45014	2.38301	2.1389	0.604852	28.2786
Q8VYN9 PHO32_ARATH	0.47	0.57	0.41	2.95262	2.21337	1.66811	2.95262	2.21337	1.66811	2.95262	2.21337	1.66811	2.27803	0.644693	28.3004
Q8L4B2 NFYC9_ARATH	1.4	0.7	0.54	0.287881	0	0.160854	0.287881	0	0.160854	0.287881	0.224367	0.160854	0.224367	0.0635136	28.3079
Q06215 PPO_VICFA	1.8	1.5	0.96	2.43591	1.67911	1.42981	2.43591	1.67911	1.42981	2.43591	1.67911	1.42981	1.84828	0.523951	28.3481
Q94JX9 NACA2_ARATH	0	0	0.49	1.03342	1.06852	1.66811	1.03342	1.06852	1.66811	1.03342	1.06852	1.66811	1.25668	0.356738	28.3872
O49447 ADT3_ARATH	26	33	25	0.310025	0	0.172769	0.310025	0	0.172769	0.310025	0.241397	0.172769	0.241397	0.0686284	28.4297
Q9LVC9 RLA32_ARATH	0.96	0.35	0.63	3.39552	1.90808	2.56174	3.39552	1.90808	2.56174	3.39552	1.90808	2.56174	2.62178	0.745533	28.4362
Q5NYD9 Y3800_AROAE	0	0.17	0.46	0.52409	0	0.291919	0.52409	0	0.291919	0.52409	0.408005	0.291919	0.408005	0.116086	28.452
Q9M3V8 RS6_ASPOF	0.34	0	0.59	3.83841	2.13705	0	3.83841	2.13705	0	3.83841	2.13705	2.98773	2.98773	0.85068	28.4725
P46293 RS16_GOSHI	9.7	11	16	8.11971	8.39555	4.76603	8.11971	8.39555	4.76603	8.11971	8.39555	4.76603	7.09376	2.02059	28.484
Q9SKP0 ECP63_ARATH	0	0	0	0.52409	0.404513	0.291919	0.52409	0.404513	0.291919	0.52409	0.404513	0.291919	0.406841	0.116103	28.5377
B9SL58 PURA2_RICCO	9.4	2.5	18	2.58354	2.82396	4.28943	2.58354	2.82396	4.28943	2.58354	2.82396	4.28943	3.23231	0.923348	28.5662
Q9SIY3 TTM3_ARATH	0.37	0	0.41	0.258354	0.213705	0.369367	0.258354	0.213705	0.369367	0.258354	0.213705	0.369367	0.280476	0.0801542	28.578
Q9SXU1 PSA7_CICAR	2.7	1.8	1.3	2.06684	1.90808	3.15749	2.06684	1.90808	3.15749	2.06684	1.90808	3.15749	2.37747	0.680169	28.6089
P36428 SYA_ARATH	1.5	2.5	2.2	0.730774	0.404513	0.655329	0.730774	0.404513	0.655329	0.730774	0.404513	0.655329	0.596872	0.170805	28.6168
P46248 AAT5_ARATH	1.4	0.56	2.4	3.02644	1.67911	0	3.02644	1.67911	0	3.02644	1.67911	2.35277	2.35277	0.673664	28.6328
O95372 LYPA2_HUMAN	1.2	0.44	1.9	1.32868	1.22117	2.02556	1.32868	1.22117	2.02556	1.32868	1.22117	2.02556	1.52514	0.436702	28.6336
Q922Y1 UBXN1_MOUSE	0	0.41	0.15	0.280499	0.183176	0.333622	0.280499	0.183176	0.333622	0.280499	0.183176	0.333622	0.265766	0.0762977	28.7086
Q6ETK3 P2C11_ORYSJ	1.4	1.2	0	0.701248	0	0.38724	0.701248	0	0.38724	0.701248	0.544244	0.38724	0.544244	0.157004	28.8481
P52427 PSA4_SPIOL	12	6	4.4	1.10723	1.90808	1.31066	1.10723	1.90808	1.31066	1.10723	1.90808	1.31066	1.44199	0.416263	28.8672
Q9SSA5 CYP38_ARATH	1.8	0.65	1.1	0	0.442674	0.244259	0	0.442674	0.244259	0.343467	0.442674	0.244259	0.343467	0.0992077	28.8842
P19244 HSP41_PEA	2.5	1.3	5.3	10.3342	5.64792	8.34055	10.3342	5.64792	8.34055	10.3342	5.64792	8.34055	8.10755	2.3518	29.0076
O04147 CPD_ARATH	0	0.22	0	1.03342	0.992201	0.577881	1.03342	0.992201	0.577881	1.03342	0.992201	0.577881	0.867833	0.25195	29.0321
Q0JL44 SGT1_ORYSJ	4.2	4.5	6.5	2.58354	1.67911	1.54896	2.58354	1.67911	1.54896	2.58354	1.67911	1.54896	1.9372	0.563517	29.0892
B1LLJ9 RHMA_ECOSM	0.088	0	0.11	0.66434	0.366351	0.506391	0.66434	0.366351	0.506391	0.66434	0.366351	0.506391	0.512361	0.149084	29.0975
F4JFN3 HS906_ARATH	2.2	2.1	2.2	1.03342	1.83176	1.31066	1.03342	1.83176	1.31066	1.03342	1.83176	1.31066	1.39194	0.405329	29.1196
Q96542 RBS_BETPN	0.18	0	0.23	206.684	129.749	238.301	206.684	129.749	238.301	206.684	129.749	238.301	191.578	55.8303	29.1423
Q940M2 AGT21_ARATH	3.4	6.9	3.2	1.69776	1.29749	2.32344	1.69776	1.29749	2.32344	1.69776	1.29749	2.32344	1.7729	0.517084	29.166
Q5RJV0 COQ9_XENTR	1.2	2.1	0.97	0.405986	0.29766	0.226386	0.405986	0.29766	0.226386	0.405986	0.29766	0.226386	0.310011	0.0904343	29.1713
Q9MAU6 PDI22_ARATH	2.9	43	41	0.605288	0.763232	1.07236	0.605288	0.763232	1.07236	0.605288	0.763232	1.07236	0.813625	0.237577	29.1999
Q9ZRI7 EF1G1_ORYSJ	5.4	8.5	2.2	0.14025	0	0.256174	0.14025	0	0.256174	0.14025	0.198212	0.256174	0.198212	0.0579623	29.2426
Q9AT56 METK1_ELAUM	20	30	39	4.20749	3.12925	2.32344	4.20749	3.12925	2.32344	4.20749	3.12925	2.32344	3.22006	0.945301	29.3566
Q2QXR8 KPYC2_ORYSJ	3.5	2.4	1.9	0.509327	0.282396	0.488518	0.509327	0.282396	0.488518	0.509327	0.282396	0.488518	0.426747	0.125444	29.3954
Q93ZG7 RH38_ARATH	8.2	7.9	6.9	0.811971	0.633482	1.13193	0.811971	0.633482	1.13193	0.811971	0.633482	1.13193	0.859129	0.252549	29.3959
O81983 SYS_HELAN	1	1.1	1.4	0.487183	0	0.893631	0.487183	0	0.893631	0.487183	0.690407	0.893631	0.690407	0.203224	29.4354
P23283 DRPF_CRAPL	0.93	0.53	2.3	0.738156	0.595321	0.399155	0.738156	0.595321	0.399155	0.738156	0.595321	0.399155	0.577544	0.170198	29.4693
P50433 GLYM_SOLTU	2.2	1.4	3.2	8.11971	11.4485	14.8938	8.11971	11.4485	14.8938	8.11971	11.4485	14.8938	11.4873	3.38723	29.4866
P0C8Z0 Y8359_ORYSI	0.24	0.086	0.41	2.14065	1.45014	2.68089	2.14065	1.45014	2.68089	2.14065	1.45014	2.68089	2.09056	0.616903	29.509
Q43386 HMGYA_ARATH	0.88	0.51	0	0.118105	0.114485	0.0655329	0.118105	0.114485	0.0655329	0.118105	0.114485	0.0655329	0.0993742	0.0293633	29.5482
P29790 ATPG_TOBAC	4.6	4.4	1.3	1.84539	2.21337	1.19151	1.84539	2.21337	1.19151	1.84539	2.21337	1.19151	1.75009	0.517555	29.5731
Q6Z8L2 LAC9_ORYSJ	10	15	15	1.10723	0.915878	0.595754	1.10723	0.915878	0.595754	1.10723	0.915878	0.595754	0.872955	0.258427	29.6037
Q70XZ6 ATPB_AMBTC	3.5	2.4	3.9	33.217	22.1337	41.107	33.217	22.1337	41.107	33.217	22.1337	41.107	32.1526	9.53132	29.644
Q42980 OLEO1_ORYSJ	0.71	7.7	0	2.73118	1.60279	1.78726	2.73118	1.60279	1.78726	2.73118	1.60279	1.78726	2.04041	0.605292	29.6652
Q9LEJ0 ENO1_HEVBR	4.8	3.7	3.8	8.11971	5.11365	9.53206	8.11971	5.11365	9.53206	8.11971	5.11365	9.53206	7.58847	2.2566	29.7372
O04287 FKB12_VICFA	1.4	0.98	1.3	3.98604	3.51087	2.14471	3.98604	3.51087	2.14471	3.98604	3.51087	2.14471	3.21387	0.955916	29.7434
Q9FYL8 NFD2_ARATH	0	0.28	0.34	0.605288	0.335822	0.595754	0.605288	0.335822	0.595754	0.605288	0.335822	0.595754	0.512288	0.152898	29.8462
Q54LT8 STRAP_DICDI	2.6	2.1	1.5	0.287881	0.167911	0.309792	0.287881	0.167911	0.309792	0.287881	0.167911	0.309792	0.255195	0.0763796	29.9299
Q9S7C0 HSP7O_ARATH	0	0.29	0.25	1.47631	0	2.74047	1.47631	0	2.74047	1.47631	2.10839	2.74047	2.10839	0.632078	29.9792
O82663 SDHA1_ARATH	2.5	1.8	1.8	4.05986	2.67131	5.00433	4.05986	2.67131	5.00433	4.05986	2.67131	5.00433	3.91183	1.17353	29.9996
Q5C9I9 ISPD_MENPI	17	15	12	0.221447	0	0.119151	0.221447	0	0.119151	0.221447	0.170299	0.119151	0.170299	0.051148	30.0343
P45960 TBB4_ORYSJ	1.3	1.5	2.3	1.10723	0	0.595754	1.10723	0	0.595754	1.10723	0.851494	0.595754	0.851494	0.25574	30.0343
Q9SZE1 3HID1_ARATH	2.1	1.7	2.3	0.199302	0	0.107236	0.199302	0	0.107236	0.199302	0.153269	0.107236	0.153269	0.0460332	30.0343
Q9ZV36 UXS6_ARATH	0.9	0	0	0.177157	0	0.0953206	0.177157	0	0.0953206	0.177157	0.136239	0.0953206	0.136239	0.0409184	30.0343
Q9LFN6 RH56_ARATH	0.59	1.2	0.91	0.553617	0.29766	0	0.553617	0.29766	0	0.553617	0.29766	0.425639	0.425639	0.127978	30.0673
Q6PA35 SAM5B_XENLA	0	0	3.5	0.442893	0.244234	0.315749	0.442893	0.244234	0.315749	0.442893	0.244234	0.315749	0.334292	0.100619	30.0992
Q9SK66 NDUA9_ARATH	2.5	2.9	2	0.959602	0.671644	1.25108	0.959602	0.671644	1.25108	0.959602	0.671644	1.25108	0.960776	0.289721	30.1549
Q8VYS0 RD19D_ARATH	0.05	0	0	0.310025	0	0.577881	0.310025	0	0.577881	0.310025	0.443953	0.577881	0.443953	0.133928	30.1671
Q9SCM3 RS24_ARATH	1	1.3	1.3	12.5486	8.39555	7.14904	12.5486	8.39555	7.14904	12.5486	8.39555	7.14904	9.36441	2.82718	30.1907
Q9LKA5 MORF8_ARATH	0	0	0.72	0	0.175543	0.327665	0	0.175543	0.327665	0.251604	0.175543	0.327665	0.251604	0.0760606	30.2303
P94078 MANA1_ARATH	2.8	3.2	3.8	0.14025	0	0.262132	0.14025	0	0.262132	0.14025	0.201191	0.262132	0.201191	0.060941	30.2902
Q8LE47 PPR87_ARATH	3.7	11	4.5	0.317407	0.358719	0.190641	0.317407	0.358719	0.190641	0.317407	0.358719	0.190641	0.288922	0.0875846	30.3142
Q9SWE7 VATE_CITLI	4.7	2.6	1.1	1.99302	1.14485	1.31066	1.99302	1.14485	1.31066	1.99302	1.14485	1.31066	1.48284	0.449538	30.316
P51819 HSP83_IPONI	1	1.9	1.8	0.708629	0.839555	1.25108	0.708629	0.839555	1.25108	0.708629	0.839555	1.25108	0.933089	0.283064	30.3363
Q0VCZ3 YTHD2_BOVIN	3	1.1	4.5	0	0.290028	0.154896	0	0.290028	0.154896	0.222462	0.290028	0.154896	0.222462	0.0675661	30.372
P49572 TRPC_ARATH	0.53	1.9	1.3	1.32868	0.992201	0.714904	1.32868	0.992201	0.714904	1.32868	0.992201	0.714904	1.01193	0.307363	30.374
Q96520 PER12_ARATH	7.6	10	13	21.4065	11.4485	19.6599	21.4065	11.4485	19.6599	21.4065	11.4485	19.6599	17.505	5.31727	30.3758
F4JPR7 PUX8_ARATH	0.73	0.34	0.31	0.324788	0.175543	0.309792	0.324788	0.175543	0.309792	0.324788	0.175543	0.309792	0.270041	0.0821804	30.4325
P02877 HEVE_HEVBR	0.48	1	0.93	0.369078	0	0.196599	0.369078	0	0.196599	0.369078	0.282838	0.196599	0.282838	0.0862395	30.4908
Q8W4L0 CML49_ARATH	0.92	0.35	1.4	2.58354	1.67911	1.48938	2.58354	1.67911	1.48938	2.58354	1.67911	1.48938	1.91735	0.584692	30.4948
Q9LNB6 HSOP1_ARATH	1.7	0.97	1.5	1.55013	1.14485	0.834055	1.55013	1.14485	0.834055	1.55013	1.14485	0.834055	1.17634	0.359073	30.5245
O64518 MCA5_ARATH	0	2.3	2.5	1.03342	1.37382	1.90641	1.03342	1.37382	1.90641	1.03342	1.37382	1.90641	1.43788	0.440009	30.6012
P24805 TSJT1_TOBAC	5.3	4.7	2	15.5013	16.7911	8.93631	15.5013	16.7911	8.93631	15.5013	16.7911	8.93631	13.7429	4.21229	30.6507
O50003 RL12_PRUAR	0.94	0.61	2.8	1.47631	2.44234	1.48938	1.47631	2.44234	1.48938	1.47631	2.44234	1.48938	1.80268	0.554003	30.7322
P55233 GLGL1_BETVU	1.5	1.6	1.8	2.14065	1.37382	2.62132	2.14065	1.37382	2.62132	2.14065	1.37382	2.62132	2.04526	0.629196	30.7636
P24805 TSJT1_TOBAC	7.2	5.4	1.8	2.95262	2.59499	1.54896	2.95262	2.59499	1.54896	2.95262	2.59499	1.54896	2.36552	0.729423	30.8356
Q9SN95 UXS5_ARATH	0.43	0.27	0	1.03342	1.75543	1.96599	1.03342	1.75543	1.96599	1.03342	1.75543	1.96599	1.58495	0.489102	30.8592
Q43157 RPE_SPIOL	0.39	0.65	0.66	2.21447	1.37382	1.31066	2.21447	1.37382	1.31066	2.21447	1.37382	1.31066	1.63298	0.504571	30.8988
Q03685 BIP5_TOBAC	0.49	0.86	0.45	0.47242	0.717438	0.405113	0.47242	0.717438	0.405113	0.47242	0.717438	0.405113	0.531657	0.164373	30.9172
Q5ZCW1 LAC1_ORYSJ	0.95	0	0.65	5.90524	4.57939	3.09792	5.90524	4.57939	3.09792	5.90524	4.57939	3.09792	4.52752	1.40438	31.0188
P49200 RS201_ARATH	0	0	0.93	13.2868	12.9749	7.14904	13.2868	12.9749	7.14904	13.2868	12.9749	7.14904	11.1369	3.45713	31.042
Q9ZVD5 AGO4_ARATH	1.1	5.6	2.5	0.302644	0.274763	0.476603	0.302644	0.274763	0.476603	0.302644	0.274763	0.476603	0.351337	0.109376	31.1313
Q9XF89 CB5_ARATH	1.7	0	1.8	2.06684	1.14485	2.14471	2.06684	1.14485	2.14471	2.06684	1.14485	2.14471	1.78547	0.556156	31.1491
O04496 AED3_ARATH	2	3.2	3.2	15.5013	11.4485	21.4471	15.5013	11.4485	21.4471	15.5013	11.4485	21.4471	16.1323	5.02911	31.1742
Q6YZX6 ACOC_ORYSJ	1.8	0	1.9	1.47631	0	0.77448	1.47631	0	0.77448	1.47631	1.1254	0.77448	1.1254	0.350916	31.1815
Q42699 METE_CATRO	1.3	0.51	0.65	3.24788	6.2585	5.36178	3.24788	6.2585	5.36178	3.24788	6.2585	5.36178	4.95606	1.54577	31.1896
Q9CAA0 COB21_ARATH	0.14	0	0	0	0.206073	0.393197	0	0.206073	0.393197	0.299635	0.206073	0.393197	0.299635	0.0935624	31.2255
V5YMB3 DAPB3_PSEMX	0.44	0.23	0.52	1.55013	0.915878	0.953206	1.55013	0.915878	0.953206	1.55013	0.915878	0.953206	1.13974	0.355898	31.2263
P51413 RL172_ARATH	0	2.4	0	1.10723	0.580056	0	1.10723	0.580056	0	1.10723	0.580056	0.843645	0.843645	0.263589	31.244
Q84V83 LAR_DESUN	2.7	2.4	3.7	0.509327	0.541895	0.285962	0.509327	0.541895	0.285962	0.509327	0.541895	0.285962	0.445728	0.139316	31.2559
P27141 CAHC_TOBAC	1.5	5.1	5.3	2.21447	1.90808	3.3958	2.21447	1.90808	3.3958	2.21447	1.90808	3.3958	2.50611	0.785569	31.3461
Q8S9J2 SYYC1_ARATH	0	0.034	0.14	0.369078	0.213705	0.41107	0.369078	0.213705	0.41107	0.369078	0.213705	0.41107	0.331284	0.103969	31.3836
Q9LTX3 PPOX1_ARATH	0.39	0.34	0.89	0.19192	0.106852	0.202556	0.19192	0.106852	0.202556	0.19192	0.106852	0.202556	0.16711	0.0524546	31.3893
Q9ZPI6 AIM1_ARATH	42	37	54	1.10723	1.75543	2.14471	1.10723	1.75543	2.14471	1.10723	1.75543	2.14471	1.66913	0.524097	31.3995
P55871 IF2B_MALDO	4.5	7	3.2	0.723392	1.37382	1.01278	0.723392	1.37382	1.01278	0.723392	1.37382	1.01278	1.03666	0.325869	31.4344
Q41350 OLP1_SOLLC	2.8	0.6	1.1	12.5486	6.94541	8.34055	12.5486	6.94541	8.34055	12.5486	6.94541	8.34055	9.2782	2.91693	31.4385
P22953 MD37E_ARATH	3.2	2.7	4.6	3.02644	3.20557	5.18306	3.02644	3.20557	5.18306	3.02644	3.20557	5.18306	3.80502	1.19677	31.4524
Q8LGG8 USPAL_ARATH	1.5	1.6	2.2	0.23621	0.122117	0.208514	0.23621	0.122117	0.208514	0.23621	0.122117	0.208514	0.188947	0.05951	31.4956
Q6PAX2 ATD3B_XENLA	3.3	2.5	2.4	0.811971	0	0.422985	0.811971	0	0.422985	0.811971	0.617478	0.422985	0.617478	0.194493	31.498
Q9LVI9 DPYD_ARATH	2.2	2.5	6.1	0.885787	1.37382	0.77448	0.885787	1.37382	0.77448	0.885787	1.37382	0.77448	1.01136	0.318792	31.521
Q8LC83 RS242_ARATH	18	9.7	6.4	0.435512	0	0.226386	0.435512	0	0.226386	0.435512	0.330949	0.226386	0.330949	0.104563	31.5948
Q9C7D6 SCP17_ARATH	0	0	3.4	0.612669	0.541895	0.315749	0.612669	0.541895	0.315749	0.612669	0.541895	0.315749	0.490104	0.155087	31.6437
Q9XHS0 RS12_HORVU	3	0	2.4	0.47242	0.915878	0.714904	0.47242	0.915878	0.714904	0.47242	0.915878	0.714904	0.701067	0.222053	31.6735
Q00081 GLGL1_SOLTU	1.4	1.9	2.5	1.25486	0.671644	1.25108	1.25486	0.671644	1.25108	1.25486	0.671644	1.25108	1.0592	0.335636	31.6878
F4HQD4 HSP7P_ARATH	3.5	1.1	1.2	0.487183	0.305293	0.595754	0.487183	0.305293	0.595754	0.487183	0.305293	0.595754	0.462743	0.146765	31.7162
Q9SR52 UREA_ARATH	2.3	1.1	1.9	0.560998	0.351087	0.321707	0.560998	0.351087	0.321707	0.560998	0.351087	0.321707	0.411264	0.130503	31.7322
Q9Y7P0 RISA_SCHPO	1.2	2.1	1.1	0.206684	0.122117	0.238301	0.206684	0.122117	0.238301	0.206684	0.122117	0.238301	0.189034	0.0600694	31.777
Q9M888 TCPZA_ARATH	0.23	0.25	0.92	1.9192	0.992201	0	1.9192	0.992201	0	1.9192	0.992201	1.4557	1.4557	0.463502	31.8404
Q9SA56 PSAD2_ARATH	0	0	0	16.2394	8.39555	0	16.2394	8.39555	0	16.2394	8.39555	12.3175	12.3175	3.92194	31.8404
Q8L733 Y4121_ARATH	0	3.6	7.2	0.369078	0	0.714904	0.369078	0	0.714904	0.369078	0.541991	0.714904	0.541991	0.172913	31.9033
O82147 SPDE_COFAR	9.1	6.9	4.6	1.4025	0.915878	1.78726	1.4025	0.915878	1.78726	1.4025	0.915878	1.78726	1.36854	0.436682	31.9085
Q54G06 XPP1_DICDI	0.46	1.1	0.96	0.228828	0.274763	0.417028	0.228828	0.274763	0.417028	0.228828	0.274763	0.417028	0.306873	0.0981225	31.9749
Q9ZVJ4 CYP22_ARATH	0.31	1	1.4	0.184539	0.122117	0.238301	0.184539	0.122117	0.238301	0.184539	0.122117	0.238301	0.181652	0.058146	32.0094
Q9C717 FLXL3_ARATH	28	21	40	0	0.19844	0.38724	0	0.19844	0.38724	0.29284	0.19844	0.38724	0.29284	0.0943998	32.236
Q41014 FENR2_PEA	2.2	5.3	2.9	1.69776	1.67911	0.893631	1.69776	1.67911	0.893631	1.69776	1.67911	0.893631	1.4235	0.458975	32.2427
Q6TNS2 PK1IP_DANRE	6.6	5.2	17	0.280499	0.251866	0.446815	0.280499	0.251866	0.446815	0.280499	0.251866	0.446815	0.326394	0.105266	32.2513
Q9S7Y7 XYL1_ARATH	2.9	8.8	4.7	1.03342	0.557159	1.07236	1.03342	0.557159	1.07236	1.03342	0.557159	1.07236	0.887645	0.28687	32.3181
Q9LSQ5 FQR1_ARATH	1.6	1.8	1.5	18.4539	13.7382	26.2132	18.4539	13.7382	26.2132	18.4539	13.7382	26.2132	19.4684	6.29907	32.3553
P93212 14337_SOLLC	6.1	5.1	1.6	3.83841	6.41115	3.75325	3.83841	6.41115	3.75325	3.83841	6.41115	3.75325	4.6676	1.51055	32.3626
P12372 PSAD_SOLLC	1.2	1.8	1.3	38.3841	65.6379	39.3197	38.3841	65.6379	39.3197	38.3841	65.6379	39.3197	47.7806	15.472	32.3813
Q39224 SRG1_ARATH	4	4.9	4.7	0.671722	1.22117	1.31066	0.671722	1.22117	1.31066	0.671722	1.22117	1.31066	1.06785	0.345963	32.3981
A6MMX0 PSBB_ILLOL	0.59	0.42	4.7	0.295262	0.442674	0.238301	0.295262	0.442674	0.238301	0.295262	0.442674	0.238301	0.325413	0.10547	32.4111
Q94AR8 LEUC_ARATH	2	3.1	9.6	0.811971	1.14485	0.595754	0.811971	1.14485	0.595754	0.811971	1.14485	0.595754	0.850858	0.276605	32.5089
P51118 GLNA1_VITVI	0.37	1.2	0	1.25486	1.14485	2.02556	1.25486	1.14485	2.02556	1.25486	1.14485	2.02556	1.47509	0.479885	32.5326
Q9LT08 PSDE_ARATH	6.6	7.6	12	1.4025	1.29749	0.714904	1.4025	1.29749	0.714904	1.4025	1.29749	0.714904	1.1383	0.370409	32.5406
Q9C7Z9 SCP18_ARATH	2.8	2.7	3.9	0.465038	0.389248	0.714904	0.465038	0.389248	0.714904	0.465038	0.389248	0.714904	0.523064	0.170406	32.5785
Q9M4S8 TPIC_FRAAN	1.3	0.4	0	4.87183	2.90028	5.77881	4.87183	2.90028	5.77881	4.87183	2.90028	5.77881	4.51697	1.47171	32.5817
Q41249 PORA_CUCSA	1.4	1.1	2.2	1.18105	0.915878	0.595754	1.18105	0.915878	0.595754	1.18105	0.915878	0.595754	0.89756	0.293077	32.6527
Q8VYL3 APA2_ARATH	4.8	2.9	6	0.738156	0.480836	0.953206	0.738156	0.480836	0.953206	0.738156	0.480836	0.953206	0.724066	0.2365	32.6628
O94260 G3BP_SCHPO	0.48	0	0	0	0.763232	0.38724	0	0.763232	0.38724	0.575236	0.763232	0.38724	0.575236	0.187996	32.6815
P29344 RR1_SPIOL	0	0	0	0.33217	0	0.655329	0.33217	0	0.655329	0.33217	0.49375	0.655329	0.49375	0.16158	32.725
O65781 GALE2_CYATE	0.43	0	0.51	0.0959602	0.190808	0.148938	0.0959602	0.190808	0.148938	0.0959602	0.190808	0.148938	0.145236	0.0475322	32.7276
Q9FJX3 VDAC2_ARATH	0.98	0	0.14	7.38156	7.63232	3.93197	7.38156	7.63232	3.93197	7.38156	7.63232	3.93197	6.31528	2.06781	32.743
Q39242 TRXB2_ARATH	0	0	130	0.738156	1.45014	1.07236	0.738156	1.45014	1.07236	0.738156	1.45014	1.07236	1.08688	0.356215	32.7739
Q9FNP8 RS193_ARATH	0.42	0.26	0.73	4.7242	9.15878	8.93631	4.7242	9.15878	8.93631	4.7242	9.15878	8.93631	7.60643	2.49856	32.8481
Q9SQT8 DHQSD_ARATH	1	2.3	1.6	4.20749	2.44234	2.50217	4.20749	2.44234	2.50217	4.20749	2.44234	2.50217	3.05066	1.00228	32.8546
Q93ZN9 DAPAT_ARATH	1.8	1.3	1.2	2.3621	4.65571	3.45537	2.3621	4.65571	3.45537	2.3621	4.65571	3.45537	3.49106	1.14722	32.8618
Q93XW5 NSP5_ARATH	0.37	0	0.61	1.84539	3.66351	3.33622	1.84539	3.66351	3.33622	1.84539	3.66351	3.33622	2.94837	0.96913	32.87
Q9FN03 UVR8_ARATH	2.6	1.6	0	0.0391222	0	0.077448	0.0391222	0	0.077448	0.0391222	0.0582851	0.077448	0.0582851	0.0191629	32.8778
P40513 MAM33_YEAST	2.6	1.7	2.7	0	1.29749	0.655329	0	1.29749	0.655329	0.976412	1.29749	0.655329	0.976412	0.321082	32.8839
Q8IVS2 FABD_HUMAN	1.8	1.3	3.4	0.959602	1.45014	0.77448	0.959602	1.45014	0.77448	0.959602	1.45014	0.77448	1.06141	0.349145	32.8946
O23181 PLP3_ARATH	0.41	1.1	1.3	0.0199302	0.0389248	0.0375325	0.0199302	0.0389248	0.0375325	0.0199302	0.0389248	0.0375325	0.0321292	0.0105875	32.953
P73848 FABZ_SYNY3	0	1.6	3.6	0.42813	0.610585	0.315749	0.42813	0.610585	0.315749	0.42813	0.610585	0.315749	0.451488	0.148799	32.9575
P51413 RL172_ARATH	0.43	0	0	3.24788	1.67911	3.21707	3.24788	1.67911	3.21707	3.24788	1.67911	3.21707	2.71469	0.896969	33.0413
O81983 SYS_HELAN	2.9	0.82	1.7	0.346933	0.19844	0.399155	0.346933	0.19844	0.399155	0.346933	0.19844	0.399155	0.314843	0.104134	33.075
P17815 MASY_RICCO	3.4	3.1	4.2	9.59602	0	4.82561	9.59602	0	4.82561	9.59602	7.21081	4.82561	7.21081	2.38521	33.0782
Q42908 PMGI_MESCR	3.2	1.9	9.6	7.38156	10.6852	5.54051	7.38156	10.6852	5.54051	7.38156	10.6852	5.54051	7.8691	2.60679	33.1269
Q8LDW8 GLO2D_ARATH	0.32	0.24	0	0.811971	0.671644	1.25108	0.811971	0.671644	1.25108	0.811971	0.671644	1.25108	0.911566	0.302286	33.1612
Q8H156 RAN3_ARATH	0.13	0.041	0.68	1.69776	3.43454	2.91919	1.69776	3.43454	2.91919	1.69776	3.43454	2.91919	2.68383	0.891993	33.2358
Q9SIE7 PLAT2_ARATH	0	0	0.16	9.59602	4.80836	7.14904	9.59602	4.80836	7.14904	9.59602	4.80836	7.14904	7.18448	2.39403	33.3222
A7PZL3 PGLR_VITVI	1.5	1.4	2.5	1.32868	1.06852	0.655329	1.32868	1.06852	0.655329	1.32868	1.06852	0.655329	1.01751	0.339562	33.3718
Q9FN05 PSL5_ARATH	3.2	2.7	10	0.214065	0.412145	0.280004	0.214065	0.412145	0.280004	0.214065	0.412145	0.280004	0.302072	0.100867	33.3918
Q9SCV4 BGAL8_ARATH	1	0.84	1.3	0.23621	0.442674	0.470645	0.23621	0.442674	0.470645	0.23621	0.442674	0.470645	0.383177	0.128043	33.4162
Q9XG77 PSA6_TOBAC	1	1	0.36	4.05986	2.67131	2.14471	4.05986	2.67131	2.14471	4.05986	2.67131	2.14471	2.95863	0.989371	33.4402
Q94A97 UBC35_ARATH	1.1	0	1.6	1.99302	0.992201	1.48938	1.99302	0.992201	1.48938	1.99302	0.992201	1.48938	1.49154	0.500413	33.5502
Q9LKA4 UBA2C_ARATH	12	24	35	1.4025	1.90808	0.953206	1.4025	1.90808	0.953206	1.4025	1.90808	0.953206	1.42126	0.477713	33.6119
Q9XEX2 PRX2B_ARATH	2	0.87	2.8	28.0499	13.7382	24.4259	28.0499	13.7382	24.4259	28.0499	13.7382	24.4259	22.0713	7.44073	33.7122
O64982 PRS7_PRUPE	7.3	4.7	3.9	1.77157	1.14485	2.32344	1.77157	1.14485	2.32344	1.77157	1.14485	2.32344	1.74662	0.589692	33.7619
Q2YDW2 MSTO1_MOUSE	0	0.26	0.65	0.228828	0	0.113193	0.228828	0	0.113193	0.228828	0.171011	0.113193	0.171011	0.0578175	33.8093
O80501 RAH1B_ARATH	0.96	6.5	3.3	0.169776	0.0839555	0	0.169776	0.0839555	0	0.169776	0.0839555	0.126866	0.126866	0.0429101	33.8233
Q9FI61 UBC27_ARATH	1.4	0	0	0.339552	0.167911	0	0.339552	0.167911	0	0.339552	0.167911	0.253731	0.253731	0.0858203	33.8233
Q9C5M0 DTC_ARATH	2	1.4	3.2	3.91222	1.90808	3.15749	3.91222	1.90808	3.15749	3.91222	1.90808	3.15749	2.9926	1.0122	33.8233
Q9XF89 CB5_ARATH	1.1	0.83	1.9	4.35512	8.39555	5.60008	4.35512	8.39555	5.60008	4.35512	8.39555	5.60008	6.11692	2.0692	33.8276
Q9ZVF3 ML328_ARATH	5.5	0	4.2	1.62394	0.839555	1.66811	1.62394	0.839555	1.66811	1.62394	0.839555	1.66811	1.3772	0.46614	33.8469
Q9FZ47 ACR11_ARATH	0.19	0	0.98	0.811971	0.610585	1.19151	0.811971	0.610585	1.19151	0.811971	0.610585	1.19151	0.871355	0.294979	33.8529
O26373 Y273_METTH	0.87	0.046	0.54	0.162394	0.282396	0.333622	0.162394	0.282396	0.333622	0.162394	0.282396	0.333622	0.259471	0.0878858	33.8712
P35016 ENPL_CATRO	0	0	0	0.612669	0.29766	0.512348	0.612669	0.29766	0.512348	0.612669	0.29766	0.512348	0.474226	0.160927	33.9347
Q9T0K7 HIBC6_ARATH	0.82	0.35	0.76	1.32868	0.992201	0.655329	1.32868	0.992201	0.655329	1.32868	0.992201	0.655329	0.99207	0.336676	33.9367
Q9SGE9 SYFB_ARATH	0	1	0.36	0.265736	0	0.131066	0.265736	0	0.131066	0.265736	0.198401	0.131066	0.198401	0.0673351	33.9389
Q42586 UMPS_ARATH	5.5	9	3	0.811971	0.52663	1.07236	0.811971	0.52663	1.07236	0.811971	0.52663	1.07236	0.803653	0.272958	33.9647
Q9LSU1 PSA5_ORYSJ	0.7	0.71	2.5	5.2409	4.04513	2.56174	5.2409	4.04513	2.56174	5.2409	4.04513	2.56174	3.94926	1.34215	33.9849
Q40784 AAPC_CENCI	0.69	0.63	0.36	0.199302	0.404513	0	0.199302	0.404513	0	0.199302	0.404513	0.301907	0.301907	0.102605	33.9857
Q9ZST4 GLNB_ARATH	1.3	1.6	1.7	1.69776	0.839555	1.25108	1.69776	0.839555	1.25108	1.69776	0.839555	1.25108	1.2628	0.429221	33.9897
Q9SY97 LHCA3_ARATH	0	0	0	3.46933	5.64792	7.14904	3.46933	5.64792	7.14904	3.46933	5.64792	7.14904	5.4221	1.85022	34.1237
P49211 RL321_ARATH	1.9	0.59	2.2	0.885787	0.435042	0	0.885787	0.435042	0	0.885787	0.435042	0.660414	0.660414	0.225372	34.1259
Q9LHE5 TO401_ARATH	1.2	2.5	0.95	0.885787	0.450307	0.893631	0.885787	0.450307	0.893631	0.885787	0.450307	0.893631	0.743241	0.253719	34.1368
P38661 PDIA6_MEDSA	2.3	1.8	2.4	1.25486	2.59499	2.08514	1.25486	2.59499	2.08514	1.25486	2.59499	2.08514	1.97833	0.676416	34.1913
P27141 CAHC_TOBAC	1.1	1.4	1.3	5.97906	4.50307	2.91919	5.97906	4.50307	2.91919	5.97906	4.50307	2.91919	4.46711	1.53025	34.256
Q9FVR6 Y1222_ARATH	0.33	0.18	0.38	0.110723	0	0.226386	0.110723	0	0.226386	0.110723	0.168555	0.226386	0.168555	0.0578315	34.3102
Q38931 FKB62_ARATH	0.46	0.15	0.88	1.69776	1.06852	2.20429	1.69776	1.06852	2.20429	1.69776	1.06852	2.20429	1.65686	0.568986	34.3413
O81983 SYS_HELAN	1.4	0.38	0.85	1.10723	0.549527	1.07236	1.10723	0.549527	1.07236	1.10723	0.549527	1.07236	0.909706	0.312411	34.342
Q9C6T1 PMK_ARATH	0.73	0.86	1.5	0.811971	0.763232	1.37023	0.811971	0.763232	1.37023	0.811971	0.763232	1.37023	0.981812	0.337264	34.3512
Q2QZ86 ACLA2_ORYSJ	4.5	2.6	2.7	1.18105	1.14485	2.02556	1.18105	1.14485	2.02556	1.18105	1.14485	2.02556	1.45049	0.498359	34.3581
Q9C8P0 ODP25_ARATH	1.3	1.1	0	0.391222	0.190808	0.291919	0.391222	0.190808	0.291919	0.391222	0.190808	0.291919	0.291317	0.100209	34.3985
Q9SMH2 TLP1_CASSA	1.2	0.57	1.6	3.24788	1.75543	3.6341	3.24788	1.75543	3.6341	3.24788	1.75543	3.6341	2.87914	0.992132	34.4593
Q9LFL3 TOL1_ARATH	2.2	1.3	1.4	0.811971	1.52646	0.953206	0.811971	1.52646	0.953206	0.811971	1.52646	0.953206	1.09721	0.378389	34.4864
Q9SXC8 UFC1_ARATH	2.1	18	0	0.811971	0.396881	0.595754	0.811971	0.396881	0.595754	0.811971	0.396881	0.595754	0.601535	0.207606	34.5126
Q7ZV00 OTU6B_DANRE	2.6	2.2	10	0.317407	0.213705	0.160854	0.317407	0.213705	0.160854	0.317407	0.213705	0.160854	0.230655	0.0796412	34.5283
Q8LE52 DHAR3_ARATH	0.3	0	0	11.0723	6.79276	5.95754	11.0723	6.79276	5.95754	11.0723	6.79276	5.95754	7.94088	2.74389	34.5539
P41129 RL132_BRANA	1.5	1.6	0	6.49577	5.18998	3.09792	6.49577	5.18998	3.09792	6.49577	5.18998	3.09792	4.92789	1.71402	34.782
P50346 RLA0_SOYBN	3.7	1.7	3.5	32.4788	22.1337	45.2773	32.4788	22.1337	45.2773	32.4788	22.1337	45.2773	33.2966	11.5934	34.8186
P27140 BCA1_ARATH	0	0.39	0	12.5486	6.10585	11.9151	12.5486	6.10585	11.9151	12.5486	6.10585	11.9151	10.1899	3.55101	34.8485
Q42908 PMGI_MESCR	1.5	1.8	2.7	10.3342	16.7911	8.93631	10.3342	16.7911	8.93631	10.3342	16.7911	8.93631	12.0205	4.19014	34.8582
Q8VZS6 GIP1_ARATH	2	3.7	2.5	0.169776	0	0.351495	0.169776	0	0.351495	0.169776	0.260635	0.351495	0.260635	0.0908594	34.8608
Q9ZSQ4 PGMC_POPTN	0	0	6.2	5.09327	8.39555	10.7236	5.09327	8.39555	10.7236	5.09327	8.39555	10.7236	8.0708	2.82916	35.0543
Q41495 ST14_SOLTU	2.3	2.2	1.5	0.885787	0.457939	0.953206	0.885787	0.457939	0.953206	0.885787	0.457939	0.953206	0.765644	0.268604	35.0821
Q38942 RAE1_ARATH	0.82	0.44	1	0	0.0572424	0.119151	0	0.0572424	0.119151	0.0881966	0.0572424	0.119151	0.0881966	0.0309542	35.0968
P42652 14334_SOLLC	4.3	6.1	5.6	23.621	17.5543	35.1495	23.621	17.5543	35.1495	23.621	17.5543	35.1495	25.4416	8.93774	35.1304
B9SEZ6 EFTS_RICCO	0.58	1.3	0.19	0.339552	0.206073	0.4349	0.339552	0.206073	0.4349	0.339552	0.206073	0.4349	0.326841	0.114942	35.1675
Q9FF86 DCR_ARATH	1.9	3.9	2.6	0.47242	0	0.226386	0.47242	0	0.226386	0.47242	0.349403	0.226386	0.349403	0.123017	35.2077
O94260 G3BP_SCHPO	5	2.3	4	0.14025	0.19844	0.285962	0.14025	0.19844	0.285962	0.14025	0.19844	0.285962	0.208217	0.0733465	35.2259
Q7DLR9 PSB4_ARATH	1.1	0.69	1.8	2.73118	1.29749	2.08514	2.73118	1.29749	2.08514	2.73118	1.29749	2.08514	2.03794	0.718005	35.232
O82802 SIR1_TOBAC	1.1	0	0.52	0	0.541895	1.13193	0	0.541895	1.13193	0.836913	0.541895	1.13193	0.836913	0.295019	35.2508
Q9SDS7 VATC_ARATH	1.3	1.2	0.49	0	0.259499	0.542136	0	0.259499	0.542136	0.400817	0.259499	0.542136	0.400817	0.141319	35.2576
P46518 LEA14_GOSHI	0.16	0.47	1.6	4.57656	2.82396	5.95754	4.57656	2.82396	5.95754	4.57656	2.82396	5.95754	4.45269	1.57046	35.2699
Q8SKU2 TIC62_PEA	4.1	2.2	0	0.47242	0.358719	0.714904	0.47242	0.358719	0.714904	0.47242	0.358719	0.714904	0.515348	0.181932	35.3027
Q8L733 Y4121_ARATH	0.34	0	0	1.99302	1.06852	2.26386	1.99302	1.06852	2.26386	1.99302	1.06852	2.26386	1.77514	0.626749	35.3071
Q9M047 WLI2B_ARATH	1.2	0.65	2.4	0.324788	0.152646	0.274047	0.324788	0.152646	0.274047	0.324788	0.152646	0.274047	0.250494	0.088455	35.3122
Q53FA7 QORX_HUMAN	1.1	2.9	1.7	0.959602	1.83176	1.13193	0.959602	1.83176	1.13193	0.959602	1.83176	1.13193	1.30776	0.461899	35.3198
P43903 QOR_PSEAE	5.2	3.6	6.7	9.59602	18.3176	11.3193	9.59602	18.3176	11.3193	9.59602	18.3176	11.3193	13.0776	4.61899	35.3198
Q43848 TKTC_SOLTU	1.5	0.62	0.63	14.7631	7.2507	10.1278	14.7631	7.2507	10.1278	14.7631	7.2507	10.1278	10.7139	3.79034	35.3779
Q9LKA5 MORF8_ARATH	3.5	2.3	3.1	0.811971	1.14485	0.554051	0.811971	1.14485	0.554051	0.811971	1.14485	0.554051	0.836957	0.29619	35.3889
O50001 PRU1_PRUAR	13	0	39	1.9192	0.915878	0	1.9192	0.915878	0	1.9192	0.915878	1.41754	1.41754	0.501663	35.3897
Q96539 CH10_BRANA	0.82	0.67	0.7	0.369078	0	0.77448	0.369078	0	0.77448	0.369078	0.571779	0.77448	0.571779	0.202701	35.4509
P13853 HS17C_ARATH	2.6	3.5	0.7	62.0051	76.3232	35.7452	62.0051	76.3232	35.7452	62.0051	76.3232	35.7452	58.0245	20.5798	35.4674
Q9ZT66 E134_MAIZE	0.11	0	0.14	5.6838	2.82396	5.83839	5.6838	2.82396	5.83839	5.6838	2.82396	5.83839	4.78205	1.69752	35.4977
Q42560 ACO1_ARATH	0	0	0.26	1.25486	1.90808	0.953206	1.25486	1.90808	0.953206	1.25486	1.90808	0.953206	1.37205	0.488104	35.5748
O24301 SUS2_PEA	1.5	0	1.1	1.18105	2.2897	1.42981	1.18105	2.2897	1.42981	1.18105	2.2897	1.42981	1.63352	0.581719	35.6114
O48832 ERD7_ARATH	2.2	1.5	2.7	1.69776	0.839555	1.13193	1.69776	0.839555	1.13193	1.69776	0.839555	1.13193	1.22308	0.436302	35.6723
Q6DJI8 EI3GA_XENLA	0.65	0.95	2.5	1.9192	1.60279	0.893631	1.9192	1.60279	0.893631	1.9192	1.60279	0.893631	1.47187	0.525171	35.6804
P48690 RBL_CASSA	1.9	1.2	3	398.604	343.454	655.329	398.604	343.454	655.329	398.604	343.454	655.329	465.796	166.441	35.7326
O04133 SRC2_SOYBN	0.79	0.69	0.68	0	0.129749	0.274047	0	0.129749	0.274047	0.201898	0.129749	0.274047	0.201898	0.0721487	35.7352
Q9DB27 MCTS1_MOUSE	0.32	0	0	2.28828	1.90808	3.69367	2.28828	1.90808	3.69367	2.28828	1.90808	3.69367	2.63001	0.940569	35.7629
P52424 PUR5_VIGUN	1.2	1	2.1	1.03342	0.694541	0.506391	1.03342	0.694541	0.506391	1.03342	0.694541	0.506391	0.744783	0.267082	35.8603
Q39836 GBLP_SOYBN	0.96	0.87	0.78	6.42195	3.89248	8.34055	6.42195	3.89248	8.34055	6.42195	3.89248	8.34055	6.21833	2.23102	35.878
Q9LQI9 UBP1B_ARATH	0.71	0.49	0	0.52409	0.465571	0.244259	0.52409	0.465571	0.244259	0.52409	0.465571	0.244259	0.411307	0.147597	35.8849
Q6FLF3 DBP2_CANGA	0.43	0.19	0.49	0.206684	0.32819	0.166811	0.206684	0.32819	0.166811	0.206684	0.32819	0.166811	0.233895	0.0840601	35.9393
Q9T074 PCKA_ARATH	1.2	2.6	2.4	1.99302	1.37382	2.85962	1.99302	1.37382	2.85962	1.99302	1.37382	2.85962	2.07549	0.746325	35.9591
Q84WV1 TCPG_ARATH	40	45	43	1.47631	0.717438	1.48938	1.47631	0.717438	1.48938	1.47631	0.717438	1.48938	1.22771	0.441958	35.9985
O65639 CSP1_ARATH	1.3	1.1	1.6	1.18105	0.610585	1.31066	1.18105	0.610585	1.31066	1.18105	0.610585	1.31066	1.0341	0.372453	36.0172
Q42699 METE_CATRO	2.9	2.8	2.2	2.43591	1.14485	0	2.43591	1.14485	0	2.43591	1.14485	1.79038	1.79038	0.645533	36.0556
O50001 PRU1_PRUAR	0.81	1.8	1.2	1.10723	0.580056	1.25108	1.10723	0.580056	1.25108	1.10723	0.580056	1.25108	0.979457	0.353291	36.07
Q9SJD4 LACS8_ARATH	1	0.56	1.1	0.553617	0.42741	0.256174	0.553617	0.42741	0.256174	0.553617	0.42741	0.256174	0.4124	0.149288	36.1999
Q9SSM4 CHM1B_ARATH	2.3	1.4	1.3	0.0811971	0.152646	0.0893631	0.0811971	0.152646	0.0893631	0.0811971	0.152646	0.0893631	0.107736	0.0391077	36.2997
Q94IG7 PPOCM_SPIOL	1.2	1.9	0	0.110723	0.236602	0.172769	0.110723	0.236602	0.172769	0.110723	0.236602	0.172769	0.173365	0.0629414	36.3058
P35055 HEM6_SOYBN	0	0	0.45	0.0560998	0	0.0262132	0.0560998	0	0.0262132	0.0560998	0.0411565	0.0262132	0.0411565	0.0149433	36.3086
Q9FR37 AMI1_ARATH	0.38	0.33	0.45	1.62394	0.992201	0.834055	1.62394	0.992201	0.834055	1.62394	0.992201	0.834055	1.15007	0.417937	36.3403
P16031 RBS_LARLA	0.9	0.5	1.4	1.77157	0.915878	1.07236	1.77157	0.915878	1.07236	1.77157	0.915878	1.07236	1.25327	0.455632	36.3555
P13853 HS17C_ARATH	2.6	4	3.7	0	7.02173	3.27665	0	7.02173	3.27665	5.14919	7.02173	3.27665	5.14919	1.87254	36.3658
Q9M903 TGD4_ARATH	0.63	0.54	0.65	0.324788	0.19844	0.428943	0.324788	0.19844	0.428943	0.324788	0.19844	0.428943	0.31739	0.115429	36.3682
P51850 PDC1_PEA	0	5.2	0	1.32868	0.992201	2.02556	1.32868	0.992201	2.02556	1.32868	0.992201	2.02556	1.44881	0.527051	36.3781
A1L0Z4 TBCC1_XENTR	2.9	1.1	0.45	2.87881	6.18218	0	2.87881	6.18218	0	2.87881	6.18218	4.53049	4.53049	1.65169	36.4571
Q945M1 NDUB9_ARATH	13	6.3	12	0.66434	0.381616	0.834055	0.66434	0.381616	0.834055	0.66434	0.381616	0.834055	0.62667	0.22856	36.4721
P46644 AAT3_ARATH	0.36	0.4	0	2.95262	6.41115	4.88518	2.95262	6.41115	4.88518	2.95262	6.41115	4.88518	4.74965	1.73324	36.492
F4JFN3 HS906_ARATH	1.8	2.5	2	0.708629	1.06852	0.518306	0.708629	1.06852	0.518306	0.708629	1.06852	0.518306	0.765153	0.27943	36.5195
Q39613 CYPH_CATRO	1.3	1.3	3.1	31.0025	28.2396	14.2981	31.0025	28.2396	14.2981	31.0025	28.2396	14.2981	24.5134	8.95393	36.5267
O22765 TRPA1_ARATH	13	14	16	0.811971	1.45014	1.78726	0.811971	1.45014	1.78726	0.811971	1.45014	1.78726	1.34979	0.495328	36.6967
Q38853 STR15_ARATH	0.8	1.9	1.6	0.354315	0.763232	0.554051	0.354315	0.763232	0.554051	0.354315	0.763232	0.554051	0.557199	0.204477	36.6972
P46519 LEA14_SOYBN	0	0	0	19.192	18.3176	8.93631	19.192	18.3176	8.93631	19.192	18.3176	8.93631	15.482	5.68555	36.7237
P53537 PHSH_VICFA	0.73	9.7	0.42	4.7242	6.02953	9.53206	4.7242	6.02953	9.53206	4.7242	6.02953	9.53206	6.76193	2.4862	36.7676
Q9SLN8 DBR_TOBAC	21	17	11	0	0.0633482	0.137023	0	0.0633482	0.137023	0.100186	0.0633482	0.137023	0.100186	0.0368376	36.7692
P55737 HS902_ARATH	4.6	3.3	5.9	2.3621	1.06852	1.96599	2.3621	1.06852	1.96599	2.3621	1.06852	1.96599	1.79887	0.662781	36.8443
Q84KI6 SQD1_SPIOL	2.7	1.8	4.8	4.35512	2.06073	4.349	4.35512	2.06073	4.349	4.35512	2.06073	4.349	3.58828	1.32291	36.8674
Q9LV21 TCPD_ARATH	1.2	0.67	1.4	1.77157	3.05293	1.60854	1.77157	3.05293	1.60854	1.77157	3.05293	1.60854	2.14435	0.791066	36.8908
Q9M3A8 PP273_ARATH	16	10	16	0.265736	0.32819	0.530221	0.265736	0.32819	0.530221	0.265736	0.32819	0.530221	0.374715	0.138244	36.8932
O50001 PRU1_PRUAR	0.47	0	0.096	0.317407	0.145014	0.291919	0.317407	0.145014	0.291919	0.317407	0.145014	0.291919	0.251447	0.0930502	37.0059
Q940P8 TCPB_ARATH	0	0.32	0	6.27432	4.57939	9.53206	6.27432	4.57939	9.53206	6.27432	4.57939	9.53206	6.79526	2.51709	37.0419
B9SL58 PURA2_RICCO	1.5	1.1	0.78	0.885787	0.435042	0.953206	0.885787	0.435042	0.953206	0.885787	0.435042	0.953206	0.758012	0.281724	37.1662
F4J469 TI22L_ARATH	0.95	0.87	2.5	0.597906	0.656379	0.297877	0.597906	0.656379	0.297877	0.597906	0.656379	0.297877	0.517387	0.192337	37.1746
Q8S528 AL2B7_ARATH	1	0.64	0.19	6.05288	4.65571	9.53206	6.05288	4.65571	9.53206	6.05288	4.65571	9.53206	6.74688	2.51116	37.2195
Q9GKX6 GALM_PIG	0.36	1.3	4.9	0.354315	0	0.77448	0.354315	0	0.77448	0.354315	0.564397	0.77448	0.564397	0.210083	37.2225
Q84WM9 EF1B1_ARATH	1.4	0	1.8	4.57656	4.57939	8.34055	4.57656	4.57939	8.34055	4.57656	4.57939	8.34055	5.83217	2.17232	37.2473
Q43609 COMT1_PRUDU	1.9	1.7	3.3	4.13367	3.20557	6.55329	4.13367	3.20557	6.55329	4.13367	3.20557	6.55329	4.63085	1.72835	37.3225
Q8H0S9 PSA_ARATH	0.68	0.5	0.88	3.10025	4.35042	6.55329	3.10025	4.35042	6.55329	3.10025	4.35042	6.55329	4.66799	1.74829	37.4527
B9HSR7 CYNS_POPTR	0.36	0.81	1	0.184539	0.0839555	0	0.184539	0.0839555	0	0.184539	0.0839555	0.134247	0.134247	0.0502917	37.462
P35055 HEM6_SOYBN	9.4	3.6	4.5	0.811971	0	0.369367	0.811971	0	0.369367	0.811971	0.590669	0.369367	0.590669	0.221302	37.4663
Q6RVV4 TIC32_PEA	1.4	0	1.2	0	0.251866	0.554051	0	0.251866	0.554051	0.402959	0.251866	0.554051	0.402959	0.151092	37.4957
O82013 HSP21_SOLPE	0.58	0.41	0.25	5.97906	4.57939	2.68089	5.97906	4.57939	2.68089	5.97906	4.57939	2.68089	4.41311	1.65536	37.51
Q9C7Z9 SCP18_ARATH	0	0	1.9	1.77157	1.14485	2.50217	1.77157	1.14485	2.50217	1.77157	1.14485	2.50217	1.8062	0.679321	37.6106
A3DEU9 PUR9_CLOTH	0.52	0	0	0.310025	0.19844	0.4349	0.310025	0.19844	0.4349	0.310025	0.19844	0.4349	0.314455	0.118292	37.6181
O82234 IF32_ARATH	0.91	0	0	0.155013	0.0702173	0	0.155013	0.0702173	0	0.155013	0.0702173	0.112615	0.112615	0.0423977	37.6483
P93009 CUTA_ARATH	1.4	7.4	3.3	0.583143	0.259499	0.512348	0.583143	0.259499	0.512348	0.583143	0.259499	0.512348	0.451663	0.170142	37.6701
Q9FE01 APX2_ORYSJ	3.7	2.7	1.6	0.885787	1.37382	0.655329	0.885787	1.37382	0.655329	0.885787	1.37382	0.655329	0.971644	0.366858	37.7564
Q9M065 PP352_ARATH	3.2	2	3.2	0.0959602	0.19844	0.125108	0.0959602	0.19844	0.125108	0.0959602	0.19844	0.125108	0.139836	0.0528036	37.761
Q944G9 ALFP2_ARATH	2.4	2.6	0	56.0998	25.9499	56.0008	56.0998	25.9499	56.0008	56.0998	25.9499	56.0008	46.0169	17.3786	37.7657
Q93Y22 COPD_ARATH	3.3	1.5	0	0.885787	0.465571	0.500433	0.885787	0.465571	0.500433	0.885787	0.465571	0.500433	0.617264	0.2332	37.7797
Q41141 PFPB_RICCO	0.99	0	1.1	3.69078	1.75543	2.38301	3.69078	1.75543	2.38301	3.69078	1.75543	2.38301	2.60974	0.987393	37.8349
P54774 CDC48_SOYBN	3	1.8	0	11.8105	17.5543	25.6174	11.8105	17.5543	25.6174	11.8105	17.5543	25.6174	18.3274	6.93585	37.8441
P08927 RUBB_PEA	2	0	0	3.17407	6.41115	3.8724	3.17407	6.41115	3.8724	3.17407	6.41115	3.8724	4.48587	1.70351	37.9749
Q8LD27 PSB6_ARATH	0	0.79	0.67	5.90524	5.34262	2.62132	5.90524	5.34262	2.62132	5.90524	5.34262	2.62132	4.62306	1.75624	37.9886
Q9XH45 RS7_BRAOL	2	1.5	2.2	3.69078	8.39555	7.14904	3.69078	8.39555	7.14904	3.69078	8.39555	7.14904	6.41179	2.43749	38.0158
P23345 SODC4_MAIZE	1.1	0.44	3.3	13.2868	7.63232	17.2769	13.2868	7.63232	17.2769	13.2868	7.63232	17.2769	12.732	4.84615	38.0628
Q9STH1 HSOP3_ARATH	8	6	5.2	2.43591	1.90808	1.07236	2.43591	1.90808	1.07236	2.43591	1.90808	1.07236	1.80545	0.687547	38.0818
Q42966 NRL4B_TOBAC	11	15	25	0.273118	0.618218	0.554051	0.273118	0.618218	0.554051	0.273118	0.618218	0.554051	0.481795	0.183546	38.0963
Q9C7Z9 SCP18_ARATH	1.8	1.4	1.1	0.19192	0.0992201	0.226386	0.19192	0.0992201	0.226386	0.19192	0.0992201	0.226386	0.172509	0.0657679	38.1243
Q9XF88 CB4B_ARATH	0.5	0	1.2	1.69776	1.67911	0.77448	1.69776	1.67911	0.77448	1.69776	1.67911	0.77448	1.38378	0.527754	38.1385
P04793 HSP13_SOYBN	0	0	0	2.28828	1.37382	1.13193	2.28828	1.37382	1.13193	2.28828	1.37382	1.13193	1.59801	0.609905	38.1665
Q9LXG3 PER56_ARATH	0.32	0.53	1.1	0.19192	0	0.428943	0.19192	0	0.428943	0.19192	0.310432	0.428943	0.310432	0.118511	38.1762
Q41328 PTI1_SOLLC	2.4	1.2	1.8	0.398604	0.267131	0.583839	0.398604	0.267131	0.583839	0.398604	0.267131	0.583839	0.416525	0.159112	38.2
P0DKK7 RL7A2_ORYSJ	2.5	7.3	4.7	0.885787	1.52646	0.77448	0.885787	1.52646	0.77448	0.885787	1.52646	0.77448	1.06224	0.40586	38.2078
O49996 1433D_TOBAC	0	0	0	1.10723	0.511365	1.13193	1.10723	0.511365	1.13193	1.10723	0.511365	1.13193	0.916844	0.351372	38.324
O65202 ACOX1_ARATH	0	0.37	0	0.885787	1.9844	1.42981	0.885787	1.9844	1.42981	0.885787	1.9844	1.42981	1.43333	0.549316	38.3244
Q9LJ98 PFD2_ARATH	0	0	0	0.605288	0.267131	0.452773	0.605288	0.267131	0.452773	0.605288	0.267131	0.452773	0.441731	0.169348	38.3375
Q9LZ06 GSTL3_ARATH	0.83	0.44	1.7	4.42893	2.21337	5.06391	4.42893	2.21337	5.06391	4.42893	2.21337	5.06391	3.90207	1.49652	38.352
Q54Z24 PITH1_DICDI	0	0	1.8	0.738156	0.915878	0.399155	0.738156	0.915878	0.399155	0.738156	0.915878	0.399155	0.684396	0.262523	38.3583
Q93V56 IPYR1_ARATH	0.18	0	0.13	0.420749	0.183176	0.345537	0.420749	0.183176	0.345537	0.420749	0.183176	0.345537	0.316487	0.121421	38.3654
Q07379 YD057_YEAST	0.45	0	0.9	0.413367	0.274763	0.190641	0.413367	0.274763	0.190641	0.413367	0.274763	0.190641	0.292924	0.112468	38.395
Q43157 RPE_SPIOL	1.8	1.2	0.56	0.295262	0.457939	0.655329	0.295262	0.457939	0.655329	0.295262	0.457939	0.655329	0.46951	0.180312	38.4043
Q42545 FTSZ1_ARATH	2.4	1.3	5.8	0.33217	0.534262	0.256174	0.33217	0.534262	0.256174	0.33217	0.534262	0.256174	0.374202	0.14373	38.4097
P46248 AAT5_ARATH	0.58	0	0	5.16709	2.59499	5.95754	5.16709	2.59499	5.95754	5.16709	2.59499	5.95754	4.5732	1.75818	38.4453
Q06801 DPEP_SOLTU	2.7	1.6	3.1	0.317407	0	0.714904	0.317407	0	0.714904	0.317407	0.516156	0.714904	0.516156	0.198749	38.5056
Q43636 TRXH_RICCO	0.49	0.68	0.77	0.811971	0.42741	0.446815	0.811971	0.42741	0.446815	0.811971	0.42741	0.446815	0.562065	0.216642	38.5439
Q9LS40 ASPG1_ARATH	0	3.8	5.6	0.465038	0.915878	1.07236	0.465038	0.915878	1.07236	0.465038	0.915878	1.07236	0.817758	0.315325	38.5597
Q9FF75 SUN1_ARATH	1.6	1.5	3.4	0.19192	0.19844	0.36341	0.19192	0.19844	0.36341	0.19192	0.19844	0.36341	0.251257	0.097182	38.6783
P42798 R15A1_ARATH	0.24	0	0	4.2813	5.11365	2.20429	4.2813	5.11365	2.20429	4.2813	5.11365	2.20429	3.86641	1.4984	38.7542
Q84P52 GATP3_SOLLC	2.2	2.7	0	0	17.5543	7.7448	0	17.5543	7.7448	12.6496	17.5543	7.7448	12.6496	4.90477	38.7742
Q54JE4 ODO1_DICDI	0	5.9	5.7	0.590524	1.37382	1.13193	0.590524	1.37382	1.13193	0.590524	1.37382	1.13193	1.03209	0.401077	38.8606
Q9FWR5 GCA1_ARATH	0.31	0.95	0.84	1.32868	1.14485	0.571924	1.32868	1.14485	0.571924	1.32868	1.14485	0.571924	1.01515	0.394698	38.8807
Q8VZC3 AL121_ARATH	0.41	0.13	0	1.9192	2.21337	0.953206	1.9192	2.21337	0.953206	1.9192	2.21337	0.953206	1.69526	0.659255	38.8881
Q6Z6S1 API5_ORYSJ	0.76	0.66	0.75	0.959602	0.915878	0.422985	0.959602	0.915878	0.422985	0.959602	0.915878	0.422985	0.766155	0.297997	38.8951
Q93VC9 CATB2_ARATH	0.9	0.2	1.1	0.295262	0.442674	0.655329	0.295262	0.442674	0.655329	0.295262	0.442674	0.655329	0.464422	0.181016	38.9766
Q9C524 SCRK6_ARATH	2.7	2.8	3.2	0.420749	0	0.184684	0.420749	0	0.184684	0.420749	0.302716	0.184684	0.302716	0.118033	38.9912
Q9T074 PCKA_ARATH	1.2	0.69	1.4	0.302644	0.137382	0.309792	0.302644	0.137382	0.309792	0.302644	0.137382	0.309792	0.249939	0.0975431	39.0267
P55607 Y4OV_SINFN	0	0.9	0	0.738156	0.358719	0.834055	0.738156	0.358719	0.834055	0.738156	0.358719	0.834055	0.643643	0.251367	39.0538
Q84P54 GATP1_SOLLC	4	1.5	0.82	3.3217	1.9844	1.60854	3.3217	1.9844	1.60854	3.3217	1.9844	1.60854	2.30488	0.900424	39.066
Q42649 F16P2_BETVU	1.7	3.4	0.88	5.6838	10.6852	5.71924	5.6838	10.6852	5.71924	5.6838	10.6852	5.71924	7.36276	2.87741	39.0806
P48495 TPIS_PETHY	0.33	1.2	0.8	20.6684	9.15878	20.2556	20.6684	9.15878	20.2556	20.6684	9.15878	20.2556	16.6943	6.52917	39.1103
Q04980 LTI65_ARATH	0.46	0.22	0.8	0.14025	0.259499	0.327665	0.14025	0.259499	0.327665	0.14025	0.259499	0.327665	0.242471	0.0948607	39.1225
Q8RU27 UPTG2_SOLTU	0	0	0	2.73118	6.2585	4.52773	2.73118	6.2585	4.52773	2.73118	6.2585	4.52773	4.5058	1.76376	39.1443
Q9M158 STR4_ARATH	0	3.5	0.37	1.62394	0.839555	0.893631	1.62394	0.839555	0.893631	1.62394	0.839555	0.893631	1.11904	0.438091	39.1487
Q8LG89 BABL_ARATH	3	1.6	0.77	3.54315	4.12145	7.14904	3.54315	4.12145	7.14904	3.54315	4.12145	7.14904	4.93788	1.93663	39.2199
E9L7A5 PAT_PETHY	1.4	0.32	0.55	0.701248	0.839555	0.357452	0.701248	0.839555	0.357452	0.701248	0.839555	0.357452	0.632752	0.248243	39.2323
Q56WD9 THIK2_ARATH	0.34	0.55	0.51	1.47631	0.648747	1.42981	1.47631	0.648747	1.42981	1.47631	0.648747	1.42981	1.18496	0.464952	39.2379
P93376 ACT6_TOBAC	3.1	0	6.6	4.20749	6.64012	9.53206	4.20749	6.64012	9.53206	4.20749	6.64012	9.53206	6.79322	2.66559	39.2389
Q7XSQ9 PIP12_ORYSJ	0	0	0	0.169776	0.389248	0	0.169776	0.389248	0	0.169776	0.389248	0.279512	0.279512	0.109736	39.2599
Q38709 THI4_ALNGL	0.29	0	0.41	2.58354	1.83176	1.13193	2.58354	1.83176	1.13193	2.58354	1.83176	1.13193	1.84908	0.725961	39.2607
A7LXU3 BGH3B_BACO1	1.1	0.31	0.74	0.376459	0.259499	0.166811	0.376459	0.259499	0.166811	0.376459	0.259499	0.166811	0.26759	0.105058	39.2609
Q54JE4 ODO1_DICDI	0	1.1	1	0.56838	0.412145	0.893631	0.56838	0.412145	0.893631	0.56838	0.412145	0.893631	0.624719	0.245637	39.3196
P27818 ILVB1_BRANA	1.5	2.6	1.6	0.420749	0.435042	0.190641	0.420749	0.435042	0.190641	0.420749	0.435042	0.190641	0.348811	0.137165	39.3237
O23627 SYGM1_ARATH	2.8	2.2	4.4	3.98604	2.44234	5.60008	3.98604	2.44234	5.60008	3.98604	2.44234	5.60008	4.00949	1.579	39.3816
O23193 CBSX1_ARATH	0.89	0.46	0.19	0	0.145014	0.333622	0	0.145014	0.333622	0.239318	0.145014	0.333622	0.239318	0.094304	39.4053
P19446 MDHG_CITLA	1.2	0.62	13	2.95262	2.36602	1.25108	2.95262	2.36602	1.25108	2.95262	2.36602	1.25108	2.18991	0.864332	39.4689
Q9SSQ8 HS26M_ARATH	0.72	0.84	0	8.85787	18.3176	20.8514	8.85787	18.3176	20.8514	8.85787	18.3176	20.8514	16.0089	6.32127	39.4859
P11796 SODM_NICPL	280	170	400	15.5013	12.9749	6.55329	15.5013	12.9749	6.55329	15.5013	12.9749	6.55329	11.6765	4.61314	39.5079
A2XRZ0 AKR2_ORYSI	0.94	0.49	0.18	5.31472	4.04513	2.26386	5.31472	4.04513	2.26386	5.31472	4.04513	2.26386	3.87457	1.53256	39.5544
Q75KD7 AOC_ORYSJ	3.1	1.4	0.21	1.03342	0.732702	1.60854	1.03342	0.732702	1.60854	1.03342	0.732702	1.60854	1.12489	0.445023	39.5616
Q50228 FMDA_METME	6.1	2.2	4.2	1.18105	2.59499	1.66811	1.18105	2.59499	1.66811	1.18105	2.59499	1.66811	1.81472	0.71828	39.5808
Q8LPJ5 ICDHP_ARATH	4.4	5.8	4.9	4.65038	7.63232	10.7236	4.65038	7.63232	10.7236	4.65038	7.63232	10.7236	7.66875	3.03676	39.5991
Q93ZV7 LA1_ARATH	0.69	0.23	0.14	0.354315	0.183176	0.4349	0.354315	0.183176	0.4349	0.354315	0.183176	0.4349	0.32413	0.128548	39.6594
Q9FJ95 DHSO_ARATH	0.51	1.7	0.7	1.32868	1.37382	0.595754	1.32868	1.37382	0.595754	1.32868	1.37382	0.595754	1.09942	0.436769	39.7273
Q9FNN5 NDUV1_ARATH	2.1	1.5	1.8	0.959602	0.992201	1.84684	0.959602	0.992201	1.84684	0.959602	0.992201	1.84684	1.26621	0.503098	39.7325
Q9ATF5 RL18A_CASSA	1.2	0.76	1	0.310025	0.129749	0.262132	0.310025	0.129749	0.262132	0.310025	0.129749	0.262132	0.233969	0.0933794	39.9111
O50001 PRU1_PRUAR	0.26	0.46	1.3	9.59602	4.73204	11.3193	9.59602	4.73204	11.3193	9.59602	4.73204	11.3193	8.54913	3.41615	39.959
P82231 RRFC_SPIOL	2.6	2.9	3.5	1.69776	1.06852	0.77448	1.69776	1.06852	0.77448	1.69776	1.06852	0.77448	1.18025	0.471671	39.9635
Q9LZ82 BTR1_ARATH	0.14	0	0	0.435512	0.915878	0.542136	0.435512	0.915878	0.542136	0.435512	0.915878	0.542136	0.631175	0.252258	39.9664
Q9SG80 ASD1_ARATH	3	1.8	2.2	1.25486	1.22117	0.542136	1.25486	1.22117	0.542136	1.25486	1.22117	0.542136	1.00606	0.402121	39.97
Q0JM17 RH56_ORYSJ	0.55	0.71	1.5	1.77157	1.9844	0.834055	1.77157	1.9844	0.834055	1.77157	1.9844	0.834055	1.53001	0.612037	40.0021
Q5Z627 EF1G3_ORYSJ	31	31	14	0.265736	0.618218	0.595754	0.265736	0.618218	0.595754	0.265736	0.618218	0.595754	0.493236	0.197341	40.0094
Q9ZNZ7 GLTB1_ARATH	0	0	0.42	0.465038	0.541895	0.226386	0.465038	0.541895	0.226386	0.465038	0.541895	0.226386	0.411106	0.164523	40.0196
Q9DAA6 EXOS1_MOUSE	0.2	0	0	0.214065	0.0915878	0	0.214065	0.0915878	0	0.214065	0.0915878	0.152826	0.152826	0.0612387	40.0707
Q8GUN2 HINT1_ARATH	2.6	2.3	3.3	1.47631	2.82396	1.48938	1.47631	2.82396	1.48938	1.47631	2.82396	1.48938	1.92988	0.774318	40.1225
Q5E9D6 HDHD3_BOVIN	0.24	1.7	0.36	1.10723	0.839555	0.464688	1.10723	0.839555	0.464688	1.10723	0.839555	0.464688	0.803825	0.322759	40.1529
Q03389 IF4E2_WHEAT	1.7	1.5	1.9	0.590524	0.251866	0	0.590524	0.251866	0	0.590524	0.251866	0.421195	0.421195	0.169329	40.202
Q94A94 DCDA2_ARATH	5.8	6	7.8	0.501946	0.389248	0.834055	0.501946	0.389248	0.834055	0.501946	0.389248	0.834055	0.575083	0.231247	40.211
P77806 YBDL_ECOLI	4.4	0	0	1.99302	4.65571	3.27665	1.99302	4.65571	3.27665	1.99302	4.65571	3.27665	3.30846	1.33163	40.2493
Q9C7Z9 SCP18_ARATH	0.56	0.36	0.32	0.376459	0.160279	0	0.376459	0.160279	0	0.376459	0.160279	0.268369	0.268369	0.10809	40.2768
P93306 NDUS2_ARATH	2.3	4.5	4.9	0.811971	0.915878	0.381282	0.811971	0.915878	0.381282	0.811971	0.915878	0.381282	0.703044	0.283455	40.3183
Q02764 RK24_TOBAC	1.2	1.5	2.3	0.14025	0	0.0595754	0.14025	0	0.0595754	0.14025	0.0999125	0.0595754	0.0999125	0.0403371	40.3724
A2ZVI7 CDPK1_ORYSJ	0.5	0	1.3	0.339552	0.557159	0.256174	0.339552	0.557159	0.256174	0.339552	0.557159	0.256174	0.384295	0.155401	40.438
A4FLF6 Y5696_SACEN	1.3	2.1	0	0.177157	0.366351	0.428943	0.177157	0.366351	0.428943	0.177157	0.366351	0.428943	0.32415	0.13109	40.4412
Q941A6 SDH6_ARATH	0	0	0.45	0.354315	0.664012	0.33958	0.354315	0.664012	0.33958	0.354315	0.664012	0.33958	0.452635	0.183205	40.4753
Q9FJH0 RAA1F_ARATH	2	1.3	0.73	0.509327	0.480836	0.214471	0.509327	0.480836	0.214471	0.509327	0.480836	0.214471	0.401545	0.162636	40.5025
Q9FRL8 DHAR2_ARATH	2.3	2.2	1.3	5.31472	3.35822	2.38301	5.31472	3.35822	2.38301	5.31472	3.35822	2.38301	3.68532	1.49297	40.5114
Q02028 HSP7S_PEA	0.93	0.16	0.9	3.10025	2.21337	1.31066	3.10025	2.21337	1.31066	3.10025	2.21337	1.31066	2.20809	0.894809	40.5241
Q9SEI3 PS10A_ARATH	4.6	2.5	4.3	0.693866	1.67911	1.48938	0.693866	1.67911	1.48938	0.693866	1.67911	1.48938	1.28745	0.522741	40.6027
Q9Y6V0 PCLO_HUMAN	0.72	0.53	0.8	1.84539	0.915878	1.01278	1.84539	0.915878	1.01278	1.84539	0.915878	1.01278	1.25802	0.510982	40.6181
P08927 RUBB_PEA	2.8	1.1	2.8	10.3342	12.9749	22.0429	10.3342	12.9749	22.0429	10.3342	12.9749	22.0429	15.1173	6.14132	40.6244
Q9LS48 SG1_ARATH	11	4.1	7	0.959602	0	0.405113	0.959602	0	0.405113	0.959602	0.682357	0.405113	0.682357	0.277245	40.6305
O82627 SSG1_ANTMA	0.38	0.45	1.1	13.2868	12.2117	24.4259	13.2868	12.2117	24.4259	13.2868	12.2117	24.4259	16.6415	6.76291	40.6389
Q42669 ACOC_CUCMC	1.6	0.63	1.1	2.3621	0	5.60008	2.3621	0	5.60008	2.3621	3.98109	5.60008	3.98109	1.61899	40.6671
P53536 PHSL_VICFA	4.2	4.8	5.5	23.621	16.7911	37.5325	23.621	16.7911	37.5325	23.621	16.7911	37.5325	25.9815	10.5703	40.6838
Q7XSQ9 PIP12_ORYSJ	1.1	0.56	0.75	1.32868	0.595321	0.834055	1.32868	0.595321	0.834055	1.32868	0.595321	0.834055	0.919352	0.374046	40.6859
P42799 GSA1_ARATH	0.17	0.19	0.21	5.16709	2.36602	5.71924	5.16709	2.36602	5.71924	5.16709	2.36602	5.71924	4.41745	1.79791	40.7002
P55852 SUMO1_ARATH	1.1	0.82	1.5	1.10723	0.496101	1.19151	1.10723	0.496101	1.19151	1.10723	0.496101	1.19151	0.931614	0.379512	40.737
Q40255 ALDH_LINUS	1.3	0.51	1.8	1.84539	0	0.77448	1.84539	0	0.77448	1.84539	1.30993	0.77448	1.30993	0.535455	40.8764
Q9LZ06 GSTL3_ARATH	2.3	2.5	3.3	0.265736	0.633482	0	0.265736	0.633482	0	0.265736	0.633482	0.449609	0.449609	0.183873	40.8962
Q8LAS8 SFGH_ARATH	5.3	5.9	0	5.38854	3.58719	2.32344	5.38854	3.58719	2.32344	5.38854	3.58719	2.32344	3.76639	1.54039	40.8982
Q01587 RCA_CUCSA	1	0.58	0.54	1.69776	0.763232	1.84684	1.69776	0.763232	1.84684	1.69776	0.763232	1.84684	1.43594	0.587333	40.9023
Q9C9C4 ENO1_ARATH	0.42	0	0.73	2.58354	1.06852	2.38301	2.58354	1.06852	2.38301	2.58354	1.06852	2.38301	2.01169	0.82294	40.9078
F4HQD4 HSP7P_ARATH	0	1.8	0.8	1.03342	0.42741	0.953206	1.03342	0.42741	0.953206	1.03342	0.42741	0.953206	0.804678	0.329176	40.9078
Q9LF46 HACL_ARATH	1.7	2.5	1.6	0.42813	0.564792	0.232344	0.42813	0.564792	0.232344	0.42813	0.564792	0.232344	0.408422	0.167098	40.913
Q8BK64 AHSA1_MOUSE	1.3	1.2	4.3	0.398604	0.29766	0.655329	0.398604	0.29766	0.655329	0.398604	0.29766	0.655329	0.450531	0.184402	40.9299
P27061 PPA1_SOLLC	1.5	0.53	0.91	0.405986	0.541895	0.893631	0.405986	0.541895	0.893631	0.405986	0.541895	0.893631	0.613837	0.251657	40.9974
Q9SQT8 DHQSD_ARATH	0.36	0.089	0.4	6.71722	5.2663	2.74047	6.71722	5.2663	2.74047	6.71722	5.2663	2.74047	4.90799	2.01244	41.0033
C0HJG8 BSP_BOSSE	0	0	0	2.43591	1.75543	1.01278	2.43591	1.75543	1.01278	2.43591	1.75543	1.01278	1.73471	0.711792	41.0324
Q8LAH8 NDK4_ARATH	0.91	1.6	2.2	2.06684	0.839555	1.66811	2.06684	0.839555	1.66811	2.06684	0.839555	1.66811	1.52483	0.62606	41.0576
Q9SQT8 DHQSD_ARATH	0.73	0.75	0.6	0	0.129749	0.0542136	0	0.129749	0.0542136	0.0919815	0.129749	0.0542136	0.0919815	0.0377679	41.0603
F4JVN6 TPPII_ARATH	0.58	0	0	0.605288	1.29749	1.48938	0.605288	1.29749	1.48938	0.605288	1.29749	1.48938	1.13072	0.465045	41.1281
Q5NUF4 HIDM_GLYEC	1.2	0.15	1.9	0.686485	0	0.285962	0.686485	0	0.285962	0.686485	0.486223	0.285962	0.486223	0.200261	41.1871
Q0E3C8 CLPB3_ORYSJ	0.19	0	0.1	0	0.343454	0.142981	0	0.343454	0.142981	0.243218	0.343454	0.142981	0.243218	0.100237	41.2128
Q9C7F5 NTF2_ARATH	0.44	0.09	0.68	0.273118	0.656379	0	0.273118	0.656379	0	0.273118	0.656379	0.464748	0.464748	0.191631	41.2332
A4RF35 AMPP1_MAGO7	0.74	0.79	1.3	0.590524	0.267131	0.655329	0.590524	0.267131	0.655329	0.590524	0.267131	0.655329	0.504328	0.207959	41.2348
Q9FLX7 NDUA5_ARATH	2.7	2	1	1.10723	1.9844	0.953206	1.10723	1.9844	0.953206	1.10723	1.9844	0.953206	1.34828	0.556255	41.2566
P29685 ATPBM_HEVBR	0	0.27	0.66	3.39552	7.47967	4.46815	3.39552	7.47967	4.46815	3.39552	7.47967	4.46815	5.11445	2.11739	41.4002
Q0DJA0 COPD1_ORYSJ	1.8	3.8	0.68	0.287881	0.259499	0.530221	0.287881	0.259499	0.530221	0.287881	0.259499	0.530221	0.3592	0.148787	41.4216
Q9LHP1 RL74_ARATH	0	0	0	1.4025	0.694541	1.72769	1.4025	0.694541	1.72769	1.4025	0.694541	1.72769	1.27491	0.528258	41.435
Q84L31 RD23C_ARATH	1.1	1.2	0.64	1.18105	0.488468	0	1.18105	0.488468	0	1.18105	0.488468	0.834759	0.834759	0.34629	41.4839
Q41009 TOC34_PEA	1.4	0.86	0	0.361696	0.145014	0.303834	0.361696	0.145014	0.303834	0.361696	0.145014	0.303834	0.270182	0.112193	41.5249
Q41228 PSAEA_NICSY	0	0	0.5	9.59602	0	23.2344	9.59602	0	23.2344	9.59602	16.4152	23.2344	16.4152	6.81919	41.5419
P34913 HYES_HUMAN	3.2	0	1.3	1.10723	2.06073	1.01278	1.10723	2.06073	1.01278	1.10723	2.06073	1.01278	1.39358	0.579692	41.5973
P26518 G3PC_MAGLI	1.7	0.91	0.3	33.217	19.0808	46.4688	33.217	19.0808	46.4688	33.217	19.0808	46.4688	32.9222	13.6964	41.6023
Q5NQ65 EFTU_ZYMMO	12	8.2	2.6	0.811971	0.839555	1.60854	0.811971	0.839555	1.60854	0.811971	0.839555	1.60854	1.08669	0.452144	41.6076
Q9SEE5 GALK1_ARATH	2.1	1	0.97	0.346933	0	0.142981	0.346933	0	0.142981	0.346933	0.244957	0.142981	0.244957	0.101976	41.6302
Q9FVU9 CSN5B_ARATH	0.68	0.53	0.64	0.280499	0.190808	0.440858	0.280499	0.190808	0.440858	0.280499	0.190808	0.440858	0.304055	0.126678	41.663
O05413 2NPD_BACSU	1.1	0	0.88	0.738156	0.305293	0.512348	0.738156	0.305293	0.512348	0.738156	0.305293	0.512348	0.518599	0.216499	41.7469
E1U332 ALL12_OLEEU	0	0	2.1	8.11971	6.02953	3.27665	8.11971	6.02953	3.27665	8.11971	6.02953	3.27665	5.80863	2.42908	41.8184
P46266 1433_PEA	0.36	0.83	0	6.12669	3.05293	3.21707	6.12669	3.05293	3.21707	6.12669	3.05293	3.21707	4.13223	1.7292	41.8467
Q9M0E2 RL282_ARATH	1.9	1.7	1.2	1.10723	2.74763	2.02556	1.10723	2.74763	2.02556	1.10723	2.74763	2.02556	1.96014	0.822155	41.9436
Q8W593 LGUC_ARATH	0.67	0	0	1.47631	0.664012	1.66811	1.47631	0.664012	1.66811	1.47631	0.664012	1.66811	1.26948	0.533047	41.9894
Q8H0Y1 OP24B_ARATH	0.44	0.26	0.72	0.52409	0.213705	0	0.52409	0.213705	0	0.52409	0.213705	0.368898	0.368898	0.155193	42.0693
P43309 PPO_MALDO	0.34	0.12	0.18	2.50973	2.36602	1.01278	2.50973	2.36602	1.01278	2.50973	2.36602	1.01278	1.96284	0.825909	42.0772
Q9M098 EBFC1_ARATH	1.9	0.69	0.45	0.465038	0.992201	0.554051	0.465038	0.992201	0.554051	0.465038	0.992201	0.554051	0.67043	0.282194	42.0915
P48809 RB27C_DROME	2.8	0.92	1.8	1.03342	0.442674	0.655329	1.03342	0.442674	0.655329	1.03342	0.442674	0.655329	0.710474	0.299208	42.1138
Q6P964 P4R2A_DANRE	1.1	1.9	3	0.243591	0.0992201	0	0.243591	0.0992201	0	0.243591	0.0992201	0.171406	0.171406	0.0721856	42.1139
O82197 VP321_ARATH	32	23	59	0.317407	0.213705	0.500433	0.317407	0.213705	0.500433	0.317407	0.213705	0.500433	0.343848	0.145181	42.2225
B9HBA8 ACCC1_POPTR	0.4	0.17	0.23	0.33217	0.763232	0.834055	0.33217	0.763232	0.834055	0.33217	0.763232	0.834055	0.643152	0.271637	42.2352
Q8W034 RNP1_ARATH	0.33	0.058	0	0.811971	0.52663	1.25108	0.811971	0.52663	1.25108	0.811971	0.52663	1.25108	0.863228	0.364936	42.2758
Q9SLP4 CHIT1_TULBA	0.43	0.54	0.14	0.553617	0.282396	0.714904	0.553617	0.282396	0.714904	0.553617	0.282396	0.714904	0.516972	0.21857	42.279
Q9FVR6 Y1222_ARATH	0	0.57	0	1.99302	0.839555	2.08514	1.99302	0.839555	2.08514	1.99302	0.839555	2.08514	1.63924	0.694075	42.3414
P34811 EFGC1_SOYBN	0	0	0.22	0.701248	0.580056	1.25108	0.701248	0.580056	1.25108	0.701248	0.580056	1.25108	0.844129	0.357604	42.3636
G4LTX4 DSP4_CASSA	3.1	1.6	0.85	3.02644	1.22117	2.91919	3.02644	1.22117	2.91919	3.02644	1.22117	2.91919	2.38893	1.01273	42.3927
P43903 QOR_PSEAE	0.76	0.77	0.64	0.885787	0.992201	1.84684	0.885787	0.992201	1.84684	0.885787	0.992201	1.84684	1.24161	0.526837	42.4318
Q9ZNT1 NB5R1_ARATH	0.99	0.11	4.3	0.52409	0.206073	0.464688	0.52409	0.206073	0.464688	0.52409	0.206073	0.464688	0.398284	0.169089	42.4543
P37392 TBB1_LUPAL	0.56	0.44	0.52	0.811971	0	0.327665	0.811971	0	0.327665	0.811971	0.569818	0.327665	0.569818	0.242153	42.4966
P43297 RD21A_ARATH	1.1	1.1	1.1	1.4025	0.564792	0	1.4025	0.564792	0	1.4025	0.564792	0.983644	0.983644	0.418852	42.5817
P48977 ADH_MALDO	0.54	0.2	0.57	10.3342	4.65571	5.95754	10.3342	4.65571	5.95754	10.3342	4.65571	5.95754	6.98248	2.97475	42.603
Q00874 DR100_ARATH	1.6	2.6	3.2	1.10723	0.839555	0.4349	1.10723	0.839555	0.4349	1.10723	0.839555	0.4349	0.793896	0.338484	42.6358
Q9SR13 FLK_ARATH	0.14	0.47	0	8.85787	3.51087	8.34055	8.85787	3.51087	8.34055	8.85787	3.51087	8.34055	6.9031	2.94912	42.7217
O24653 GDI2_ARATH	0	0	2	0.811971	0	2.02556	0.811971	0	2.02556	0.811971	1.41877	2.02556	1.41877	0.606796	42.7692
P80030 FABI_BRANA	1	0.47	1.4	2.73118	1.45014	1.31066	2.73118	1.45014	1.31066	2.73118	1.45014	1.31066	1.83066	0.782983	42.7706
Q9C829 NU50A_ARATH	0.85	0.51	0.74	0.738156	0.442674	0.321707	0.738156	0.442674	0.321707	0.738156	0.442674	0.321707	0.500846	0.214232	42.774
Q8DJB3 GRPE_THEEB	4.3	3.1	0.6	3.10025	5.34262	2.38301	3.10025	5.34262	2.38301	3.10025	5.34262	2.38301	3.60863	1.54391	42.7838
P30707 RL9_PEA	1.2	1.9	1.7	2.3621	1.45014	1.01278	2.3621	1.45014	1.01278	2.3621	1.45014	1.01278	1.60834	0.688429	42.8037
Q9SR15 SYWC_ARATH	0	0.17	0.21	0	0.114485	0.285962	0	0.114485	0.285962	0.200223	0.114485	0.285962	0.200223	0.0857385	42.8214
O74503 UAF30_SCHPO	0.16	0.59	0	0	0.114485	0.285962	0	0.114485	0.285962	0.200223	0.114485	0.285962	0.200223	0.0857385	42.8214
O48661 SPD2_ARATH	0	0.17	0.62	0.339552	0.839555	0.571924	0.339552	0.839555	0.571924	0.339552	0.839555	0.571924	0.583677	0.250209	42.8677
Q8LPR9 TI110_ARATH	1.2	5.3	2.2	3.39552	2.06073	5.06391	3.39552	2.06073	5.06391	3.39552	2.06073	5.06391	3.50672	1.50468	42.9084
Q39165 OLEO2_ARATH	0.79	0.57	1.1	1.84539	3.20557	1.42981	1.84539	3.20557	1.42981	1.84539	3.20557	1.42981	2.16026	0.928812	42.9954
Q9SQT8 DHQSD_ARATH	1.5	0	2.1	1.9192	4.80836	3.33622	1.9192	4.80836	3.33622	1.9192	4.80836	3.33622	3.3546	1.44467	43.0653
Q9FG71 EMC89_ARATH	3.4	3.3	9.5	0.398604	0.152646	0.33958	0.398604	0.152646	0.33958	0.398604	0.152646	0.33958	0.296943	0.128402	43.2414
Q04836 CP31A_ARATH	3	3.6	0.4	0.590524	1.45014	0.953206	0.590524	1.45014	0.953206	0.590524	1.45014	0.953206	0.997957	0.431552	43.2435
Q94JQ4 RIDA_ARATH	0.62	0.44	0.84	1.77157	3.43454	1.66811	1.77157	3.43454	1.66811	1.77157	3.43454	1.66811	2.29141	0.991334	43.2631
Q9XHS0 RS12_HORVU	1.6	0.28	0.72	1.18105	0.763232	0.482561	1.18105	0.763232	0.482561	1.18105	0.763232	0.482561	0.808947	0.351481	43.4492
Q42896 SCRK2_SOLLC	1.7	0	0.55	8.85787	6.33482	3.45537	8.85787	6.33482	3.45537	8.85787	6.33482	3.45537	6.21602	2.70321	43.4877
Q9SE96 GEML1_ARATH	0.82	0.81	1.2	0.885787	0.633482	0.345537	0.885787	0.633482	0.345537	0.885787	0.633482	0.345537	0.621602	0.270321	43.4877
Q9SM59 PGMP_PEA	1.1	1.7	0.32	4.87183	2.21337	2.68089	4.87183	2.21337	2.68089	4.87183	2.21337	2.68089	3.25536	1.41928	43.5982
Q0WM29 MMSA_ARATH	0.11	0.2	0.15	2.80499	2.90028	1.13193	2.80499	2.90028	1.13193	2.80499	2.90028	1.13193	2.27907	0.994591	43.6402
Q42539 PIMT1_ARATH	0.44	0.39	0.32	0.708629	0.335822	0.369367	0.708629	0.335822	0.369367	0.708629	0.335822	0.369367	0.471273	0.20624	43.7623
Q9AV97 KDSA1_ARATH	1.1	0	0	0	0.396881	0.154896	0	0.396881	0.154896	0.275888	0.396881	0.154896	0.275888	0.120992	43.8555
O23715 PSA3_ARATH	0.76	0.56	0.18	4.94564	2.9766	2.08514	4.94564	2.9766	2.08514	4.94564	2.9766	2.08514	3.33579	1.46369	43.8783
Q9LHH7 FOLD2_ARATH	0.77	0.81	0.73	1.4025	2.9766	1.54896	1.4025	2.9766	1.54896	1.4025	2.9766	1.54896	1.97602	0.86962	44.0087
P34788 RS18_ARATH	1	0	0	3.69078	4.65571	8.34055	3.69078	4.65571	8.34055	3.69078	4.65571	8.34055	5.56235	2.45389	44.1161
P46209 USF_AQUPY	0	0	1.6	1.99302	1.37382	0.77448	1.99302	1.37382	0.77448	1.99302	1.37382	0.77448	1.38044	0.609297	44.1379
Q03686 BIP8_TOBAC	0.56	0.11	1.2	0.885787	0.335822	0.655329	0.885787	0.335822	0.655329	0.885787	0.335822	0.655329	0.625646	0.276181	44.1434
P55748 CBP22_HORVU	0.95	0.91	0	0.155013	0.175543	0.333622	0.155013	0.175543	0.333622	0.155013	0.175543	0.333622	0.221393	0.0977341	44.1451
Q80Y75 DJB13_MOUSE	0	0.48	0	0	1.45014	0.560008	0	1.45014	0.560008	1.00507	1.45014	0.560008	1.00507	0.445066	44.2819
Q9SVM4 GLYC5_ARATH	1.5	0.32	1.3	2.14065	2.90028	5.00433	2.14065	2.90028	5.00433	2.14065	2.90028	5.00433	3.34842	1.48351	44.3046
P02877 HEVE_HEVBR	1.8	1.3	1.8	0.634814	0.244234	0	0.634814	0.244234	0	0.634814	0.244234	0.439524	0.439524	0.19529	44.4321
Q9MA55 ACBP4_ARATH	0.36	0	0	0.206684	0.114485	0.297877	0.206684	0.114485	0.297877	0.206684	0.114485	0.297877	0.206348	0.0916965	44.4377
O94260 G3BP_SCHPO	2.1	1.2	1.6	0.310025	0.167911	0.440858	0.310025	0.167911	0.440858	0.310025	0.167911	0.440858	0.306265	0.136512	44.5733
Q08080 HSP7S_SPIOL	1.7	0.46	1.7	3.10025	6.56379	3.33622	3.10025	6.56379	3.33622	3.10025	6.56379	3.33622	4.33342	1.93516	44.6566
O22607 MSI4_ARATH	0.43	0.29	0	0.376459	0.915878	0.554051	0.376459	0.915878	0.554051	0.376459	0.915878	0.554051	0.615463	0.274903	44.6661
Q9M612 NACA_PINTA	13	8	11	4.87183	2.74763	7.14904	4.87183	2.74763	7.14904	4.87183	2.74763	7.14904	4.92284	2.20115	44.713
Q8H0Y1 OP24B_ARATH	1.4	1.5	1.6	0.811971	0	0.309792	0.811971	0	0.309792	0.811971	0.560882	0.309792	0.560882	0.25109	44.767
P42759 ERD10_ARATH	0.13	0	0	2.58354	6.18218	3.6341	2.58354	6.18218	3.6341	2.58354	6.18218	3.6341	4.13327	1.85052	44.7713
Q40255 ALDH_LINUS	0	0.12	0	0.738156	1.06852	1.78726	0.738156	1.06852	1.78726	0.738156	1.06852	1.78726	1.19798	0.5364	44.7753
Q8L4N1 PHO34_ARATH	1.3	0.79	0.64	0.509327	0.763232	1.25108	0.509327	0.763232	1.25108	0.509327	0.763232	1.25108	0.841214	0.376976	44.8134
P10933 FENR1_PEA	1	1.2	0.55	2.06684	0.915878	2.50217	2.06684	0.915878	2.50217	2.06684	0.915878	2.50217	1.82829	0.819606	44.829
Q9SII8 DSK2B_ARATH	1.6	3.4	2.8	0.575761	0.351087	0.893631	0.575761	0.351087	0.893631	0.575761	0.351087	0.893631	0.606826	0.272603	44.9227
P09189 HSP7C_PETHY	0.63	1.2	1.8	1.99302	4.35042	2.26386	1.99302	4.35042	2.26386	1.99302	4.35042	2.26386	2.8691	1.28999	44.9614
Q5NUF4 HIDM_GLYEC	0.93	1	0.94	0.885787	0.335822	0	0.885787	0.335822	0	0.885787	0.335822	0.610804	0.610804	0.274982	45.0197
Q67UP9 P2C58_ORYSJ	1	0.63	1.6	1.55013	0.564792	1.25108	1.55013	0.564792	1.25108	1.55013	0.564792	1.25108	1.122	0.505191	45.0259
Q96539 CH10_BRANA	0.47	0	0.21	0.959602	0.602953	0.381282	0.959602	0.602953	0.381282	0.959602	0.602953	0.381282	0.647946	0.291773	45.0305
A0AT30 NLTP3_LENCU	0.12	0.67	0	8.85787	9.92201	3.6341	8.85787	9.92201	3.6341	8.85787	9.92201	3.6341	7.47133	3.36546	45.0451
Q9LZG0 ADK2_ARATH	0	0.24	0	6.27432	2.44234	6.55329	6.27432	2.44234	6.55329	6.27432	2.44234	6.55329	5.08999	2.29717	45.1311
Q9FKM2 VDAC4_ARATH	0.95	0.42	1.5	1.99302	2.74763	4.76603	1.99302	2.74763	4.76603	1.99302	2.74763	4.76603	3.16889	1.4337	45.2428
F4KDN0 HEN4_ARATH	1.9	1.7	2.4	0.959602	0.381616	0.595754	0.959602	0.381616	0.595754	0.959602	0.381616	0.595754	0.645657	0.292207	45.2573
Q54SW1 Y2179_DICDI	0	0.59	0	1.03342	0.373984	0.834055	1.03342	0.373984	0.834055	1.03342	0.373984	0.834055	0.747152	0.338197	45.2649
Q9M573 RL31_PERFR	1.2	0.98	0.97	0.258354	0.312925	0.583839	0.258354	0.312925	0.583839	0.258354	0.312925	0.583839	0.385039	0.174314	45.2717
P09189 HSP7C_PETHY	1	0.7	1.5	3.39552	1.29749	2.26386	3.39552	1.29749	2.26386	3.39552	1.29749	2.26386	2.31896	1.0501	45.2831
Q9SW70 SRP_VITRI	0	0	0	0.811971	1.90808	1.07236	0.811971	1.90808	1.07236	0.811971	1.90808	1.07236	1.26414	0.572667	45.3011
Q9ZNT0 VPS4_ARATH	0.89	0.98	1	0.118105	0.137382	0.262132	0.118105	0.137382	0.262132	0.118105	0.137382	0.262132	0.172539	0.0781855	45.3146
Q9M0S5 ISOA3_ARATH	1.2	2	1.3	0.162394	0.0610585	0	0.162394	0.0610585	0	0.162394	0.0610585	0.111726	0.111726	0.0506678	45.3499
Q05212 DR102_ARATH	0.95	1.1	0.6	0.959602	0.389248	1.07236	0.959602	0.389248	1.07236	0.959602	0.389248	1.07236	0.807069	0.366209	45.3752
Q5NUF4 HIDM_GLYEC	0.53	0.66	0.62	1.77157	1.06852	0.714904	1.77157	1.06852	0.714904	1.77157	1.06852	0.714904	1.185	0.537878	45.3905
A7WM73 HEXO1_ARATH	2.2	0.18	3.9	0.723392	0.412145	0.303834	0.723392	0.412145	0.303834	0.723392	0.412145	0.303834	0.479791	0.217805	45.3959
P93013 AGP30_ARATH	0	2.2	0.89	4.42893	8.39555	11.9151	4.42893	8.39555	11.9151	4.42893	8.39555	11.9151	8.24652	3.74529	45.4167
Q9S823 LNG2_ARATH	0.42	0.22	0.74	0.501946	1.22117	0.714904	0.501946	1.22117	0.714904	0.501946	1.22117	0.714904	0.812674	0.369446	45.4605
Q04836 CP31A_ARATH	0	0	1.2	1.62394	1.90808	3.6341	1.62394	1.90808	3.6341	1.62394	1.90808	3.6341	2.38871	1.08786	45.5417
Q9SSB8 CX5B2_ARATH	4.9	5.7	7.2	2.58354	1.06852	1.48938	2.58354	1.06852	1.48938	2.58354	1.06852	1.48938	1.71382	0.782048	45.6319
Q05462 RL27_PEA	3.4	5.6	6.5	0.738156	0.915878	0.327665	0.738156	0.915878	0.327665	0.738156	0.915878	0.327665	0.660566	0.301685	45.6707
Q8VWG7 TDX_ARATH	11	14	0	0.701248	0.320557	0.893631	0.701248	0.320557	0.893631	0.701248	0.320557	0.893631	0.638479	0.291647	45.6785
Q42962 PGKY_TOBAC	1.7	1.6	0.91	1.99302	0.717438	1.78726	1.99302	0.717438	1.78726	1.99302	0.717438	1.78726	1.49924	0.684832	45.6786
Q42806 KPYC_SOYBN	0.58	0.74	0.39	6.34814	2.2897	4.82561	6.34814	2.2897	4.82561	6.34814	2.2897	4.82561	4.48781	2.0502	45.6837
Q84P54 GATP1_SOLLC	2.1	0.74	2.1	3.17407	3.12925	6.55329	3.17407	3.12925	6.55329	3.17407	3.12925	6.55329	4.28554	1.96406	45.83
Q9LS94 RAG3F_ARATH	0.34	0	0.3	0.302644	0.839555	0.77448	0.302644	0.839555	0.77448	0.302644	0.839555	0.77448	0.638893	0.293012	45.8625
Q9ASR1 EF2_ARATH	0.43	0.28	0.84	23.621	12.2117	33.3622	23.621	12.2117	33.3622	23.621	12.2117	33.3622	23.065	10.5862	45.8973
Q9T029 RS254_ARATH	2.9	1.1	1.5	0.0959602	0.259499	0	0.0959602	0.259499	0	0.0959602	0.259499	0.17773	0.17773	0.0817693	46.0077
P0DKK9 RS10B_ORYSJ	0.72	0.49	0.87	0.479801	1.29749	0	0.479801	1.29749	0	0.479801	1.29749	0.888648	0.888648	0.408846	46.0077
Q93VR4 ML423_ARATH	0.15	0.43	0	0.19192	0.190808	0.399155	0.19192	0.190808	0.399155	0.19192	0.190808	0.399155	0.260628	0.119969	46.0309
Q9ZU52 ALFP3_ARATH	0.82	1.7	2.5	81.1971	35.8719	101.278	81.1971	35.8719	101.278	81.1971	35.8719	101.278	72.7824	33.5052	46.0348
Q9LTT8 VCS_ARATH	1.1	0.69	2.1	0.103342	0	0.280004	0.103342	0	0.280004	0.103342	0.191673	0.280004	0.191673	0.0883312	46.0843
Q2N5X0 KYNB_ERYLH	0	0.84	0	3.02644	1.06852	2.56174	3.02644	1.06852	2.56174	3.02644	1.06852	2.56174	2.2189	1.02299	46.1035
Q8L773 THO4A_ARATH	0.36	0.43	0.89	0.959602	0.343454	0.714904	0.959602	0.343454	0.714904	0.959602	0.343454	0.714904	0.672654	0.310239	46.1217
P80461 GSHRP_TOBAC	0	0	1.8	1.10723	1.06852	0.399155	1.10723	1.06852	0.399155	1.10723	1.06852	0.399155	0.858304	0.398106	46.3828
O49627 ISU1_ARATH	0	1.1	1.5	0.479801	0.167911	0.38724	0.479801	0.167911	0.38724	0.479801	0.167911	0.38724	0.344984	0.160181	46.4315
Q9C7Z9 SCP18_ARATH	0	0.19	0.25	2.28828	0.839555	1.54896	2.28828	0.839555	1.54896	2.28828	0.839555	1.54896	1.55893	0.724415	46.4687
P36181 HSP80_SOLLC	0	0	0.097	0.959602	1.29749	2.32344	0.959602	1.29749	2.32344	0.959602	1.29749	2.32344	1.52685	0.710257	46.5179
P27880 HSP12_MEDSA	0.33	0.69	0.14	1.25486	2.36602	3.45537	1.25486	2.36602	3.45537	1.25486	2.36602	3.45537	2.35875	1.10027	46.6463
Q8VY06 PREP2_ARATH	0.65	0.94	0.27	0.738156	1.75543	0.953206	0.738156	1.75543	0.953206	0.738156	1.75543	0.953206	1.14893	0.536139	46.6641
Q9FJZ9 PER72_ARATH	3.5	1.4	2.5	0.597906	1.37382	0.714904	0.597906	1.37382	0.714904	0.597906	1.37382	0.714904	0.895543	0.418309	46.7101
P51823 ARF2_ORYSJ	0.95	0.76	2.1	2.95262	0	1.07236	2.95262	0	1.07236	2.95262	2.01249	1.07236	2.01249	0.940133	46.7149
Q0DYB1 IPYR_ORYSJ	0	0	0	1.03342	0	0.375325	1.03342	0	0.375325	1.03342	0.704371	0.375325	0.704371	0.329047	46.7149
Q43497 MDAR_SOLLC	12	4.9	3	2.21447	2.74763	0.953206	2.21447	2.74763	0.953206	2.21447	2.74763	0.953206	1.97177	0.921504	46.7349
Q8LPJ3 MANA2_ARATH	4.4	2.2	5.4	1.77157	0.915878	0.77448	1.77157	0.915878	0.77448	1.77157	0.915878	0.77448	1.15398	0.539507	46.7519
Q6Z1G7 ODPB1_ORYSJ	0.31	0.36	0.7	1.9192	4.73204	2.68089	1.9192	4.73204	2.68089	1.9192	4.73204	2.68089	3.11071	1.45484	46.7688
P27061 PPA1_SOLLC	2.2	1.2	2.1	14.025	5.57159	16.0854	14.025	5.57159	16.0854	14.025	5.57159	16.0854	11.894	5.57141	46.8423
Q9SM59 PGMP_PEA	0.55	0.61	1.9	2.58354	2.06073	0.893631	2.58354	2.06073	0.893631	2.58354	2.06073	0.893631	1.84597	0.865184	46.8689
Q9SQT8 DHQSD_ARATH	3.1	2.4	4.6	2.73118	2.06073	0.953206	2.73118	2.06073	0.953206	2.73118	2.06073	0.953206	1.91504	0.897894	46.8865
Q40459 PSBO_TOBAC	0	0.094	0	118.105	42.741	119.151	118.105	42.741	119.151	118.105	42.741	119.151	93.3322	43.8164	46.9467
P28769 TCPA_ARATH	9.4	0	9.2	3.61696	2.2897	5.95754	3.61696	2.2897	5.95754	3.61696	2.2897	5.95754	3.95473	1.8571	46.959
F4IW47 TKTC2_ARATH	0.75	0.84	1.5	0.346933	0	0.125108	0.346933	0	0.125108	0.346933	0.236021	0.125108	0.236021	0.110912	46.9927
Q02166 TRPD_ARATH	0.13	0.34	0	0.280499	0.343454	0.655329	0.280499	0.343454	0.655329	0.280499	0.343454	0.655329	0.426428	0.200718	47.0697
O04331 PHB3_ARATH	0.32	1.1	1.8	2.95262	2.2897	5.48093	2.95262	2.2897	5.48093	2.95262	2.2897	5.48093	3.57442	1.68403	47.1135
P51074 ANX4_FRAAN	1.1	0.34	0.85	2.3621	3.89248	1.48938	2.3621	3.89248	1.48938	2.3621	3.89248	1.48938	2.58132	1.21646	47.1253
O64700 UREG_ARATH	2.7	1.1	3.5	0.885787	1.60279	0.655329	0.885787	1.60279	0.655329	0.885787	1.60279	0.655329	1.04797	0.494111	47.1495
Q54KZ8 EIF3M_DICDI	0.43	0	1.2	0.339552	0.167911	0.476603	0.339552	0.167911	0.476603	0.339552	0.167911	0.476603	0.328022	0.154669	47.1519
Q42971 ENO_ORYSJ	8.6	6.4	9.3	22.8828	23.6602	8.34055	22.8828	23.6602	8.34055	22.8828	23.6602	8.34055	18.2945	8.62915	47.1679
F4JCU3 MVD2_ARATH	4.1	1.4	4.3	1.18105	0.480836	0.655329	1.18105	0.480836	0.655329	1.18105	0.480836	0.655329	0.772405	0.364492	47.1893
Q8RUF8 NILP3_ARATH	1.8	0.78	1.4	1.99302	0	0.714904	1.99302	0	0.714904	1.99302	1.35396	0.714904	1.35396	0.639058	47.1991
Q38946 DHE2_ARATH	0.57	0.57	0.32	0.361696	0.656379	0.268089	0.361696	0.656379	0.268089	0.361696	0.656379	0.268089	0.428722	0.202637	47.2653
Q9ATM4 PIP27_MAIZE	0.86	2.6	0.93	0.273118	0.763232	0	0.273118	0.763232	0	0.273118	0.763232	0.518175	0.518175	0.245057	47.2924
V5LLZ9 GGT_QUERO	0	0	0	0.42813	0.312925	0.148938	0.42813	0.312925	0.148938	0.42813	0.312925	0.148938	0.296665	0.140304	47.2939
P53536 PHSL_VICFA	0.88	0	0	0	9.15878	3.27665	0	9.15878	3.27665	6.21771	9.15878	3.27665	6.21771	2.94107	47.3014
P52408 E13B_PRUPE	2.6	1.7	2	0.42813	1.14485	0.714904	0.42813	1.14485	0.714904	0.42813	1.14485	0.714904	0.762627	0.360734	47.3015
Q06197 IDHC_SOYBN	0.25	0.11	0	13.2868	11.4485	26.2132	13.2868	11.4485	26.2132	13.2868	11.4485	26.2132	16.9828	8.04639	47.3796
D9J034 WHY2_SOLTU	1	0	1.1	0	0.267131	0.0953206	0	0.267131	0.0953206	0.181226	0.267131	0.0953206	0.181226	0.0859053	47.4023
Q9XJ35 CLPR1_ARATH	1.3	1.8	2.8	0.273118	0.763232	0.77448	0.273118	0.763232	0.77448	0.273118	0.763232	0.77448	0.60361	0.28627	47.4263
Q9FF55 PDI14_ARATH	3.9	0	3.1	2.50973	0.992201	1.42981	2.50973	0.992201	1.42981	2.50973	0.992201	1.42981	1.64391	0.781091	47.5141
Q84WV1 TCPG_ARATH	0.22	0.19	0.2	2.65736	2.13705	5.06391	2.65736	2.13705	5.06391	2.65736	2.13705	5.06391	3.28611	1.56145	47.5166
Q9SFF9 GL17_ARATH	0.11	1.4	0.83	0.959602	0.992201	0.345537	0.959602	0.992201	0.345537	0.959602	0.992201	0.345537	0.76578	0.364306	47.5732
Q9SKU1 CLC1_ARATH	1.3	1	1.6	0.811971	0.274763	0.655329	0.811971	0.274763	0.655329	0.811971	0.274763	0.655329	0.580688	0.276273	47.5768
Q94JX5 WLIM1_ARATH	0	0	7.8	0.642195	0.22897	0.655329	0.642195	0.22897	0.655329	0.642195	0.22897	0.655329	0.508831	0.242456	47.6497
O23252 IF4E1_ARATH	0.027	0.051	0.063	0.723392	0.435042	0.274047	0.723392	0.435042	0.274047	0.723392	0.435042	0.274047	0.477494	0.227661	47.6783
Q9SHE8 PSAF_ARATH	0.08	0	0.45	2.3621	1.60279	0.834055	2.3621	1.60279	0.834055	2.3621	1.60279	0.834055	1.59965	0.764026	47.7622
Q9C5Z1 EIF3B_ARATH	0.7	1	1	1.18105	0.541895	0.560008	1.18105	0.541895	0.560008	1.18105	0.541895	0.560008	0.760984	0.3639	47.8196
Q9FR44 PEAM1_ARATH	1.1	1.1	1.4	1.03342	0.915878	2.08514	1.03342	0.915878	2.08514	1.03342	0.915878	2.08514	1.34481	0.64383	47.8751
Q9SZ15 LIP5_ARATH	0.71	0.61	0.41	0.0811971	0.0694541	0.160854	0.0811971	0.0694541	0.160854	0.0811971	0.0694541	0.160854	0.103835	0.0497274	47.8908
O54975 XPP1_RAT	0	0.046	0	0.346933	0.389248	0.131066	0.346933	0.389248	0.131066	0.346933	0.389248	0.131066	0.289082	0.138472	47.9006
Q5E924 G3PP2_ARATH	0	0.87	0	7.38156	2.59499	0	7.38156	2.59499	0	7.38156	2.59499	4.98827	4.98827	2.39328	47.9782
Q39PS9 TOLB_GEOMG	0.35	0	0	0	0.129749	0.369367	0	0.129749	0.369367	0.249558	0.129749	0.369367	0.249558	0.119809	48.0084
Q9M2T9 SYMM_ARATH	0.48	0.29	0	0.0605288	0	0.172769	0.0605288	0	0.172769	0.0605288	0.116649	0.172769	0.116649	0.0561199	48.1102
Q9M888 TCPZA_ARATH	0.32	0	0.66	3.10025	2.44234	5.89796	3.10025	2.44234	5.89796	3.10025	2.44234	5.89796	3.81352	1.83491	48.1159
Q42662 METE_PLESU	0.43	0	0	19.192	10.6852	29.7877	19.192	10.6852	29.7877	19.192	10.6852	29.7877	19.8883	9.57024	48.1199
Q42777 MCCA_SOYBN	0.4	0.6	1.1	0.457656	0.160279	0	0.457656	0.160279	0	0.457656	0.160279	0.308968	0.308968	0.148689	48.1244
Q84WV1 TCPG_ARATH	0.48	0.24	0.73	1.47631	1.06852	2.68089	1.47631	1.06852	2.68089	1.47631	1.06852	2.68089	1.74191	0.838355	48.1285
Q8LAX0 HMT3_ARATH	0.39	0.12	2.3	0	0.442674	0.154896	0	0.442674	0.154896	0.298785	0.442674	0.154896	0.298785	0.143889	48.1581
Q9LV66 Y5848_ARATH	0.86	3	1.4	5.53617	4.2741	1.84684	5.53617	4.2741	1.84684	5.53617	4.2741	1.84684	3.8857	1.87508	48.2559
Q8TB22 SPT20_HUMAN	1.4	1	1.7	0.442893	0.572424	0.190641	0.442893	0.572424	0.190641	0.442893	0.572424	0.190641	0.401986	0.194151	48.2979
Q9LV09 BOB1_ARATH	0.075	0	0	1.47631	2.9766	4.28943	1.47631	2.9766	4.28943	1.47631	2.9766	4.28943	2.91411	1.4076	48.3028
O04202 EIF3F_ARATH	2.1	5.3	1.3	1.77157	1.75543	3.81282	1.77157	1.75543	3.81282	1.77157	1.75543	3.81282	2.44661	1.1832	48.3609
Q8VYK6 RS43_ARATH	1.6	1.2	1.4	2.28828	0.763232	2.08514	2.28828	0.763232	2.08514	2.28828	0.763232	2.08514	1.71222	0.828099	48.3641
Q9SFH9 HEM21_ARATH	1.7	0.21	0.47	0.811971	2.44234	2.20429	0.811971	2.44234	2.20429	0.811971	2.44234	2.20429	1.81953	0.880656	48.4001
F4JWS8 QCR72_ARATH	1.3	0.94	0.14	0	1.37382	0.476603	0	1.37382	0.476603	0.92521	1.37382	0.476603	0.92521	0.448607	48.4871
Q1KLZ2 CAS1_MALDO	0.43	0.28	0.27	0.501946	0.343454	0.172769	0.501946	0.343454	0.172769	0.501946	0.343454	0.172769	0.33939	0.164626	48.5066
Q8GYX8 DNJ10_ARATH	0.59	0.46	0.83	0.391222	0.129749	0.297877	0.391222	0.129749	0.297877	0.391222	0.129749	0.297877	0.27295	0.132507	48.5463
Q9LNC6 TOL2_ARATH	2.7	0	1.2	0.56838	0	0.196599	0.56838	0	0.196599	0.56838	0.382489	0.196599	0.382489	0.185891	48.6002
Q2QMN7 UAH_ORYSJ	3.1	2.5	6.2	0.302644	0.358719	0.714904	0.302644	0.358719	0.714904	0.302644	0.358719	0.714904	0.458756	0.223596	48.7397
Q9LU89 2A5N_ARATH	2.1	1.4	0	0.118105	0.106852	0.244259	0.118105	0.106852	0.244259	0.118105	0.106852	0.244259	0.156405	0.0762912	48.7778
Q05212 DR102_ARATH	0.64	0.21	0.41	0.23621	0.404513	0.655329	0.23621	0.404513	0.655329	0.23621	0.404513	0.655329	0.432017	0.210909	48.8196
P62201 CALM_LILLO	0.77	0.18	0.32	0.339552	0.595321	0.953206	0.339552	0.595321	0.953206	0.339552	0.595321	0.953206	0.629359	0.30824	48.9768
Q9LUW5 RH53_ARATH	1.3	1.2	1.4	0.701248	0.664012	1.48938	0.701248	0.664012	1.48938	0.701248	0.664012	1.48938	0.951548	0.466152	48.9888
O23712 PSA1B_ARATH	1.9	1.4	0	3.3217	5.34262	1.90641	3.3217	5.34262	1.90641	3.3217	5.34262	1.90641	3.52358	1.72698	49.012
P55737 HS902_ARATH	0.46	0.73	0.43	0.250973	0.618218	0.77448	0.250973	0.618218	0.77448	0.250973	0.618218	0.77448	0.54789	0.268746	49.0511
Q9LLC1 BCCP2_ARATH	0.24	2.4	1.1	0.354315	0.190808	0.548093	0.354315	0.190808	0.548093	0.354315	0.190808	0.548093	0.364405	0.178856	49.0817
P49317 CATA3_NICPL	1.1	1.4	1.1	50.1946	53.4262	113.193	50.1946	53.4262	113.193	50.1946	53.4262	113.193	72.2713	35.4762	49.0875
Q42707 F26G_CHESP	1.3	0.89	0.19	25.8354	9.15878	28.0004	25.8354	9.15878	28.0004	25.8354	9.15878	28.0004	20.9982	10.3102	49.1005
Q9CAR3 KINGL_ARATH	0.35	0	6.1	0.531472	0.366351	0.178726	0.531472	0.366351	0.178726	0.531472	0.366351	0.178726	0.35885	0.176493	49.1829
P80065 INVB_DAUCA	0.82	3	7.6	0.265736	0.610585	0.291919	0.265736	0.610585	0.291919	0.265736	0.610585	0.291919	0.389414	0.191987	49.3016
O24296 GPX1_PEA	0.55	0.32	6.9	0.679103	0.267131	0.834055	0.679103	0.267131	0.834055	0.679103	0.267131	0.834055	0.59343	0.293011	49.3759
O65751 RSSA_CICAR	0.84	0.76	1	0.228828	0	0.077448	0.228828	0	0.077448	0.228828	0.153138	0.077448	0.153138	0.0756901	49.4261
Q94BQ2 PRS8B_ARATH	0.62	0	0.46	0.686485	1.67911	2.14471	0.686485	1.67911	2.14471	0.686485	1.67911	2.14471	1.50344	0.744818	49.541
Q40191 RB11A_LOTJA	26	19	23	0.110723	0.32819	0	0.110723	0.32819	0	0.110723	0.32819	0.219457	0.219457	0.108733	49.5466
Q8LG98 OTUBL_ARATH	1.4	0.56	1.6	0.42813	0.763232	0.285962	0.42813	0.763232	0.285962	0.42813	0.763232	0.285962	0.492441	0.245048	49.7619
Q9LF37 CLPB3_ARATH	2.5	0	1.3	1.4025	0.450307	1.31066	1.4025	0.450307	1.31066	1.4025	0.450307	1.31066	1.05449	0.525246	49.8106
P80680 FTRV_MAIZE	1.1	2.5	1.8	0	0.320557	0.107236	0	0.320557	0.107236	0.213897	0.320557	0.107236	0.213897	0.106661	49.8656
Q9LXT3 MBF1B_ARATH	0.76	0.73	1.2	0.295262	0.129749	0.137023	0.295262	0.129749	0.137023	0.295262	0.129749	0.137023	0.187345	0.0935298	49.9238
Q9S7Y7 XYL1_ARATH	0.7	0.76	1.1	0	0.29766	0.893631	0	0.29766	0.893631	0.595645	0.29766	0.893631	0.595645	0.297985	50.0273
Q9M8S8 VTC4_ARATH	0	0	0.26	0.885787	0.496101	1.42981	0.885787	0.496101	1.42981	0.885787	0.496101	1.42981	0.937232	0.468975	50.0383
O82533 FTZ21_ARATH	0.62	0.65	0.93	2.21447	0.839555	2.68089	2.21447	0.839555	2.68089	2.21447	0.839555	2.68089	1.91164	0.957293	50.0771
A3C4S4 GME1_ORYSJ	1.4	0.81	0	4.50275	1.67911	2.50217	4.50275	1.67911	2.50217	4.50275	1.67911	2.50217	2.89467	1.45216	50.1668
P49358 GLYM2_FLAPR	1.7	1.1	0	1.4025	0	4.22985	1.4025	0	4.22985	1.4025	2.81617	4.22985	2.81617	1.41368	50.1985
Q93Z08 E136_ARATH	1.7	0.18	1.4	0.177157	0.564792	0.506391	0.177157	0.564792	0.506391	0.177157	0.564792	0.506391	0.416113	0.208992	50.2248
Q9SN95 UXS5_ARATH	0.15	0	0.8	0.546235	1.60279	1.01278	0.546235	1.60279	1.01278	0.546235	1.60279	1.01278	1.05393	0.529477	50.2381
P93110 ACEA_CUCMA	0	0	0	0.494564	1.06852	0.464688	0.494564	1.06852	0.464688	0.494564	1.06852	0.464688	0.675926	0.340329	50.35
Q9SJQ9 ALFC6_ARATH	1.2	0.57	0	44.2893	41.2145	95.3206	44.2893	41.2145	95.3206	44.2893	41.2145	95.3206	60.2748	30.3894	50.4182
P27081 ADT2_SOLTU	0.85	0.96	0.86	0.125486	0.381616	0	0.125486	0.381616	0	0.125486	0.381616	0.253551	0.253551	0.128065	50.5084
Q42601 CARB_ARATH	1.1	0.22	0.61	1.69776	0.694541	0.834055	1.69776	0.694541	0.834055	1.69776	0.694541	0.834055	1.07545	0.543429	50.5303
Q84P52 GATP3_SOLLC	1.1	0.8	2	2.3621	0	0.77448	2.3621	0	0.77448	2.3621	1.56829	0.77448	1.56829	0.793809	50.6163
P42036 RS143_ARATH	2.4	4.5	2.8	8.11971	3.58719	11.3193	8.11971	3.58719	11.3193	8.11971	3.58719	11.3193	7.67541	3.88517	50.6184
P49249 IN22_MAIZE	0.54	0.49	0.38	0.302644	0.0992201	0	0.302644	0.0992201	0	0.302644	0.0992201	0.200932	0.200932	0.101712	50.62
Q96529 PURA_ARATH	0	0.5	0	0.634814	0.259499	0.834055	0.634814	0.259499	0.834055	0.634814	0.259499	0.834055	0.576123	0.29174	50.6385
O04059 DHBK_SOLLC	7.5	11	1.8	0.56838	1.52646	0.834055	0.56838	1.52646	0.834055	0.56838	1.52646	0.834055	0.9763	0.494627	50.6635
Q9LIR4 ILVD_ARATH	0	0	0.067	0.442893	0.145014	0	0.442893	0.145014	0	0.442893	0.145014	0.293954	0.293954	0.14894	50.6677
P93648 LONM_MAIZE	6.4	0	0	0	0.129749	0.0422985	0	0.129749	0.0422985	0.086024	0.129749	0.0422985	0.086024	0.0437254	50.8294
P54260 GCST_SOLTU	1.2	3.3	0.09	5.6838	4.96101	11.9151	5.6838	4.96101	11.9151	5.6838	4.96101	11.9151	7.51996	3.8234	50.8433
Q9FJN9 PABN2_ARATH	0.94	0.71	0.24	0.361696	0.480836	0.148938	0.361696	0.480836	0.148938	0.361696	0.480836	0.148938	0.33049	0.168135	50.8744
Q02909 CAPP1_SOYBN	3.1	12	7.2	2.50973	2.51866	5.65966	2.50973	2.51866	5.65966	2.50973	2.51866	5.65966	3.56268	1.81604	50.9739
Q9LFD5 BPA1_ARATH	0.46	0.51	0.51	1.32868	0.496101	0.714904	1.32868	0.496101	0.714904	1.32868	0.496101	0.714904	0.846562	0.431622	50.9853
P35614 ERF1Z_ARATH	2.3	0.91	1.4	0.723392	0.320557	0.321707	0.723392	0.320557	0.321707	0.723392	0.320557	0.321707	0.455219	0.232246	51.0185
Q8UVD9 FUBP2_CHICK	16	12	4.9	3.46933	1.06852	2.62132	3.46933	1.06852	2.62132	3.46933	1.06852	2.62132	2.38639	1.21752	51.0194
Q6ZY51 PWD_ARATH	0.23	0.23	1	0.708629	0.267131	0.375325	0.708629	0.267131	0.375325	0.708629	0.267131	0.375325	0.450362	0.230115	51.0957
Q39732 GCSH_FLAAN	12	3.2	12	8.11971	3.12925	4.17028	8.11971	3.12925	4.17028	8.11971	3.12925	4.17028	5.13975	2.63269	51.2223
Q0DAE4 GRXC8_ORYSJ	0	0	0	0.369078	1.14485	0	0.369078	1.14485	0	0.369078	1.14485	0.756963	0.756963	0.387885	51.2423
Q84WC6 UBP7_ARATH	0.5	0	0	0.228828	0.72507	0.500433	0.228828	0.72507	0.500433	0.228828	0.72507	0.500433	0.484777	0.248491	51.2588
Q94BT9 ATOX1_ARATH	1.4	0.49	1.4	3.91222	3.58719	1.19151	3.91222	3.58719	1.19151	3.91222	3.58719	1.19151	2.89697	1.48589	51.2912
P43296 RD19A_ARATH	0	0.23	0	1.03342	0.358719	1.19151	1.03342	0.358719	1.19151	1.03342	0.358719	1.19151	0.861215	0.442295	51.3571
Q8LFC0 IDH1_ARATH	1.1	0.79	1.2	0.885787	1.60279	0.577881	0.885787	1.60279	0.577881	0.885787	1.60279	0.577881	1.02215	0.525884	51.4488
P49206 RS261_ARATH	0.063	0	1.2	0.701248	0.358719	0.268089	0.701248	0.358719	0.268089	0.701248	0.358719	0.268089	0.442685	0.228461	51.608
Q9FT52 ATP5H_ARATH	0.72	0.6	0.52	2.73118	1.9844	0.834055	2.73118	1.9844	0.834055	2.73118	1.9844	0.834055	1.84988	0.955688	51.6622
P81748 MIFH_TRITR	4	3.4	2.6	5.97906	11.4485	4.28943	5.97906	11.4485	4.28943	5.97906	11.4485	4.28943	7.23899	3.74213	51.6942
P48534 APX1_PEA	1.5	1.1	0.73	0.959602	0.915878	0.291919	0.959602	0.915878	0.291919	0.959602	0.915878	0.291919	0.722467	0.373505	51.6986
P19244 HSP41_PEA	0.58	0.16	0	0.959602	0.305293	0	0.959602	0.305293	0	0.959602	0.305293	0.632448	0.632448	0.327155	51.7284
Q8GSJ1 HIS1B_ARATH	3.2	1.8	6.9	1.55013	4.88468	0	1.55013	4.88468	0	1.55013	4.88468	3.21741	3.21741	1.66728	51.8206
P93847 RL10_SOLME	1.2	6.7	1.5	1.99302	1.52646	0.595754	1.99302	1.52646	0.595754	1.99302	1.52646	0.595754	1.37175	0.711366	51.8584
Q8S4Y1 THIC1_ARATH	0.86	1.1	0.86	14.025	5.11365	17.2769	14.025	5.11365	17.2769	14.025	5.11365	17.2769	12.1385	6.29722	51.8781
Q6G563 GRPE_BARHE	0	0.32	0.028	0.885787	0.335822	1.13193	0.885787	0.335822	1.13193	0.885787	0.335822	1.13193	0.784514	0.407603	51.9561
P51118 GLNA1_VITVI	0	1.9	0.94	0.339552	1.14485	0.893631	0.339552	1.14485	0.893631	0.339552	1.14485	0.893631	0.792677	0.412031	51.9797
Q9LF37 CLPB3_ARATH	0.26	0.13	0.38	0	1.67911	0.530221	0	1.67911	0.530221	1.10467	1.67911	0.530221	1.10467	0.574445	52.0017
Q9SV68 QORH_ARATH	1.1	0.36	1.1	3.76459	1.14485	2.68089	3.76459	1.14485	2.68089	3.76459	1.14485	2.68089	2.53011	1.31637	52.028
Q06881 BCCP_NOSS1	1.1	0.84	0	0.612669	0.335822	1.01278	0.612669	0.335822	1.01278	0.612669	0.335822	1.01278	0.653757	0.340345	52.0598
Q42290 MPPB_ARATH	0.37	0	0.1	15.5013	16.7911	36.9367	15.5013	16.7911	36.9367	15.5013	16.7911	36.9367	23.0764	12.0207	52.0911
O81155 CYSKP_SOLTU	0.83	0	5	3.24788	1.90808	5.60008	3.24788	1.90808	5.60008	3.24788	1.90808	5.60008	3.58535	1.86899	52.1286
Q8L8T2 GRXC1_ARATH	0	0.23	0.55	0	0.702173	0.220429	0	0.702173	0.220429	0.461301	0.702173	0.220429	0.461301	0.240872	52.2158
Q01417 PM1_SOYBN	0	0.64	0	3.83841	1.83176	5.83839	3.83841	1.83176	5.83839	3.83841	1.83176	5.83839	3.83618	2.00332	52.2216
Q9ZPB7 AL7A1_MALDO	0.48	0.25	0.92	3.46933	5.87688	1.96599	3.46933	5.87688	1.96599	3.46933	5.87688	1.96599	3.77073	1.97279	52.3185
Q9LW57 PAP6_ARATH	1.7	2.6	3.5	1.03342	0.42741	1.42981	1.03342	0.42741	1.42981	1.03342	0.42741	1.42981	0.963546	0.504839	52.3939
Q9M2Z4 MSBP2_ARATH	0.26	0.26	0.61	7.38156	2.59499	8.93631	7.38156	2.59499	8.93631	7.38156	2.59499	8.93631	6.30428	3.30507	52.4257
Q9LZK5 DNJ19_ARATH	0	0.71	1.9	0	0.0259499	0.0834055	0	0.0259499	0.0834055	0.0546777	0.0259499	0.0834055	0.0546777	0.0287278	52.5403
Q04980 LTI65_ARATH	0	0	0	0.959602	1.9844	0.77448	0.959602	1.9844	0.77448	0.959602	1.9844	0.77448	1.23949	0.651716	52.5791
A5PKH3 FAAA_BOVIN	0.4	0.66	0	4.87183	3.96881	10.1278	4.87183	3.96881	10.1278	4.87183	3.96881	10.1278	6.32282	3.32601	52.6034
B9RAJ0 DNPEP_RICCO	3.5	2.9	2.7	0.811971	0.259499	0.506391	0.811971	0.259499	0.506391	0.811971	0.259499	0.506391	0.525954	0.276755	52.6197
Q8RXV3 P2C59_ARATH	0	0	0.16	0.738156	0.22897	0	0.738156	0.22897	0	0.738156	0.22897	0.483563	0.483563	0.254593	52.6495
P46519 LEA14_SOYBN	0.33	0	0	22.8828	24.4234	7.14904	22.8828	24.4234	7.14904	22.8828	24.4234	7.14904	18.1518	9.55972	52.6655
P51074 ANX4_FRAAN	0	0	0.096	1.69776	1.14485	0.518306	1.69776	1.14485	0.518306	1.69776	1.14485	0.518306	1.1203	0.590109	52.674
Q39846 SBP65_SOYBN	0.11	0	0.2	0.391222	0.62585	1.13193	0.391222	0.62585	1.13193	0.391222	0.62585	1.13193	0.716335	0.378554	52.846
Q05737 YPTM2_MAIZE	0	0	0	2.3621	1.37382	4.1107	2.3621	1.37382	4.1107	2.3621	1.37382	4.1107	2.61554	1.38593	52.9884
Q84W89 RH37_ARATH	0.17	0	0.33	1.10723	3.89248	3.15749	1.10723	3.89248	3.15749	1.10723	3.89248	3.15749	2.71907	1.44346	53.0864
Q42707 F26G_CHESP	0.42	0.33	1.4	0.214065	0	0.0655329	0.214065	0	0.0655329	0.214065	0.139799	0.0655329	0.139799	0.0742661	53.1235
P93263 METE_MESCR	0.14	0.16	0	11.0723	32.819	18.4684	11.0723	32.819	18.4684	11.0723	32.819	18.4684	20.7866	11.0571	53.1935
Q0PGJ6 AKRC9_ARATH	0	0	0	7.38156	9.92201	2.85962	7.38156	9.92201	2.85962	7.38156	9.92201	2.85962	6.72106	3.57723	53.2241
Q8H0X6 CYT6_ARATH	0.27	0.2	0.28	1.32868	0.435042	0.77448	1.32868	0.435042	0.77448	1.32868	0.435042	0.77448	0.846067	0.4511	53.3172
F4JMJ1 HSP7R_ARATH	1.3	1.3	0.58	0.590524	0.740335	0.208514	0.590524	0.740335	0.208514	0.590524	0.740335	0.208514	0.513124	0.274229	53.443
O23254 GLYC4_ARATH	10	1.8	10	2.65736	2.44234	5.95754	2.65736	2.44234	5.95754	2.65736	2.44234	5.95754	3.68575	1.97036	53.459
A2Z3C4 6PGL4_ORYSI	1.5	3.4	1.1	1.32868	0.496101	0.655329	1.32868	0.496101	0.655329	1.32868	0.496101	0.655329	0.826703	0.441955	53.4599
Q03666 GSTX4_TOBAC	1.2	0.94	0.35	1.55013	0.763232	0.577881	1.55013	0.763232	0.577881	1.55013	0.763232	0.577881	0.963747	0.516207	53.5626
Q9SAA2 CLPP6_ARATH	1.4	0.47	2	0.369078	1.22117	0	0.369078	1.22117	0	0.369078	1.22117	0.795124	0.795124	0.426047	53.5824
Q8LB02 SDHB2_ARATH	0.62	0	0	1.25486	0.351087	1.01278	1.25486	0.351087	1.01278	1.25486	0.351087	1.01278	0.872911	0.467842	53.5957
Q7XBW0 ITPK5_ORYSJ	0.94	0.74	0.99	0.383841	1.22117	1.37023	0.383841	1.22117	1.37023	0.383841	1.22117	1.37023	0.991748	0.531713	53.6137
Q76MV0 H32_TOBAC	0.57	0	0.31	2.3621	1.52646	0.714904	2.3621	1.52646	0.714904	2.3621	1.52646	0.714904	1.53449	0.823626	53.6743
Q43117 KPYA_RICCO	0	0.18	0	0.811971	0.282396	1.01278	0.811971	0.282396	1.01278	0.811971	0.282396	1.01278	0.702383	0.377323	53.7205
P81795 IF2G_RAT	0	0	0	1.47631	0.992201	0.4349	1.47631	0.992201	0.4349	1.47631	0.992201	0.4349	0.967804	0.521134	53.847
Q93WX6 CNIF1_ARATH	0	0	0	0.162394	0.541895	0	0.162394	0.541895	0	0.162394	0.541895	0.352144	0.352144	0.18975	53.8842
O94260 G3BP_SCHPO	2.3	1.5	0.87	0.250973	0.839555	0	0.250973	0.839555	0	0.250973	0.839555	0.545264	0.545264	0.294291	53.9722
Q69NG5 6PGL4_ORYSJ	0.41	0.25	0	8.85787	2.44234	7.14904	8.85787	2.44234	7.14904	8.85787	2.44234	7.14904	6.14975	3.32245	54.0258
Q42560 ACO1_ARATH	0.62	0.45	0.92	0.273118	0.915878	0	0.273118	0.915878	0	0.273118	0.915878	0.594498	0.594498	0.32138	54.0591
Q5C9I9 ISPD_MENPI	1.1	4.6	1.4	2.14065	0.587688	1.78726	2.14065	0.587688	1.78726	2.14065	0.587688	1.78726	1.5052	0.813998	54.079
Q8VYN9 PHO32_ARATH	0.95	0	0	3.91222	1.37382	2.02556	3.91222	1.37382	2.02556	3.91222	1.37382	2.02556	2.4372	1.31832	54.0915
Q9LMU2 KTI2_ARATH	0.79	0.34	0.86	7.30774	2.2897	8.34055	7.30774	2.2897	8.34055	7.30774	2.2897	8.34055	5.97933	3.23678	54.1328
F4I116 SYLC_ARATH	8.5	0.21	6.6	0.738156	0.763232	0.214471	0.738156	0.763232	0.214471	0.738156	0.763232	0.214471	0.571953	0.309842	54.1726
Q8W487 YB95_ARATH	0.23	0	0	4.13367	1.83176	1.66811	4.13367	1.83176	1.66811	4.13367	1.83176	1.66811	2.54451	1.37868	54.1826
Q94K05 TCPQ_ARATH	0	0.58	0	1.25486	1.52646	0.417028	1.25486	1.52646	0.417028	1.25486	1.52646	0.417028	1.06612	0.5783	54.2435
O22478 IMA_SOLLC	1.1	0.71	0	0.811971	0.267131	0.452773	0.811971	0.267131	0.452773	0.811971	0.267131	0.452773	0.510625	0.276989	54.2451
Q9FJU9 E1313_ARATH	0.49	0.63	0.25	0.110723	0.373984	0	0.110723	0.373984	0	0.110723	0.373984	0.242353	0.242353	0.13163	54.3133
O82392 THIC_ARATH	0.53	0	0	0.228828	0.763232	0.834055	0.228828	0.763232	0.834055	0.228828	0.763232	0.834055	0.608705	0.330883	54.3586
Q43873 PER73_ARATH	0	0	0.24	1.10723	0.404513	0.542136	1.10723	0.404513	0.542136	1.10723	0.404513	0.542136	0.684627	0.3724	54.3946
Q8LPJ3 MANA2_ARATH	1.8	0.6	0.57	0.132868	0.274763	0.440858	0.132868	0.274763	0.440858	0.132868	0.274763	0.440858	0.28283	0.154153	54.5039
Q3SP21 TOLB_NITWN	1.7	1.9	2	1.84539	0.992201	3.15749	1.84539	0.992201	3.15749	1.84539	0.992201	3.15749	1.99836	1.09072	54.5808
Q9XEE2 ANXD2_ARATH	0.59	0.42	0.88	2.87881	5.03733	1.60854	2.87881	5.03733	1.60854	2.87881	5.03733	1.60854	3.17489	1.73347	54.5993
Q9M8R9 RRAA1_ARATH	0.99	0.53	1.1	5.53617	3.43454	1.66811	5.53617	3.43454	1.66811	5.53617	3.43454	1.66811	3.54627	1.93645	54.6051
Q96551 METK1_CATRO	0	0.48	0	0.730774	0.763232	0.208514	0.730774	0.763232	0.208514	0.730774	0.763232	0.208514	0.567507	0.31132	54.8575
Q8GWL1 HSA32_ARATH	0.98	0.26	0.81	0.811971	0.290028	1.07236	0.811971	0.290028	1.07236	0.811971	0.290028	1.07236	0.724785	0.398385	54.9659
P27880 HSP12_MEDSA	0	0.41	0.4	0.634814	1.06852	0.327665	0.634814	1.06852	0.327665	0.634814	1.06852	0.327665	0.677001	0.372227	54.9818
Q8LDP4 CP19D_ARATH	1.3	1.2	0.71	4.42893	2.44234	7.7448	4.42893	2.44234	7.7448	4.42893	2.44234	7.7448	4.87202	2.67885	54.9844
Q29Q26 AKR2B_ARATH	4.1	2.3	0	0.885787	3.2819	3.09792	0.885787	3.2819	3.09792	0.885787	3.2819	3.09792	2.42187	1.33346	55.0592
P50700 OSL3_ARATH	0	0	0.4	2.06684	0.702173	1.07236	2.06684	0.702173	1.07236	2.06684	0.702173	1.07236	1.28046	0.70573	55.1155
O80575 RISB_ARATH	2.7	1.9	2.5	0.420749	0.396881	0.113193	0.420749	0.396881	0.113193	0.420749	0.396881	0.113193	0.310274	0.171094	55.1428
Q9ZT91 EFTM_ARATH	0.83	0.39	0.86	0.885787	1.90808	0.714904	0.885787	1.90808	0.714904	0.885787	1.90808	0.714904	1.16959	0.645232	55.1674
Q8LBU2 GPX8_ARATH	0.076	0	0.044	2.73118	0.992201	1.31066	2.73118	0.992201	1.31066	2.73118	0.992201	1.31066	1.67801	0.925862	55.1761
Q8L860 TOL9_ARATH	2.8	1.8	2.4	0.147631	0.511365	0	0.147631	0.511365	0	0.147631	0.511365	0.329498	0.329498	0.181867	55.1952
Q0KBC7 LTND_CUPNH	1.4	0.73	1.8	0.317407	0.0915878	0	0.317407	0.0915878	0	0.317407	0.0915878	0.204497	0.204497	0.11291	55.2132
P49310 GRP1_SINAL	1.2	1.1	1.6	0.656958	0.915878	0.250217	0.656958	0.915878	0.250217	0.656958	0.915878	0.250217	0.607684	0.335555	55.2187
Q41649 FKB15_VICFA	0.9	0.48	0.85	1.47631	4.19777	2.08514	1.47631	4.19777	2.08514	1.47631	4.19777	2.08514	2.58641	1.4283	55.2234
Q9M8R4 DJ1D_ARATH	0.86	0	0.69	3.83841	1.29749	4.88518	3.83841	1.29749	4.88518	3.83841	1.29749	4.88518	3.34036	1.84497	55.2326
Q9CAI1 DRG2_ARATH	0	0	0	0.47242	0.160279	0.244259	0.47242	0.160279	0.244259	0.47242	0.160279	0.244259	0.292319	0.161525	55.2564
Q9SKZ1 PUR_ARATH	0.031	0.17	0.33	0.103342	0.358719	0	0.103342	0.358719	0	0.103342	0.358719	0.23103	0.23103	0.127689	55.2692
Q9M4S8 TPIC_FRAAN	0.82	0.64	1.2	2.50973	0.839555	1.31066	2.50973	0.839555	1.31066	2.50973	0.839555	1.31066	1.55331	0.861122	55.4378
Q84JR3 PP334_ARATH	1.3	1.9	1.3	0	0.290028	1.01278	0	0.290028	1.01278	0.651405	0.290028	1.01278	0.651405	0.361377	55.4765
Q41932 PSBQ2_ARATH	0.22	0.37	0.56	2.50973	5.2663	1.90641	2.50973	5.2663	1.90641	2.50973	5.2663	1.90641	3.22748	1.79125	55.5
Q9STG9 ASE2_ARATH	0.55	0.47	0.69	0.583143	0	0.166811	0.583143	0	0.166811	0.583143	0.374977	0.166811	0.374977	0.208166	55.5143
Q9FWA3 6GPD3_ARATH	0	0.11	0	1.62394	4.04513	1.72769	1.62394	4.04513	1.72769	1.62394	4.04513	1.72769	2.46559	1.36891	55.5206
Q04960 DNJH_CUCSA	0.21	0.097	0.49	0.221447	0.72507	0.422985	0.221447	0.72507	0.422985	0.221447	0.72507	0.422985	0.456501	0.253479	55.5265
P50699 TLPH_ARATH	0.47	0.61	0.67	0.885787	0.29766	1.13193	0.885787	0.29766	1.13193	0.885787	0.29766	1.13193	0.771793	0.428659	55.5406
Q94BQ2 PRS8B_ARATH	0.38	0.089	0	0	0.312925	0.0893631	0	0.312925	0.0893631	0.201144	0.312925	0.0893631	0.201144	0.111781	55.5726
Q8GWE1 UCH3_ARATH	1.2	0.83	0.58	0.177157	0.0656379	0.244259	0.177157	0.0656379	0.244259	0.177157	0.0656379	0.244259	0.162351	0.0902263	55.5747
Q304B9 NCER2_ARATH	1.5	1.4	0.67	0.885787	0.839555	2.08514	0.885787	0.839555	2.08514	0.885787	0.839555	2.08514	1.27016	0.70617	55.597
Q9C5U8 HIS8_ARATH	0	0	0	0.42813	0.122117	0	0.42813	0.122117	0	0.42813	0.122117	0.275124	0.275124	0.153007	55.6137
O04373 ILL4_ARATH	0.24	0.48	0.72	0	1.29749	0.369367	0	1.29749	0.369367	0.833431	1.29749	0.369367	0.833431	0.464063	55.6811
Q9LP45 PSD11_ARATH	5.1	4.8	0	0.47242	1.45014	0.77448	0.47242	1.45014	0.77448	0.47242	1.45014	0.77448	0.899013	0.500616	55.685
Q9S9K4 ASPL2_ARATH	0.13	0.26	0.21	2.95262	0.839555	0	2.95262	0.839555	0	2.95262	0.839555	1.89609	1.89609	1.05653	55.7217
Q7X999 RCA2_LARTR	1.7	0	0	28.0499	15.2646	8.93631	28.0499	15.2646	8.93631	28.0499	15.2646	8.93631	17.417	9.73688	55.9046
Q9LEJ0 ENO1_HEVBR	0	0.92	0.37	10.3342	15.2646	30.3834	10.3342	15.2646	30.3834	10.3342	15.2646	30.3834	18.6608	10.4472	55.9847
Q39033 PLCD2_ARATH	0.28	0.95	0.31	0.103342	0.366351	0	0.103342	0.366351	0	0.103342	0.366351	0.234847	0.234847	0.131505	55.996
P50218 IDHC_TOBAC	1.4	0	1.9	8.85787	4.12145	14.2981	8.85787	4.12145	14.2981	8.85787	4.12145	14.2981	9.09247	5.09237	56.0065
Q41050 OEP16_PEA	3.8	4	0	5.46235	19.0808	11.9151	5.46235	19.0808	11.9151	5.46235	19.0808	11.9151	12.1527	6.81233	56.0559
Q9LEU8 ARLY_ARATH	0	0.44	0	0	0.763232	0.214471	0	0.763232	0.214471	0.488852	0.763232	0.214471	0.488852	0.27438	56.1275
P92792 TOM20_SOLTU	0.15	0.31	0.29	0.723392	0.19844	0.482561	0.723392	0.19844	0.482561	0.723392	0.19844	0.482561	0.468131	0.262773	56.1324
A7PZL3 PGLR_VITVI	0.96	0.44	0.62	0.147631	0.0839555	0.268089	0.147631	0.0839555	0.268089	0.147631	0.0839555	0.268089	0.166559	0.0935146	56.1452
Q5Z5A8 P2SAF_ORYSJ	1.1	0	3.4	0.265736	0.0679276	0.238301	0.265736	0.0679276	0.238301	0.265736	0.0679276	0.238301	0.190655	0.107167	56.2097
Q8H107 ODO2B_ARATH	3.1	1.1	2.6	0.811971	2.21337	1.01278	0.811971	2.21337	1.01278	0.811971	2.21337	1.01278	1.34604	0.757811	56.2992
Q93ZW0 G6PD4_ARATH	0	1.1	1.6	0	0.0366351	0.131066	0	0.0366351	0.131066	0.0838505	0.0366351	0.131066	0.0838505	0.0472153	56.309
P41095 RLA0_ORYSJ	0.83	1.4	0.52	4.42893	4.65571	1.19151	4.42893	4.65571	1.19151	4.42893	4.65571	1.19151	3.42538	1.93791	56.5751
Q9STX2 VEP1_ARATH	0.6	0.19	0	0	0.0412145	0.148938	0	0.0412145	0.148938	0.0950765	0.0412145	0.148938	0.0950765	0.053862	56.6512
Q5XEP2 HSOP2_ARATH	3.5	2.7	1.5	0	1.14485	0.315749	0	1.14485	0.315749	0.730299	1.14485	0.315749	0.730299	0.414549	56.7643
O23044 PER3_ARATH	0.51	0.34	0.28	1.84539	5.57159	2.80004	1.84539	5.57159	2.80004	1.84539	5.57159	2.80004	3.40567	1.93552	56.8322
O22493 GSH1_SOLLC	2.2	1.1	1.5	0.701248	0.282396	0.285962	0.701248	0.282396	0.285962	0.701248	0.282396	0.285962	0.423202	0.240802	56.8999
Q9C7Z9 SCP18_ARATH	0.21	0	0	6.79103	2.82396	2.68089	6.79103	2.82396	2.68089	6.79103	2.82396	2.68089	4.09863	2.33279	56.9163
O80763 NRX1_ARATH	0.37	0	0.06	0.538854	0.259499	0.184684	0.538854	0.259499	0.184684	0.538854	0.259499	0.184684	0.327679	0.186669	56.9672
Q9SK66 NDUA9_ARATH	0.41	0.36	0.34	0.959602	0.389248	0.38724	0.959602	0.389248	0.38724	0.959602	0.389248	0.38724	0.578697	0.329875	57.0031
Q8RWQ9 ALEUL_ARATH	1.5	2.7	1	2.14065	0.839555	0.893631	2.14065	0.839555	0.893631	2.14065	0.839555	0.893631	1.29128	0.736075	57.0035
Q9CAF5 AB6I_ARATH	2.5	4.8	1.8	0.0730774	0.267131	0	0.0730774	0.267131	0	0.0730774	0.267131	0.170104	0.170104	0.0970269	57.0396
Q9C8L4 ETHE1_ARATH	0.81	0.86	0.5	1.62394	0.747967	0.577881	1.62394	0.747967	0.577881	1.62394	0.747967	0.577881	0.983264	0.561324	57.0878
Q8RU27 UPTG2_SOLTU	0	0.16	0	1.69776	0.717438	0.655329	1.69776	0.717438	0.655329	1.69776	0.717438	0.655329	1.02351	0.584742	57.1312
Q93Z70 ARGC_ARATH	0.34	0	0	3.54315	1.22117	4.82561	3.54315	1.22117	4.82561	3.54315	1.22117	4.82561	3.19664	1.82703	57.1547
P34791 CP20C_ARATH	1.3	0.45	1.2	11.8105	9.15878	2.91919	11.8105	9.15878	2.91919	11.8105	9.15878	2.91919	7.96282	4.5647	57.3252
Q9FNP8 RS193_ARATH	0	0.048	0.22	0.214065	0.267131	0.0655329	0.214065	0.267131	0.0655329	0.214065	0.267131	0.0655329	0.182243	0.104499	57.3402
Q38798 CALX2_ARATH	3	0	0	1.9192	0.915878	0.655329	1.9192	0.915878	0.655329	1.9192	0.915878	0.655329	1.16347	0.667324	57.3564
Q9ASS2 FREE1_ARATH	0.76	0	0.93	0.398604	0.488468	0.119151	0.398604	0.488468	0.119151	0.398604	0.488468	0.119151	0.335408	0.192599	57.4222
P52410 KASC1_ARATH	1.4	0	0	14.7631	3.81616	10.1278	14.7631	3.81616	10.1278	14.7631	3.81616	10.1278	9.56903	5.49483	57.423
Q9DE27 RUVB2_XENLA	0.77	0	0.33	0.885787	0.366351	0.345537	0.885787	0.366351	0.345537	0.885787	0.366351	0.345537	0.532558	0.306082	57.4738
P35100 CLPC_PEA	0.71	0	0.49	0.575761	0.213705	0.250217	0.575761	0.213705	0.250217	0.575761	0.213705	0.250217	0.346561	0.199331	57.5169
Q8RWU7 PUX4_ARATH	1	0.16	0.44	0.612669	1.06852	0.309792	0.612669	1.06852	0.309792	0.612669	1.06852	0.309792	0.663662	0.381928	57.5486
O49169 EF1A_MANES	0.3	0.33	0.3	1.18105	3.66351	1.84684	1.18105	3.66351	1.84684	1.18105	3.66351	1.84684	2.23047	1.28493	57.608
Q9LJ97 LEA31_ARATH	0.2	0	0	0.354315	0.251866	0.0893631	0.354315	0.251866	0.0893631	0.354315	0.251866	0.0893631	0.231848	0.133605	57.6263
Q49KW3 RR8_EUCGG	0	0.97	0	0.811971	0.648747	0.196599	0.811971	0.648747	0.196599	0.811971	0.648747	0.196599	0.552439	0.31879	57.706
Q9SAB3 RB45B_ARATH	0	0	0.45	0.383841	0.480836	1.07236	0.383841	0.480836	1.07236	0.383841	0.480836	1.07236	0.645678	0.372684	57.7198
Q02980 RBS_MALSP	0.51	1.1	0.34	184.539	0	49.4476	184.539	0	49.4476	184.539	116.993	49.4476	116.993	67.5457	57.7347
Q8S944 DRP3A_ARATH	0	0.12	0.088	0.391222	0.213705	0.714904	0.391222	0.213705	0.714904	0.391222	0.213705	0.714904	0.439944	0.254127	57.7635
Q8LPJ4 AB2E_ARATH	1	1.4	0	0.317407	0.557159	0.160854	0.317407	0.557159	0.160854	0.317407	0.557159	0.160854	0.34514	0.199603	57.8325
Q6DJ03 MEMO1_XENTR	0	1.3	0	1.03342	0.534262	0.321707	1.03342	0.534262	0.321707	1.03342	0.534262	0.321707	0.629796	0.365347	58.0103
P43296 RD19A_ARATH	0.53	0.28	1.2	1.10723	0.290028	0.714904	1.10723	0.290028	0.714904	1.10723	0.290028	0.714904	0.704055	0.408711	58.0509
Q949P3 Y2734_ARATH	0.6	0.32	0.53	0	1.14485	0.303834	0	1.14485	0.303834	0.724341	1.14485	0.303834	0.724341	0.420507	58.0537
Q8H183 BUP1_ARATH	0.2	0.14	0.31	1.32868	0.915878	0.333622	1.32868	0.915878	0.333622	1.32868	0.915878	0.333622	0.859393	0.499928	58.1722
Q42954 KPYC_TOBAC	1.2	0	1.4	3.98604	1.06852	4.52773	3.98604	1.06852	4.52773	3.98604	1.06852	4.52773	3.1941	1.86062	58.2518
Q8L7E5 WIT1_ARATH	0.44	0.68	0.74	0.0575761	0.0763232	0.166811	0.0575761	0.0763232	0.166811	0.0575761	0.0763232	0.166811	0.100237	0.058412	58.274
P46275 F16P1_PEA	0.78	0.46	1.5	0.885787	0.717438	0.208514	0.885787	0.717438	0.208514	0.885787	0.717438	0.208514	0.603913	0.35262	58.3892
Q41059 GLGB2_PEA	0.33	0.13	0	0.0686485	0.221337	0.113193	0.0686485	0.221337	0.113193	0.0686485	0.221337	0.113193	0.134393	0.0785209	58.4264
Q0WW84 RB47B_ARATH	84	100	60	0.147631	0.0557159	0.220429	0.147631	0.0557159	0.220429	0.147631	0.0557159	0.220429	0.141259	0.0825412	58.4327
Q9MAP3 RK11_ARATH	0.98	0.42	0.54	0.118105	0.450307	0	0.118105	0.450307	0	0.118105	0.450307	0.284206	0.284206	0.166101	58.4439
O23814 GPX4_SPIOL	0	0	3.2	13.2868	7.40335	3.81282	13.2868	7.40335	3.81282	13.2868	7.40335	3.81282	8.16766	4.78301	58.5604
F4JFN3 HS906_ARATH	0	0	0	1.25486	0	0.327665	1.25486	0	0.327665	1.25486	0.791265	0.327665	0.791265	0.4636	58.5898
Q96518 PER16_ARATH	0	0	0.55	0.250973	0.0915878	0.107236	0.250973	0.0915878	0.107236	0.250973	0.0915878	0.107236	0.149932	0.087853	58.5952
Q93XW5 NSP5_ARATH	5.2	2.8	0	0.376459	1.60279	1.48938	0.376459	1.60279	1.48938	0.376459	1.60279	1.48938	1.15621	0.67766	58.6105
Q8H1B3 MD37B_ARATH	0.39	0.22	0.52	0.479801	0.72507	1.48938	0.479801	0.72507	1.48938	0.479801	0.72507	1.48938	0.898085	0.52656	58.6314
P92947 MDAR_ARATH	0.091	0	0.095	0.811971	3.51087	3.03834	0.811971	3.51087	3.03834	0.811971	3.51087	3.03834	2.45373	1.4413	58.7391
Q9M0Y8 NSF_ARATH	1.5	0.38	1.2	0.811971	0.236602	0.440858	0.811971	0.236602	0.440858	0.811971	0.236602	0.440858	0.496477	0.291689	58.7518
O49485 SERA1_ARATH	0	6.3	4.6	7.38156	4.35042	14.2981	7.38156	4.35042	14.2981	7.38156	4.35042	14.2981	8.67669	5.09873	58.7635
Q42564 APX3_ARATH	0.3	0	0	0.597906	0.190808	0.291919	0.597906	0.190808	0.291919	0.597906	0.190808	0.291919	0.360211	0.211967	58.8452
Q9M0N1 PUX10_ARATH	0	0	0	0.649577	0.167911	0	0.649577	0.167911	0	0.649577	0.167911	0.408744	0.408744	0.240833	58.9203
P57741 PFD3_ARATH	0.53	0.44	0.6	1.62394	1.22117	0.381282	1.62394	1.22117	0.381282	1.62394	1.22117	0.381282	1.07547	0.634014	58.9525
Q9FJA6 RS33_ARATH	0	0	0	8.11971	2.59499	3.93197	8.11971	2.59499	3.93197	8.11971	2.59499	3.93197	4.88222	2.88234	59.0374
Q43111 PME3_PHAVU	1.4	0.91	0.85	0.147631	0.0763232	0.268089	0.147631	0.0763232	0.268089	0.147631	0.0763232	0.268089	0.164014	0.0969271	59.0967
O23254 GLYC4_ARATH	20	14	24	6.93866	2.74763	2.68089	6.93866	2.74763	2.68089	6.93866	2.74763	2.68089	4.1224	2.43919	59.1691
Q3L181 PERR_RAUSE	0	0	2.5	1.10723	2.06073	0.595754	1.10723	2.06073	0.595754	1.10723	2.06073	0.595754	1.25457	0.743517	59.2646
P35684 RL3_ORYSJ	0.31	0.045	0	0.442893	0.259499	0.119151	0.442893	0.259499	0.119151	0.442893	0.259499	0.119151	0.273848	0.162348	59.2839
P30171 ACT11_SOLTU	0.81	1.2	1.1	0.361696	0.0839555	0.357452	0.361696	0.0839555	0.357452	0.361696	0.0839555	0.357452	0.267701	0.159143	59.4479
Q04960 DNJH_CUCSA	0	0	0	0.354315	0.839555	1.37023	0.354315	0.839555	1.37023	0.354315	0.839555	1.37023	0.854701	0.508129	59.451
Q43082 HEM3_PEA	0	0.45	0.24	0.634814	0	2.50217	0.634814	0	2.50217	0.634814	1.56849	2.50217	1.56849	0.933676	59.5271
P45730 PALY_POPTR	2.5	0.43	0	0	0.305293	0.077448	0	0.305293	0.077448	0.19137	0.305293	0.077448	0.19137	0.113922	59.5298
Q9C857 GDL16_ARATH	1.1	0.83	1.5	0.19192	0.549527	0.238301	0.19192	0.549527	0.238301	0.19192	0.549527	0.238301	0.326583	0.194463	59.5447
P42794 RL112_ARATH	0	0	0	8.85787	4.57939	2.62132	8.85787	4.57939	2.62132	8.85787	4.57939	2.62132	5.35286	3.18941	59.5833
Q5UQ88 UBC3_MIMIV	0	0	0.23	0.66434	0.152646	0.655329	0.66434	0.152646	0.655329	0.66434	0.152646	0.655329	0.490772	0.29286	59.6733
Q9C9C4 ENO1_ARATH	0.17	0.5	0	3.46933	2.59499	7.7448	3.46933	2.59499	7.7448	3.46933	2.59499	7.7448	4.60304	2.75574	59.8679
Q41651 CYPB_VICFA	0	0	0	3.39552	3.35822	0.77448	3.39552	3.35822	0.77448	3.39552	3.35822	0.77448	2.50941	1.50261	59.8789
P33154 PR1_ARATH	0.19	0	0.43	0.125486	0	0.500433	0.125486	0	0.500433	0.125486	0.31296	0.500433	0.31296	0.187473	59.9033
Q8RXT9 GDL8_ARATH	1.1	0.35	0.76	0.354315	1.60279	1.42981	0.354315	1.60279	1.42981	0.354315	1.60279	1.42981	1.12897	0.676423	59.9151
Q9SEE5 GALK1_ARATH	0.35	0	0.48	0.590524	2.67131	2.20429	0.590524	2.67131	2.20429	0.590524	2.67131	2.20429	1.82204	1.09179	59.9212
Q9C5C4 ARGE_ARATH	0.23	0.11	0	4.05986	6.86909	1.78726	4.05986	6.86909	1.78726	4.05986	6.86909	1.78726	4.23873	2.54563	60.0564
Q9MT28 THRC_SOLTU	1.4	1.3	0.97	0.885787	4.04513	3.3958	0.885787	4.04513	3.3958	0.885787	4.04513	3.3958	2.77557	1.66849	60.1135
P46525 CS120_WHEAT	0	0	0	3.98604	12.2117	17.2769	3.98604	12.2117	17.2769	3.98604	12.2117	17.2769	11.1582	6.70775	60.1149
Q08080 HSP7S_SPIOL	0.29	0	0.53	5.09327	5.72424	1.25108	5.09327	5.72424	1.25108	5.09327	5.72424	1.25108	4.02286	2.42108	60.1829
Q9LDD8 MCCB_ARATH	0.7	0.71	0.52	0	0.145014	0.583839	0	0.145014	0.583839	0.364426	0.145014	0.583839	0.364426	0.219412	60.2076
Q42667 PALY_CITLI	0.91	0.59	1.3	0.23621	0.839555	1.07236	0.23621	0.839555	1.07236	0.23621	0.839555	1.07236	0.71604	0.431541	60.2676
B9SL58 PURA2_RICCO	0.8	0.7	0.89	13.2868	2.90028	10.7236	13.2868	2.90028	10.7236	13.2868	2.90028	10.7236	8.97022	5.4107	60.3185
Q9FJA6 RS33_ARATH	0.46	2.7	0.62	0.405986	0.465571	1.13193	0.405986	0.465571	1.13193	0.405986	0.465571	1.13193	0.66783	0.403027	60.3488
P42027 NDUS7_BRAOL	0	0	0.088	1.18105	0	0.291919	1.18105	0	0.291919	1.18105	0.736484	0.291919	0.736484	0.444565	60.3631
Q9LNJ3 APF2_ARATH	0.47	0.26	0.67	1.55013	0.992201	0.375325	1.55013	0.992201	0.375325	1.55013	0.992201	0.375325	0.972551	0.587647	60.4233
O80763 NRX1_ARATH	0.58	1	0.48	0.405986	0.290028	0.893631	0.405986	0.290028	0.893631	0.405986	0.290028	0.893631	0.529881	0.320307	60.4488
O49686 PYR1_ARATH	0.54	0.35	0.98	0.649577	0.236602	0.262132	0.649577	0.236602	0.262132	0.649577	0.236602	0.262132	0.38277	0.231414	60.4576
O65902 ACAP1_ARATH	1.9	1.1	0.44	0.686485	0.404513	1.37023	0.686485	0.404513	1.37023	0.686485	0.404513	1.37023	0.82041	0.496595	60.53
Q9M060 IF62_ARATH	0.66	0.34	0.22	1.84539	3.66351	1.07236	1.84539	3.66351	1.07236	1.84539	3.66351	1.07236	2.19375	1.33024	60.6377
Q9ZQ96 U73C3_ARATH	0.89	0.67	1.3	1.77157	0.992201	3.45537	1.77157	0.992201	3.45537	1.77157	0.992201	3.45537	2.07305	1.25895	60.7296
O49607 SBT16_ARATH	0.45	0	1.1	0.147631	0.290028	0.0834055	0.147631	0.290028	0.0834055	0.147631	0.290028	0.0834055	0.173688	0.105747	60.8833
Q8VZB9 R10A1_ARATH	0	0	0.36	4.50275	3.89248	0.953206	4.50275	3.89248	0.953206	4.50275	3.89248	0.953206	3.11615	1.89785	60.9038
Q5NUF4 HIDM_GLYEC	0.36	0.49	0	1.10723	0.473204	0.375325	1.10723	0.473204	0.375325	1.10723	0.473204	0.375325	0.651921	0.397338	60.9488
Q9LNC6 TOL2_ARATH	0.46	0.42	0.41	0.465038	0.0992201	0.369367	0.465038	0.0992201	0.369367	0.465038	0.0992201	0.369367	0.311208	0.189717	60.9614
P82191 RK3_SPIOL	0	0.47	0.47	0.280499	0.0679276	0	0.280499	0.0679276	0	0.280499	0.0679276	0.174213	0.174213	0.106286	61.0089
P70362 UFD1_MOUSE	0	0.45	0	0.634814	0.992201	2.08514	0.634814	0.992201	2.08514	0.634814	0.992201	2.08514	1.23738	0.75561	61.0651
Q42967 DCUP_TOBAC	0.14	2.1	0.25	0.14025	0	0.583839	0.14025	0	0.583839	0.14025	0.362044	0.583839	0.362044	0.221795	61.2617
P34091 RL6_MESCR	0.69	0.87	0	0.420749	1.75543	0	0.420749	1.75543	0	0.420749	1.75543	1.08809	1.08809	0.667342	61.3315
Q4WGS4 DDI1_ASPFU	0.83	0	1.7	1.10723	0.244234	0.77448	1.10723	0.244234	0.77448	1.10723	0.244234	0.77448	0.708649	0.43525	61.4196
P93447 EF1D_PIMBR	0.72	0.48	0.3	3.46933	0.763232	3.6341	3.46933	0.763232	3.6341	3.46933	0.763232	3.6341	2.62222	1.61204	61.4761
P93788 REMO_SOLTU	0.82	0.88	0.21	0.391222	1.45014	0.77448	0.391222	1.45014	0.77448	0.391222	1.45014	0.77448	0.871948	0.536145	61.4882
Q9LF33 UGDH3_ARATH	0.18	0.36	0.74	0.103342	0	0.4349	0.103342	0	0.4349	0.103342	0.269121	0.4349	0.269121	0.165779	61.6003
Q9FN42 CLPP2_ARATH	0.099	0.35	0	0.487183	0.259499	0.131066	0.487183	0.259499	0.131066	0.487183	0.259499	0.131066	0.292582	0.180349	61.6404
Q9ZWQ8 PAP_CITUN	0	0	0.23	0.479801	0.717438	0.160854	0.479801	0.717438	0.160854	0.479801	0.717438	0.160854	0.452698	0.27928	61.6925
Q84T61 HSFA1_ORYSJ	0.86	1.3	3.5	0	0.251866	0.0595754	0	0.251866	0.0595754	0.155721	0.251866	0.0595754	0.155721	0.0961456	61.7422
Q9SHJ6 PMD2_ARATH	0.48	0	1.3	0	0.404513	0.0953206	0	0.404513	0.0953206	0.249917	0.404513	0.0953206	0.249917	0.154596	61.8591
G7ID19 RBP2_MEDTR	0.83	4.4	3.8	2.06684	0.564792	1.07236	2.06684	0.564792	1.07236	2.06684	0.564792	1.07236	1.23466	0.764062	61.8844
Q9C7F5 NTF2_ARATH	0.64	0.56	0.84	0.693866	0.541895	0.142981	0.693866	0.541895	0.142981	0.693866	0.541895	0.142981	0.459581	0.284518	61.9081
Q9M330 PSMF1_ARATH	0	0.42	0.18	0.0590524	0.251866	0	0.0590524	0.251866	0	0.0590524	0.251866	0.155459	0.155459	0.096407	62.0142
Q93ZN9 DAPAT_ARATH	0.64	0	0	0.597906	0.610585	0.125108	0.597906	0.610585	0.125108	0.597906	0.610585	0.125108	0.444533	0.276703	62.2457
Q7ZUC7 PGES2_DANRE	0.3	0	0.42	0.110723	0	0.476603	0.110723	0	0.476603	0.110723	0.293663	0.476603	0.293663	0.18294	62.2958
O24412 PSD7A_ARATH	0.93	0	0.48	0.317407	0.412145	0.0834055	0.317407	0.412145	0.0834055	0.317407	0.412145	0.0834055	0.270986	0.169215	62.4441
Q9SM09 VATA_CITUN	0.23	0.16	0.26	5.31472	4.12145	1.07236	5.31472	4.12145	1.07236	5.31472	4.12145	1.07236	3.50284	2.18779	62.4575
Q4LDF9 OEP37_PEA	4.3	4.3	5.8	0.0811971	0	0.351495	0.0811971	0	0.351495	0.0811971	0.216346	0.351495	0.216346	0.135149	62.4688
Q43644 NDUS1_SOLTU	0.37	0.81	0.93	2.14065	0.62585	1.01278	2.14065	0.62585	1.01278	2.14065	0.62585	1.01278	1.25976	0.787023	62.474
Q9SZN7 HIP26_ARATH	3.5	5.8	0.35	0.811971	0.42741	0.214471	0.811971	0.42741	0.214471	0.811971	0.42741	0.214471	0.484617	0.30283	62.4885
Q9SJ12 ATP7_ARATH	0.9	1	0	5.83143	1.29749	3.75325	5.83143	1.29749	3.75325	5.83143	1.29749	3.75325	3.62739	2.26959	62.568
O22582 H2B_GOSHI	1.1	1.5	0.93	0.885787	1.90808	0.565966	0.885787	1.90808	0.565966	0.885787	1.90808	0.565966	1.11994	0.701027	62.5949
Q41059 GLGB2_PEA	0.1	2.5	0.12	0.243591	0.915878	0.476603	0.243591	0.915878	0.476603	0.243591	0.915878	0.476603	0.545357	0.341376	62.5968
Q8LPT9 GWD1_CITRE	0.71	0	0.67	2.3621	2.06073	5.95754	2.3621	2.06073	5.95754	2.3621	2.06073	5.95754	3.46012	2.16807	62.6588
Q2L4X1 BZW2_MUSMM	1.2	0.44	0	1.03342	0.290028	0.506391	1.03342	0.290028	0.506391	1.03342	0.290028	0.506391	0.609946	0.382361	62.6877
Q9SZE7 PER51_ARATH	1.8	0	2.7	0.339552	0.114485	0.524263	0.339552	0.114485	0.524263	0.339552	0.114485	0.524263	0.3261	0.20522	62.9317
O65398 GLX1_ARATH	0.22	0	0	4.79801	5.87688	1.13193	4.79801	5.87688	1.13193	4.79801	5.87688	1.13193	3.93561	2.48726	63.1988
Q9S9N9 CCR1_ARATH	0	0	0	1.47631	1.67911	4.28943	1.47631	1.67911	4.28943	1.47631	1.67911	4.28943	2.48162	1.56889	63.2205
P41095 RLA0_ORYSJ	0.19	0	0.39	5.60998	2.2897	1.84684	5.60998	2.2897	1.84684	5.60998	2.2897	1.84684	3.24884	2.05677	63.3077
Q6I544 GL52_ORYSJ	3.5	2.2	2.5	0	0.267131	1.19151	0	0.267131	1.19151	0.729319	0.267131	1.19151	0.729319	0.462188	63.3725
P09886 HS21C_PEA	0	0	0.21	0.959602	0.915878	2.56174	0.959602	0.915878	2.56174	0.959602	0.915878	2.56174	1.47907	0.937872	63.4094
Q9FFP8 DEF06_ARATH	3.2	0	0	0.155013	0.0740335	0.291919	0.155013	0.0740335	0.291919	0.155013	0.0740335	0.291919	0.173655	0.110133	63.4204
Q10HD0 CB23_ORYSJ	0.67	0.4	0.57	2.14065	6.71644	2.80004	2.14065	6.71644	2.80004	2.14065	6.71644	2.80004	3.88571	2.47355	63.6577
F4IW47 TKTC2_ARATH	0.42	0.93	0.14	7.38156	19.0808	6.55329	7.38156	19.0808	6.55329	7.38156	19.0808	6.55329	11.0052	7.00591	63.6599
O22609 DEGP1_ARATH	0.78	0.28	0.42	0.605288	0.671644	0.125108	0.605288	0.671644	0.125108	0.605288	0.671644	0.125108	0.467347	0.298238	63.8152
Q55E13 ZPR1_DICDI	0.48	2.1	2.4	0.560998	0.42741	0.107236	0.560998	0.42741	0.107236	0.560998	0.42741	0.107236	0.365215	0.233187	63.8494
Q8L4A7 PSA2B_ARATH	0	0.4	0	3.02644	0.763232	3.99155	3.02644	0.763232	3.99155	3.02644	0.763232	3.99155	2.59374	1.65708	63.8879
Q9FMN4 TCLOT_ARATH	0.6	0.4	0	0.0590524	0	0.268089	0.0590524	0	0.268089	0.0590524	0.163571	0.268089	0.163571	0.104518	63.8979
P00299 PLAS1_POPNI	0.6	2.2	1.3	7.38156	1.37382	5.95754	7.38156	1.37382	5.95754	7.38156	1.37382	5.95754	4.9043	3.1393	64.0111
Q655S1 FTSH2_ORYSJ	1.7	0	0.3	1.18105	0.259499	0.714904	1.18105	0.259499	0.714904	1.18105	0.259499	0.714904	0.718484	0.460786	64.133
Q9C6D2 MTK_ARATH	1.1	0.68	1.3	0.273118	0	0.0595754	0.273118	0	0.0595754	0.273118	0.166346	0.0595754	0.166346	0.106771	64.186
Q7SIC9 TKTC_MAIZE	0	0	0.54	4.87183	19.0808	25.6174	4.87183	19.0808	25.6174	4.87183	19.0808	25.6174	16.5233	10.6066	64.1917
Q9LQ55 DRP2B_ARATH	0.24	0	0	0	0.0915878	0.422985	0	0.0915878	0.422985	0.257286	0.0915878	0.422985	0.257286	0.165699	64.4024
P57720 AROC_ARATH	0.96	0	0	2.21447	2.2897	0.417028	2.21447	2.2897	0.417028	2.21447	2.2897	0.417028	1.6404	1.06014	64.6268
Q39659 MFPA_CUCSA	0.068	0.51	0	8.85787	2.06073	11.3193	8.85787	2.06073	11.3193	8.85787	2.06073	11.3193	7.41264	4.79551	64.6937
Q9LY84 GDL76_ARATH	0	0	1	0.265736	0.335822	0.834055	0.265736	0.335822	0.834055	0.265736	0.335822	0.834055	0.478538	0.309875	64.7546
P93013 AGP30_ARATH	1	0.73	1	2.50973	3.05293	7.7448	2.50973	3.05293	7.7448	2.50973	3.05293	7.7448	4.43582	2.8785	64.8923
Q9ZPI1 SYKC_ARATH	0.63	1.3	0.93	0.686485	0.122117	0.536178	0.686485	0.122117	0.536178	0.686485	0.122117	0.536178	0.44826	0.292275	65.2022
Q9SIU0 MAO1_ARATH	0.34	0	0	0.516709	0.541895	1.48938	0.516709	0.541895	1.48938	0.516709	0.541895	1.48938	0.849329	0.554447	65.2806
P05414 GOX_SPIOL	0.28	0.15	0.5	0.597906	0.29766	1.19151	0.597906	0.29766	1.19151	0.597906	0.29766	1.19151	0.695691	0.454876	65.3847
Q9LKA4 UBA2C_ARATH	0.48	0.33	0.15	0.0199302	0	0.0953206	0.0199302	0	0.0953206	0.0199302	0.0576254	0.0953206	0.0576254	0.0376952	65.4142
Q9STF2 PTA16_ARATH	1.1	0.37	1.7	0.959602	0.167911	0.953206	0.959602	0.167911	0.953206	0.959602	0.167911	0.953206	0.693573	0.455248	65.6381
Q9LJN8 BUB31_ARATH	1.3	0	0.68	0.583143	0.839555	0.154896	0.583143	0.839555	0.154896	0.583143	0.839555	0.154896	0.525865	0.345905	65.7783
O48723 PLP2_ARATH	0	0	0	0.612669	0	2.97877	0.612669	0	2.97877	0.612669	1.79572	2.97877	1.79572	1.18305	65.8817
Q9FXA2 PABP8_ARATH	0	1.7	1.1	3.98604	6.48747	1.31066	3.98604	6.48747	1.31066	3.98604	6.48747	1.31066	3.92806	2.58889	65.9077
P55229 GLGL1_ARATH	1.2	0	1.2	0.324788	0.0686909	0.405113	0.324788	0.0686909	0.405113	0.324788	0.0686909	0.405113	0.266197	0.175697	66.0027
Q9SEU6 TRXM4_ARATH	0.68	0.45	0.29	0.442893	1.67911	0.77448	0.442893	1.67911	0.77448	0.442893	1.67911	0.77448	0.965494	0.639861	66.2729
Q99JH1 RP25L_MOUSE	0.61	0.82	0.9	0.811971	0.580056	0.142981	0.811971	0.580056	0.142981	0.811971	0.580056	0.142981	0.511669	0.339698	66.3901
Q8VZM1 NAA15_ARATH	0.49	0.19	0.51	0.413367	0	0.0834055	0.413367	0	0.0834055	0.413367	0.248386	0.0834055	0.248386	0.164981	66.4211
Q8LL87 COMT1_COFCA	0.28	0.37	1.9	0.590524	0.335822	0.125108	0.590524	0.335822	0.125108	0.590524	0.335822	0.125108	0.350485	0.233054	66.4948
O81796 IDH3_ARATH	0.066	0.37	0	0.612669	3.35822	2.26386	0.612669	3.35822	2.26386	0.612669	3.35822	2.26386	2.07825	1.38215	66.5057
E1U332 ALL12_OLEEU	1.8	0.64	0.43	8.85787	6.2585	1.54896	8.85787	6.2585	1.54896	8.85787	6.2585	1.54896	5.55511	3.70488	66.6931
P51118 GLNA1_VITVI	0	0	0	8.11971	22.897	7.7448	8.11971	22.897	7.7448	8.11971	22.897	7.7448	12.9205	8.64191	66.8853
O82179 GCSH2_ARATH	0	0	1.4	2.28828	1.22117	0.506391	2.28828	1.22117	0.506391	2.28828	1.22117	0.506391	1.33861	0.896733	66.9896
A4GYQ5 PSBC_POPTR	0.75	0.39	0	1.69776	2.44234	0.422985	1.69776	2.44234	0.422985	1.69776	2.44234	0.422985	1.52103	1.02121	67.1396
Q9M7T0 PRX2F_ARATH	3	0	0	5.83143	2.59499	1.54896	5.83143	2.59499	1.54896	5.83143	2.59499	1.54896	3.32513	2.23265	67.1447
Q40901 DEF_PETIN	1.1	0	0.62	2.28828	9.15878	4.28943	2.28828	9.15878	4.28943	2.28828	9.15878	4.28943	5.2455	3.53362	67.3649
Q9LY84 GDL76_ARATH	0	0	0.068	3.61696	1.37382	6.55329	3.61696	1.37382	6.55329	3.61696	1.37382	6.55329	3.84802	2.59746	67.501
Q9ASR4 BCAL2_ARATH	0.098	0.86	0.43	0.693866	0.465571	1.66811	0.693866	0.465571	1.66811	0.693866	0.465571	1.66811	0.942516	0.638667	67.7619
P26291 UCRIA_PEA	0.53	0.17	0.5	6.93866	1.90808	10.7236	6.93866	1.90808	10.7236	6.93866	1.90808	10.7236	6.52344	4.42239	67.7923
P93017 DRMH1_ARATH	0	0.35	0	2.21447	1.22117	0.45873	2.21447	1.22117	0.45873	2.21447	1.22117	0.45873	1.29812	0.880394	67.8206
Q9STH1 HSOP3_ARATH	6.6	25	43	0.273118	0.0763232	0.113193	0.273118	0.0763232	0.113193	0.273118	0.0763232	0.113193	0.154211	0.104613	67.8374
P48491 TPIS_ARATH	1.8	2.5	2.2	2.73118	1.29749	0.655329	2.73118	1.29749	0.655329	2.73118	1.29749	0.655329	1.56133	1.06278	68.0685
F4HQM3 NCER1_ARATH	0.74	0	0	1.4025	0.839555	0.262132	1.4025	0.839555	0.262132	1.4025	0.839555	0.262132	0.834727	0.570197	68.3094
Q8RXF1 SF3A1_ARATH	0.19	0.25	0	0.066434	0.343454	0.440858	0.066434	0.343454	0.440858	0.066434	0.343454	0.440858	0.283582	0.19426	68.5021
Q9FR37 AMI1_ARATH	0	0	0.57	0.19192	0.351087	0.77448	0.19192	0.351087	0.77448	0.19192	0.351087	0.77448	0.439162	0.301101	68.5626
Q9SM09 VATA_CITUN	0	0	0.34	0.885787	3.05293	1.19151	0.885787	3.05293	1.19151	0.885787	3.05293	1.19151	1.71007	1.17295	68.5905
Q8LGG8 USPAL_ARATH	1.4	0.76	0	0.811971	0.137382	0.953206	0.811971	0.137382	0.953206	0.811971	0.137382	0.953206	0.634186	0.436002	68.7499
Q43497 MDAR_SOLLC	0.53	0.25	0.49	1.9192	2.67131	0.417028	1.9192	2.67131	0.417028	1.9192	2.67131	0.417028	1.66918	1.14775	68.7613
Q9M9G6 CTF64_ARATH	0	0	0	0	0.0473204	0.256174	0	0.0473204	0.256174	0.151747	0.0473204	0.256174	0.151747	0.104427	68.8163
Q94AM1 OOPDA_ARATH	0.36	0	0.22	0.310025	0.251866	0.834055	0.310025	0.251866	0.834055	0.310025	0.251866	0.834055	0.465316	0.320659	68.9122
Q9FFJ3 PIRL1_ARATH	0.46	1.5	1.5	0.184539	0.190808	0.560008	0.184539	0.190808	0.560008	0.184539	0.190808	0.560008	0.311785	0.214991	68.9547
P25141 ADH1_PETHY	3.7	2.7	5.2	3.46933	1.9844	0.655329	3.46933	1.9844	0.655329	3.46933	1.9844	0.655329	2.03635	1.40772	69.1294
Q9FEF8 MD36B_ARATH	0.46	0.27	0.73	0.243591	0.0442674	0	0.243591	0.0442674	0	0.243591	0.0442674	0.143929	0.143929	0.099662	69.2436
P42297 YXIE_BACSU	1.5	2.3	3.6	0.811971	1.14485	0.172769	0.811971	1.14485	0.172769	0.811971	1.14485	0.172769	0.709862	0.494018	69.5935
P51075 CHSY_BETPN	0.76	0.46	0.54	0.376459	0.839555	0.202556	0.376459	0.839555	0.202556	0.376459	0.839555	0.202556	0.472857	0.329259	69.6318
P28643 FABG_CUPLA	0.51	1.2	0.93	1.84539	0.32819	0	1.84539	0.32819	0	1.84539	0.32819	1.08679	1.08679	0.7586	69.8019
Q00268 PCNA1_DAUCA	0.48	0.87	0.57	0.708629	0.122117	0.428943	0.708629	0.122117	0.428943	0.708629	0.122117	0.428943	0.419896	0.293361	69.865
Q2S2F5 KYNB_SALRD	0	0.59	0	1.10723	2.59499	0.655329	1.10723	2.59499	0.655329	1.10723	2.59499	0.655329	1.45252	1.01488	69.8706
O82662 SUCB_ARATH	1.9	1.6	3.1	0	0.0992201	0.560008	0	0.0992201	0.560008	0.329614	0.0992201	0.560008	0.329614	0.230394	69.8981
F4JMJ1 HSP7R_ARATH	3.7	2.1	3	0.169776	0.190808	0.548093	0.169776	0.190808	0.548093	0.169776	0.190808	0.548093	0.302892	0.212611	70.1934
O48902 MDHP_MEDSA	0.69	0.37	0.82	1.47631	2.36602	5.71924	1.47631	2.36602	5.71924	1.47631	2.36602	5.71924	3.18719	2.23749	70.2025
Q8L611 SC31B_ARATH	1.3	0.88	1.8	0.738156	0.488468	0.113193	0.738156	0.488468	0.113193	0.738156	0.488468	0.113193	0.446606	0.314577	70.4374
Q6E2Z6 REHY_MEDTR	0.76	0.97	0.73	0.0885787	0.511365	0	0.0885787	0.511365	0	0.0885787	0.511365	0.299972	0.299972	0.211393	70.471
A6U848 RL1_SINMW	0	0	0.29	0.0487183	0.282396	0	0.0487183	0.282396	0	0.0487183	0.282396	0.165557	0.165557	0.116839	70.5731
F4HQD4 HSP7P_ARATH	0	0	0	2.3621	1.45014	5.71924	2.3621	1.45014	5.71924	2.3621	1.45014	5.71924	3.17716	2.24823	70.7623
Q9LKA4 UBA2C_ARATH	0.88	0.22	0	0.634814	1.45014	0.33958	0.634814	1.45014	0.33958	0.634814	1.45014	0.33958	0.808178	0.57522	71.1749
Q9ZPI1 SYKC_ARATH	0.86	0	4.2	1.18105	2.74763	0.655329	1.18105	2.74763	0.655329	1.18105	2.74763	0.655329	1.528	1.08845	71.2333
P35007 SAHH_CATRO	0.04	0	0.044	2.73118	8.39555	2.68089	2.73118	8.39555	2.68089	2.73118	8.39555	2.68089	4.60254	3.28494	71.3723
Q9LHP1 RL74_ARATH	0.8	0.97	0.35	4.13367	2.51866	10.1278	4.13367	2.51866	10.1278	4.13367	2.51866	10.1278	5.59338	4.0091	71.6757
Q41005 CBPX_PEA	0.74	0	0	0.346933	0	0.0571924	0.346933	0	0.0571924	0.346933	0.202063	0.0571924	0.202063	0.14487	71.6957
Q9XF98 CALR_PRUAR	1.4	2.4	2.2	0.509327	0.0839555	0	0.509327	0.0839555	0	0.509327	0.0839555	0.296641	0.296641	0.212686	71.698
Q8VYN9 PHO32_ARATH	0	0	0.17	1.25486	2.59499	0.524263	1.25486	2.59499	0.524263	1.25486	2.59499	0.524263	1.45804	1.05021	72.0288
P45434 SSRA_ARATH	3.4	3.3	4.7	0.634814	2.2897	0.834055	0.634814	2.2897	0.834055	0.634814	2.2897	0.834055	1.25285	0.90344	72.1105
P35100 CLPC_PEA	0	1.6	0	1.03342	1.67911	4.17028	1.03342	1.67911	4.17028	1.03342	1.67911	4.17028	2.29427	1.65644	72.1989
Q9ZQ91 CXE7_ARATH	0.49	0	0.64	0.811971	1.29749	0.190641	0.811971	1.29749	0.190641	0.811971	1.29749	0.190641	0.766702	0.554813	72.3636
P42036 RS143_ARATH	0.28	0.43	0.28	8.11971	22.1337	5.95754	8.11971	22.1337	5.95754	8.11971	22.1337	5.95754	12.0703	8.78195	72.7566
Q9FM19 HIR1_ARATH	0	0	5.9	0.656958	0.351087	0.113193	0.656958	0.351087	0.113193	0.656958	0.351087	0.113193	0.373746	0.27259	72.9345
Q8L7W8 FUCO2_ARATH	9.5	1.1	15	0.287881	0	0.0446815	0.287881	0	0.0446815	0.287881	0.166281	0.0446815	0.166281	0.1216	73.1289
Q9LU14 APG2_ARATH	0.38	0.35	0.61	0.42813	0.0518998	0.488518	0.42813	0.0518998	0.488518	0.42813	0.0518998	0.488518	0.322849	0.236584	73.28
Q8H1T3 FRI2_TOBAC	0.39	0.22	1.2	44.2893	4.65571	37.5325	44.2893	4.65571	37.5325	44.2893	4.65571	37.5325	28.8258	21.2028	73.5549
P93028 UBE11_ARATH	0	0.12	0	2.65736	4.12145	10.7236	2.65736	4.12145	10.7236	2.65736	4.12145	10.7236	5.83413	4.29719	73.6561
Q9S834 CLPP5_ARATH	0.22	0.08	0	0.287881	0.167911	0.714904	0.287881	0.167911	0.714904	0.287881	0.167911	0.714904	0.390232	0.287502	73.6746
Q8L611 SC31B_ARATH	1.8	0	1.9	0.811971	0.167911	0.36341	0.811971	0.167911	0.36341	0.811971	0.167911	0.36341	0.447764	0.330212	73.7469
O80433 CISY_DAUCA	0.15	0	0.38	3.17407	2.36602	0.357452	3.17407	2.36602	0.357452	3.17407	2.36602	0.357452	1.96585	1.45032	73.776
Q43497 MDAR_SOLLC	0.25	0.19	0.89	5.53617	8.39555	1.07236	5.53617	8.39555	1.07236	5.53617	8.39555	1.07236	5.00136	3.69077	73.7954
Q9LM92 SMD3B_ARATH	0	0.53	0.16	0.959602	0.679276	0.113193	0.959602	0.679276	0.113193	0.959602	0.679276	0.113193	0.584024	0.431169	73.8273
Q5R5X0 PININ_PONAB	1.4	1.4	0	0.228828	0.0343454	0	0.228828	0.0343454	0	0.228828	0.0343454	0.131587	0.131587	0.0972414	73.899
Q67ZB3 FRL3_ARATH	1.3	1.6	1.3	0.184539	0.145014	0.530221	0.184539	0.145014	0.530221	0.184539	0.145014	0.530221	0.286591	0.211913	73.9426
Q54LT8 STRAP_DICDI	0.46	0.5	0.45	0.169776	0.282396	0.714904	0.169776	0.282396	0.714904	0.169776	0.282396	0.714904	0.389025	0.287782	73.9752
Q8H7F6 GRS16_ARATH	0.64	0.47	1.2	0.885787	0.122117	0.542136	0.885787	0.122117	0.542136	0.885787	0.122117	0.542136	0.51668	0.382471	74.0247
P27322 HSP72_SOLLC	1.1	1.5	2.2	5.2409	7.2507	20.2556	5.2409	7.2507	20.2556	5.2409	7.2507	20.2556	10.9157	8.15076	74.6697
Q9SIZ2 IF2AH_ARATH	0.32	0	0	0.376459	1.29749	0.417028	0.376459	1.29749	0.417028	0.376459	1.29749	0.417028	0.696994	0.520444	74.6698
Q9S7L9 CX6B1_ARATH	0	0.51	0	0.885787	0.114485	1.13193	0.885787	0.114485	1.13193	0.885787	0.114485	1.13193	0.710735	0.530832	74.6877
Q9FF53 PIP24_ARATH	0	0	0.3	0.693866	0.373984	0.107236	0.693866	0.373984	0.107236	0.693866	0.373984	0.107236	0.391695	0.293716	74.9859
P55826 PPOC_ARATH	0.55	0.42	0.45	1.25486	0	0.178726	1.25486	0	0.178726	1.25486	0.716795	0.178726	0.716795	0.538069	75.0659
D8WUA4 SECA2_ARATH	0	0.26	0	0.0627432	0.0709806	0.220429	0.0627432	0.0709806	0.220429	0.0627432	0.0709806	0.220429	0.118051	0.0887575	75.1858
P28186 RAE1C_ARATH	0	0	0.14	0.0228828	0.129749	0.196599	0.0228828	0.129749	0.196599	0.0228828	0.129749	0.196599	0.11641	0.0876228	75.2706
O65751 RSSA_CICAR	0.75	0.56	0.43	1.03342	0.457939	0.202556	1.03342	0.457939	0.202556	1.03342	0.457939	0.202556	0.564638	0.425583	75.3728
P36907 CHIX_PEA	1.4	3.2	0.33	0.206684	0.480836	1.07236	0.206684	0.480836	1.07236	0.206684	0.480836	1.07236	0.586625	0.442426	75.4189
Q8W034 RNP1_ARATH	0	1.7	0.62	1.9192	1.67911	5.95754	1.9192	1.67911	5.95754	1.9192	1.67911	5.95754	3.18528	2.40384	75.4671
Q39096 ERD15_ARATH	0	0	0.51	7.01248	0.839555	8.93631	7.01248	0.839555	8.93631	7.01248	0.839555	8.93631	5.59611	4.23012	75.5903
P24805 TSJT1_TOBAC	0.49	0.49	0	2.58354	0.839555	0.714904	2.58354	0.839555	0.714904	2.58354	0.839555	0.714904	1.37933	1.04474	75.7421
Q43314 DHE1_ARATH	3.2	3.8	4	1.25486	0.694541	0.178726	1.25486	0.694541	0.178726	1.25486	0.694541	0.178726	0.709377	0.538223	75.8726
P49608 ACOC_CUCMA	0.79	1.1	0.26	0.634814	1.9844	0.554051	0.634814	1.9844	0.554051	0.634814	1.9844	0.554051	1.05776	0.803515	75.9641
O42929 DENR_SCHPO	1.6	0.71	0.94	1.25486	0.137382	0.834055	1.25486	0.137382	0.834055	1.25486	0.137382	0.834055	0.7421	0.564388	76.0528
Q40089 ATP4_IPOBA	0.28	0	0	8.85787	3.73984	1.78726	8.85787	3.73984	1.78726	8.85787	3.73984	1.78726	4.79499	3.65149	76.1522
Q9ZVX8 PIP28_ARATH	0	0	0	1.32868	0.457939	0.33958	1.32868	0.457939	0.33958	1.32868	0.457939	0.33958	0.708733	0.540142	76.2123
Q9M2E2 SDR1_ARATH	2.9	0	2.6	2.21447	2.74763	0.238301	2.21447	2.74763	0.238301	2.21447	2.74763	0.238301	1.73347	1.32201	76.2639
P51091 LDOX_MALDO	0	1.3	0	0.184539	0.442674	0.0893631	0.184539	0.442674	0.0893631	0.184539	0.442674	0.0893631	0.238859	0.182812	76.5356
Q01781 SAHH_PETCR	0	4.6	8.9	0.339552	2.21337	1.13193	0.339552	2.21337	1.13193	0.339552	2.21337	1.13193	1.22829	0.940619	76.5798
P36210 RK121_ARATH	0.081	0	2.8	0.273118	0	0.0357452	0.273118	0	0.0357452	0.273118	0.154431	0.0357452	0.154431	0.118686	76.8537
Q9FNC9 TOM92_ARATH	0.98	0.54	0.51	0.0959602	0.740335	0	0.0959602	0.740335	0	0.0959602	0.740335	0.418148	0.418148	0.322187	77.0511
Q9FVV7 RD521_ARATH	0.22	0.23	0.29	0.959602	0.717438	0.0834055	0.959602	0.717438	0.0834055	0.959602	0.717438	0.0834055	0.586815	0.452468	77.1056
Q9LW00 MBD11_ARATH	0	0.15	0.48	0.0501946	0.389248	0	0.0501946	0.389248	0	0.0501946	0.389248	0.219721	0.219721	0.169527	77.1554
Q40546 KPYG_TOBAC	0	0	0.29	0.169776	0.175543	0.595754	0.169776	0.175543	0.595754	0.169776	0.175543	0.595754	0.313691	0.244291	77.8762
Q0GZS3 USP_CUCME	1.2	0.82	1	0.413367	0.0839555	0.714904	0.413367	0.0839555	0.714904	0.413367	0.0839555	0.714904	0.404076	0.315577	78.0985
Q9FNP8 RS193_ARATH	0	0.63	0	0	1.06852	0.131066	0	1.06852	0.131066	0.599795	1.06852	0.131066	0.599795	0.468729	78.1482
P54873 HMCS_ARATH	0	0.56	1.2	0.310025	0.274763	1.01278	0.310025	0.274763	1.01278	0.310025	0.274763	1.01278	0.532523	0.416289	78.1729
P41090 FL3H_VITVI	0.29	0.3	0	1.77157	1.9844	6.55329	1.77157	1.9844	6.55329	1.77157	1.9844	6.55329	3.43642	2.70138	78.6104
Q8LGG8 USPAL_ARATH	0.58	0.8	0.53	0.56838	0.137382	0.190641	0.56838	0.137382	0.190641	0.56838	0.137382	0.190641	0.298801	0.234976	78.6397
Q9SUT9 RTNLB_ARATH	0.14	0.48	0	0.605288	0.19844	0.148938	0.605288	0.19844	0.148938	0.605288	0.19844	0.148938	0.317555	0.25041	78.8554
Q0ZPV7 CXE1_ACTER	0.66	0.4	1	0.243591	0.52663	0.0834055	0.243591	0.52663	0.0834055	0.243591	0.52663	0.0834055	0.284542	0.224432	78.8747
Q96520 PER12_ARATH	0	0.31	0	2.43591	1.9844	7.7448	2.43591	1.9844	7.7448	2.43591	1.9844	7.7448	4.05504	3.20339	78.9978
Q9ZWQ8 PAP_CITUN	3.7	1.9	2.2	0.723392	0	0.0834055	0.723392	0	0.0834055	0.723392	0.403399	0.0834055	0.403399	0.319993	79.3243
Q9MT28 THRC_SOLTU	0.35	0	0.47	1.18105	4.19777	1.19151	1.18105	4.19777	1.19151	1.18105	4.19777	1.19151	2.19011	1.7387	79.3885
P54260 GCST_SOLTU	0	0.15	0.11	0.605288	2.2897	4.52773	0.605288	2.2897	4.52773	0.605288	2.2897	4.52773	2.47424	1.96772	79.5284
Q7FAH2 G3PC2_ORYSJ	0.11	0.14	0	0.413367	1.14485	2.56174	0.413367	1.14485	2.56174	0.413367	1.14485	2.56174	1.37332	1.09226	79.5342
Q9S9K7 H2AXB_ARATH	0.27	0	0.27	1.55013	13.7382	0	1.55013	13.7382	0	1.55013	13.7382	7.64415	7.64415	6.09402	79.7214
P31674 RS15_ORYSJ	0.68	0.62	0.65	2.14065	32.819	24.4259	2.14065	32.819	24.4259	2.14065	32.819	24.4259	19.7952	15.8547	80.0939
Q655S1 FTSH2_ORYSJ	0.6	0	1	0.302644	1.22117	0.381282	0.302644	1.22117	0.381282	0.302644	1.22117	0.381282	0.635032	0.509131	80.1741
Q38879 TRXH2_ARATH	0	0	0	0.132868	0.0717438	0.357452	0.132868	0.0717438	0.357452	0.132868	0.0717438	0.357452	0.187355	0.150446	80.3
O49453 Y4844_ARATH	0.35	0.39	0.43	1.55013	4.04513	0.77448	1.55013	4.04513	0.77448	1.55013	4.04513	0.77448	2.12324	1.70899	80.4894
P56820 EIF3D_ARATH	0	0.4	0.13	0.811971	0.335822	1.96599	0.811971	0.335822	1.96599	0.811971	0.335822	1.96599	1.03793	0.838243	80.7613
Q0ZIW7 PSAC_VITVI	0.25	0.16	0.4	1.03342	0.244234	0.327665	1.03342	0.244234	0.327665	1.03342	0.244234	0.327665	0.535106	0.433563	81.0238
Q9MB58 F26_ARATH	35	52	58	0	3.89248	0.405113	0	3.89248	0.405113	2.1488	3.89248	0.405113	2.1488	1.74368	81.147
P49299 CYSZ_CUCMA	1.4	1.1	1.1	1.4025	0.52663	0.268089	1.4025	0.52663	0.268089	1.4025	0.52663	0.268089	0.732405	0.594539	81.1763
Q9FHW7 SKP1B_ARATH	0.29	5	2.7	0.103342	1.45014	1.90641	0.103342	1.45014	1.90641	0.103342	1.45014	1.90641	1.1533	0.937471	81.2861
Q9LE22 CML27_ARATH	0.28	1.4	0.55	1.32868	0.488468	0.256174	1.32868	0.488468	0.256174	1.32868	0.488468	0.256174	0.691108	0.564238	81.6425
Q96262 PCAP1_ARATH	0.38	0	0.56	0.620051	0.42741	1.90641	0.620051	0.42741	1.90641	0.620051	0.42741	1.90641	0.984624	0.804082	81.6638
Q8H1H9 AMO_ARATH	0.38	0.33	0	1.32868	2.90028	0.405113	1.32868	2.90028	0.405113	1.32868	2.90028	0.405113	1.54469	1.26153	81.6689
Q6K508 GLUD1_ORYSJ	0.39	0	0.27	1.62394	0.137382	2.32344	1.62394	0.137382	2.32344	1.62394	0.137382	2.32344	1.36159	1.11639	81.992
Q8DI01 FABZ_THEEB	0	0.092	0	0.206684	0.72507	0.184684	0.206684	0.72507	0.184684	0.206684	0.72507	0.184684	0.372146	0.305839	82.1827
O49453 Y4844_ARATH	0.4	0.51	0	0.885787	4.04513	1.31066	0.885787	4.04513	1.31066	0.885787	4.04513	1.31066	2.08052	1.71461	82.4123
O04834 SAR1A_ARATH	2.9	3.8	8.4	2.06684	0.457939	0.655329	2.06684	0.457939	0.655329	2.06684	0.457939	0.655329	1.06003	0.877483	82.7787
P37890 CBP1_ORYSJ	0.36	0.44	1.4	0.14025	0	1.48938	0.14025	0	1.48938	0.14025	0.814817	1.48938	0.814817	0.674567	82.7876
Q9FWA3 6GPD3_ARATH	3	3	0.7	2.65736	0.534262	5.12348	2.65736	0.534262	5.12348	2.65736	0.534262	5.12348	2.7717	2.29675	82.8641
[truncated: 620 more rows]
