# Supplementary material for: A Multi-Omics Analysis Pipeline for the Metabolic Pathway Reconstruction in the Orphan Species Quercus ilex
Source: Front Plant Sci. 2018 Jul 11;9:935. doi: 10.3389/fpls.2018.00935 (PMC6050436; doi:10.3389/fpls.2018.00935)
Supplement: TABLE S11 — Omics overview. [file Table_11.xlsx]

## Sheet: Table S11 | Omics Overview
Table S11 | Omics Overview
Omics mapping
TRANSCRIPTOME
Q. ilex annotated sequences	62628
Unique genes	27080
Transcripts of Enzymes	2103
PROTEOME
Identified proteins	2380
Enzymes	228
METABOLOME
Identified metabolites	62
Metabolites mapped to the metabolic reconstruction (Mapman)	58
